# Supplementary material for: The DIRAC framework: Geometric structure underlies roles of diversity and accuracy in combining classifiers
Source: Patterns (N Y). 2024 Feb 5;5(3):100924. doi: 10.1016/j.patter.2024.100924 (PMC10935508; doi:10.1016/j.patter.2024.100924)
Supplement: Data S3. Interactive simulator allowing rotation of representations of the S2, S3, and S4 permutahedra [file mmc2.zip]

Archive with 1 entries (1 files):
- patter_00100924_PATTERNS-D-23-00126 - Simulator with labeled S4.html
