# Supplementary material for: The DIRAC framework: Geometric structure underlies roles of diversity and accuracy in combining classifiers
Source: Patterns (N Y). 2024 Feb 5;5(3):100924. doi: 10.1016/j.patter.2024.100924 (PMC10935508; doi:10.1016/j.patter.2024.100924)
Supplement: Data S5. Data simulation and fusion assessment framework [file mmc4.zip]

Archive with 95 entries (74 files):
- SupportingCode_DIRAC_02/
- SupportingCode_DIRAC_02/LICENSE
- SupportingCode_DIRAC_02/Figure_07/
- SupportingCode_DIRAC_02/Figure_07/fig07_plotNEffect_aucVsAngle.R
- SupportingCode_DIRAC_02/Figure_07/.DS_Store
- SupportingCode_DIRAC_02/Figure_06/
- SupportingCode_DIRAC_02/Figure_06/fig06_realData_Dsurf.R
- SupportingCode_DIRAC_02/Figure_06/.DS_Store
- SupportingCode_DIRAC_02/Figure_06/fig06_simulated_Dsurf.R
- SupportingCode_DIRAC_02/Figure_06/fig06_realData_Dint.R
- SupportingCode_DIRAC_02/Figure_06/fig06_simulated_Dint.R
- SupportingCode_DIRAC_02/sphereTrig.R
- SupportingCode_DIRAC_02/README.md
- SupportingCode_DIRAC_02/EvenFasterFusion/
- SupportingCode_DIRAC_02/EvenFasterFusion/stack.yaml
- SupportingCode_DIRAC_02/EvenFasterFusion/Setup.hs
- SupportingCode_DIRAC_02/EvenFasterFusion/app/
- SupportingCode_DIRAC_02/EvenFasterFusion/app/Main_DIRAC_2.hs
- SupportingCode_DIRAC_02/EvenFasterFusion/app/MainCont_direct.hs
- SupportingCode_DIRAC_02/EvenFasterFusion/app/MainReal.hs
- SupportingCode_DIRAC_02/EvenFasterFusion/app/.MainCont_direct.hs.swo
- SupportingCode_DIRAC_02/EvenFasterFusion/app/MainRealCont.hs
- SupportingCode_DIRAC_02/EvenFasterFusion/app/.MainCont_direct.hs.swp
- SupportingCode_DIRAC_02/EvenFasterFusion/LICENSE
- SupportingCode_DIRAC_02/EvenFasterFusion/test/
- SupportingCode_DIRAC_02/EvenFasterFusion/test/FusionEnv_tests_again.hs
- SupportingCode_DIRAC_02/EvenFasterFusion/test/FusionEnv_tests.hs
- SupportingCode_DIRAC_02/EvenFasterFusion/test/CorrInductionTest.hs
- SupportingCode_DIRAC_02/EvenFasterFusion/test/Metrics_test.hs
- SupportingCode_DIRAC_02/EvenFasterFusion/test/Spec.hs
- SupportingCode_DIRAC_02/EvenFasterFusion/ChangeLog.md
- SupportingCode_DIRAC_02/EvenFasterFusion/stack.yaml.lock
- SupportingCode_DIRAC_02/EvenFasterFusion/DataOutput/
- SupportingCode_DIRAC_02/EvenFasterFusion/README.md
- SupportingCode_DIRAC_02/EvenFasterFusion/package.yaml
- SupportingCode_DIRAC_02/EvenFasterFusion/EvenFasterFusion.cabal
- SupportingCode_DIRAC_02/EvenFasterFusion/src/
- SupportingCode_DIRAC_02/EvenFasterFusion/src/EvenFasterFusion/
- SupportingCode_DIRAC_02/EvenFasterFusion/src/EvenFasterFusion/FusionPipeline.hs
- SupportingCode_DIRAC_02/EvenFasterFusion/src/EvenFasterFusion/Types/
- SupportingCode_DIRAC_02/EvenFasterFusion/src/EvenFasterFusion/Types/App.hs
- SupportingCode_DIRAC_02/EvenFasterFusion/src/EvenFasterFusion/Types/ScoringSystems.hs
- SupportingCode_DIRAC_02/EvenFasterFusion/src/EvenFasterFusion/Types/Output.hs
- SupportingCode_DIRAC_02/EvenFasterFusion/src/EvenFasterFusion/Types/Correlation.hs
- SupportingCode_DIRAC_02/EvenFasterFusion/src/EvenFasterFusion/Types/DistParams.hs
- SupportingCode_DIRAC_02/EvenFasterFusion/src/EvenFasterFusion/Types/ToStrName.hs
- SupportingCode_DIRAC_02/EvenFasterFusion/src/EvenFasterFusion/Types/CorrInductionType.hs
- SupportingCode_DIRAC_02/EvenFasterFusion/src/EvenFasterFusion/Utils/
- SupportingCode_DIRAC_02/EvenFasterFusion/src/EvenFasterFusion/Utils/ScoringSystemConversion.hs
- SupportingCode_DIRAC_02/EvenFasterFusion/src/EvenFasterFusion/Utils/Utils.hs
- SupportingCode_DIRAC_02/EvenFasterFusion/src/EvenFasterFusion/Utils/Ranks.hs
- SupportingCode_DIRAC_02/EvenFasterFusion/src/EvenFasterFusion/Utils/StatisticsFunctions.hs
- SupportingCode_DIRAC_02/EvenFasterFusion/src/EvenFasterFusion/PipelineBits/
- SupportingCode_DIRAC_02/EvenFasterFusion/src/EvenFasterFusion/PipelineBits/Pipeline.hs
- SupportingCode_DIRAC_02/EvenFasterFusion/src/EvenFasterFusion/PipelineBits/PipelineFunction.hs
- SupportingCode_DIRAC_02/EvenFasterFusion/src/EvenFasterFusion/PipelineBits/ScoringSystemFunction.hs
- SupportingCode_DIRAC_02/EvenFasterFusion/src/EvenFasterFusion/PipelineBits/Components/
- SupportingCode_DIRAC_02/EvenFasterFusion/src/EvenFasterFusion/PipelineBits/Components/DistributionFunction/
- SupportingCode_DIRAC_02/EvenFasterFusion/src/EvenFasterFusion/PipelineBits/Components/DistributionFunction/DistributionFuncs_contRank.hs
- SupportingCode_DIRAC_02/EvenFasterFusion/src/EvenFasterFusion/PipelineBits/Components/DistributionFunction/DistributionFuncs.hs
- SupportingCode_DIRAC_02/EvenFasterFusion/src/EvenFasterFusion/PipelineBits/Components/DistributionFunction/DistributionFuncs_emg.hs
- SupportingCode_DIRAC_02/EvenFasterFusion/src/EvenFasterFusion/PipelineBits/Components/FusionFunction.hs
- SupportingCode_DIRAC_02/EvenFasterFusion/src/EvenFasterFusion/PipelineBits/Components/DistributionFunction.hs
- SupportingCode_DIRAC_02/EvenFasterFusion/src/EvenFasterFusion/PipelineBits/Components/CorrInductionFunction.hs
- SupportingCode_DIRAC_02/EvenFasterFusion/src/EvenFasterFusion/PipelineBits/Components/AnalysisFunction.hs
- SupportingCode_DIRAC_02/EvenFasterFusion/src/EvenFasterFusion/PipelineBits/Components/OutputFunction.hs
- SupportingCode_DIRAC_02/EvenFasterFusion/src/EvenFasterFusion/PipelineBits/Components/AnalysisFunction/
- SupportingCode_DIRAC_02/EvenFasterFusion/src/EvenFasterFusion/PipelineBits/Components/AnalysisFunction/AUC.hs
- SupportingCode_DIRAC_02/EvenFasterFusion/src/EvenFasterFusion/PipelineBits/Components/AnalysisFunction/Metrics.hs
- SupportingCode_DIRAC_02/EvenFasterFusion/src/EvenFasterFusion/PipelineBits/Components/CorrInductionFunction/
- SupportingCode_DIRAC_02/EvenFasterFusion/src/EvenFasterFusion/PipelineBits/Components/CorrInductionFunction/CorrInduction_better.hs
- SupportingCode_DIRAC_02/EvenFasterFusion/src/EvenFasterFusion/PipelineBits/Components/CorrInductionFunction/CorrInduction.hs
- SupportingCode_DIRAC_02/EvenFasterFusion/src/EvenFasterFusion/DumpData.hs
- SupportingCode_DIRAC_02/EvenFasterFusion/src/EvenFasterFusion/RealData/
- SupportingCode_DIRAC_02/EvenFasterFusion/src/EvenFasterFusion/RealData/sampleInfo_bothParts.csv
- SupportingCode_DIRAC_02/EvenFasterFusion/src/EvenFasterFusion/RealData/ParseDataFile_actual.hs
- SupportingCode_DIRAC_02/generateFigures.sh
- SupportingCode_DIRAC_02/Figure_04/
- SupportingCode_DIRAC_02/Figure_04/fig04_simulated_Dint.R
- SupportingCode_DIRAC_02/Figure_04/.DS_Store
- SupportingCode_DIRAC_02/Figure_04/fig04_realData_Dint.R
- SupportingCode_DIRAC_02/Figure_04/fig04_simulated_Dsurf.R
- SupportingCode_DIRAC_02/Figure_04/fig04_realData_Dsurf.R
- SupportingCode_DIRAC_02/Figure_03/
- SupportingCode_DIRAC_02/Figure_03/fig03_plotNEffect_kendall_vs_angle.R
- SupportingCode_DIRAC_02/Figure_03/fig03_plotNEffect_spearman_vs_angle.R
- SupportingCode_DIRAC_02/Figure_02/
- SupportingCode_DIRAC_02/Figure_02/.DS_Store
- SupportingCode_DIRAC_02/Figure_02/fig02_real_data.R
- SupportingCode_DIRAC_02/Figure_02/fig02_simulated_data.R
- SupportingCode_DIRAC_02/Figure_05/
- SupportingCode_DIRAC_02/Figure_05/surface_boundary_dataIncluded.html
- SupportingCode_DIRAC_02/Figure_05/interior_boundary_dataIncluded.html
- SupportingCode_DIRAC_02/Figure_05/zoomDrag.js
- SupportingCode_DIRAC_02/ellipseMath.R
