# Supplementary material for: The DIRAC framework: Geometric structure underlies roles of diversity and accuracy in combining classifiers
Source: Patterns (N Y). 2024 Feb 5;5(3):100924. doi: 10.1016/j.patter.2024.100924 (PMC10935508; doi:10.1016/j.patter.2024.100924)
Supplement: Data S5. Data simulation and fusion assessment framework [file mmc4.zip › SupportingCode_DIRAC_02/Figure_07/fig07_plotNEffect_aucVsAngle.R]

library(ggplot2)
library(reshape2)
library(purrr)
library(magrittr)
library(latex2exp)

fs <- c("../EvenFasterFusion/DataOutput/gauss_rank/gauss_rank_2.csv"
        ,"../EvenFasterFusion/DataOutput/gauss_rank/gauss_rank_3.csv"
        ,"../EvenFasterFusion/DataOutput/gauss_rank/gauss_rank_4.csv"
        ,"../EvenFasterFusion/DataOutput/gauss_rank/gauss_rank_5.csv"
        ,"../EvenFasterFusion/DataOutput/gauss_rank/gauss_rank_6.csv"
        ,"../EvenFasterFusion/DataOutput/gauss_rank/gauss_rank_7.csv"
        ,"../EvenFasterFusion/DataOutput/gauss_rank/gauss_rank_8.csv"
        ,"../EvenFasterFusion/DataOutput/gauss_rank/gauss_rank_9.csv"
        ,"../EvenFasterFusion/DataOutput/gauss_rank/gauss_rank_10.csv"
        ,"../EvenFasterFusion/DataOutput/gauss_rank/gauss_rank_15.csv"
        ,"../EvenFasterFusion/DataOutput/gauss_rank/gauss_rank_20.csv"
        ,"../EvenFasterFusion/DataOutput/gauss_rank/gauss_rank_30.csv"
       ,"../EvenFasterFusion/DataOutput/gauss_rank/gauss_rank_60.csv"
       ,"../EvenFasterFusion/DataOutput/gauss_rank/gauss_rank_100.csv"
       ,"../EvenFasterFusion/DataOutput/gauss_rank/gauss_rank_150.csv"
       ,"../EvenFasterFusion/DataOutput/gauss_rank/gauss_rank_200.csv"
       ,"../EvenFasterFusion/DataOutput/gauss_rank/gauss_rank_300.csv"
       ,"../EvenFasterFusion/DataOutput/gauss_rank/gauss_rank_400.csv"
       ,"../EvenFasterFusion/DataOutput/gauss_rank/gauss_rank_600.csv")

nums <- c("N_2","N_3","N_4","N_5","N_6","N_7","N_8","N_9", "N_10", "N_15", "N_20", "N_30","N_60","N_100","N_150","N_200","N_300","N_400", "N_600")
just_nums <- c("2","3","4","5","6","7","8","9", "10", "15", "20", "30","60","100","150","200","300","400", "600")

if(!dir.exists("Output")){
    dir.create("Output")
}

if(!dir.exists("Output/AUROC_vs_Angle")){
    dir.create("Output/AUROC_vs_Angle")
}

dd <- purrr::map2(fs, nums, function(f,n){
                     d <- read.csv(f, header=T, stringsAsFactors=F)
                     d$dset <- n
                     d[d$AUC_Angle_1 > 90.0, "AUC_Angle_1"] <- 180.0 - d[d$AUC_Angle_1 > 90.0, "AUC_Angle_1"]
                     return(d)
       })


# Here we plot kendall vs $D_{int}$ at all the levels of N in a single plot with facets.
dd.all <- do.call(rbind, dd)

dd.all$dset <- factor(dd.all$dset, levels=nums)


p <- (ggplot(dd.all, aes(x=AUC_Angle_1, y=AUC1)) 
      + geom_point()
      + facet_wrap("dset", ncol=2))

pdf("Output/AUC_vs_AUCAngle_facetsByN.pdf", width=9, height=16)
print(p)
dev.off()


# Here we plot the kendall vs $D_{int}$ relationship with a separate png plot for each N.
# We put them in a subfolder called "Kendall_vs_Dint". And we also generate a single multi-page
# pdf file of all these plots because why not.

purrr::walk2(dd, just_nums, function(d, n){
    p <- ggplot(d, aes(x=AUC_Angle_1, y=AUC1))
    p <- p + geom_point()
    p <- p + xlab(TeX("Artificial AUC Angle")) + ylab("AUC")
    p <- p + labs(title=TeX(paste0("AUC vs Artificial AUC Angle, total sample size = ", n)))
    png(paste0("Output/AUROC_vs_Angle/n_", n, ".png"))
    print(p)
    dev.off()
})

pdf("Output/AUC_vs_AUCAngle_multipage.pdf")
purrr::walk2(dd, just_nums, function(d, n){
    p <- ggplot(d, aes(x=AUC_Angle_1, y=AUC1))
    p <- p + geom_point()
    p <- p + xlab(TeX("Artificial AUC Angle")) + ylab("AUC")
    p <- p + labs(title=TeX(paste0("AUC vs Artificial AUC Angle, total sample size = ", n)))
    print(p)
})
dev.off()
