# Supplementary material for: The DIRAC framework: Geometric structure underlies roles of diversity and accuracy in combining classifiers
Source: Patterns (N Y). 2024 Feb 5;5(3):100924. doi: 10.1016/j.patter.2024.100924 (PMC10935508; doi:10.1016/j.patter.2024.100924)
Supplement: Data S5. Data simulation and fusion assessment framework [file mmc4.zip › SupportingCode_DIRAC_02/sphereTrig.R]

library(ggplot2)
library(reshape2)
library(magrittr)
library(purrr)

boundaryGen_interior <- function(){

    getP1 <- function(c, s1s2){
        # Here c is that T-(S1-M) distance (radians). Should be able to vary from
        # 0 to pi/2 (though maybe that's too far, as that would put S1 and S2 
        # below the equator...
        #
        # This one returns the result in radians (divide by pi to make sense), with
        # S1S2 the 0-1 fraction from 0 to pi.
    
        s1s2_rad <- s1s2 * pi
    
        thing <- acos( cos(c) * cos(0.25 * s1s2_rad) )
        return(thing)
    }
    
    getP2 <- function(c, s1s2){
        # See getP1. This one just solves for P2 instead.
        # Returns the result in radians, with S1S2 a 0-1 fraction of 0-pi.
        s1s2_rad <- s1s2 * pi
        thing <- acos( cos(c) * cos(0.75 * s1s2_rad) )
        return(thing)
    }

    # This series is in the "accuracy" dimension, and goes from 0 (perfect and right at
    # the target) to pi/2 (permutahedron equator, AUC 0.5.
    # This is what decides the overall resolution of the boundary, output by the getBoundary function
    # below for some particular correlation value.
    cVals <- seq(0, pi/2, length.out=500)


    getBoundary <- function( ss1ss2 ){
        # ss1ss2 goes from 0 (total correlation (zero distance away)) to 1 (as different as 
        # possible (pi radians away, here measuring that angle of difference from the permutahedron
        # barycentre)).
        if(ss1ss2 < 0.0 || ss1ss2 > 1.0) stop("ss1ss2 value must be between 0 and 1")
        xVals <- map_dbl(cVals, function(x){ getP1(x, ss1ss2) })
        yVals <- map_dbl(cVals, function(x){ getP2(x, ss1ss2) })
        return(data.frame(x=xVals, y=yVals))

    }

    return(list(getBoundary=getBoundary))

}


old_wrong_boundaryGen_surface <- function(){


    a <- function(p1, f){
    
        part1 <- cos(f) * sin(p1) * sin(p1)
        part2 <- cos(p1) * cos(p1)
        return(acos(part1 + part2))
    
    }
    
    tc <- function(p1, a){
    
        part1 <- cos(p1) / cos((1.0/2.0) * a)
        return(acos(part1))
    
    }
    
    p2 <- function(a, tc){
    
        part1 <- cos(tc) * cos((3.0/2.0) * a)
        return(acos(part1))
    
    }
    
    
    fTot <- function(p1, p2, a){
    
        part1 <- cos(2.0 * a) - (cos(p1) * cos(p2))
        part2 <- sin(p1) * sin(p2)
        return(acos( part1 / part2 ))
    
    }

    everything <- function(p1, ss1ss2){
    
        our_a <- a(p1, ss1ss2/2.0)
        our_tc <- tc(p1, our_a)
        our_p2 <- p2(our_a, our_tc)
        our_fTot <- fTot(p1, our_p2, our_a)
        # fTot that we return here is very close to the value of ss1ss2 that goes in. The utility functions
        # above operate on half the ss1ss2 angle, then the total angle is rederived in these terms and returned as fTot, as
        # I guess a kind of sanity check, or maybe even a mistake.
        # It tends to be ever so slightly less that that for very small values of p1, probably
        # due to some sort of numerical/resolution reality. Haven't quite figured it out, but it's well
        # within any kind of expected tolerance.
        # p2 (accuracy dimension distance of the less-good system) is the only interesting return value.
        return(list(p2=our_p2, fTot=our_fTot))
    
    }

    # This series is in the "accuracy" dimension, and goes from 0 (perfect, right at
    # target point) to pi/2 (permutahedron equator). In the surface angle boundary derivation
    # this series corresponds directly to the better scoring system of the pair.
    p1_vals <- seq(0, pi/2, length.out=500)
    return(list(
        getBoundary=function( ss1ss2 ){
            # ss1ss2 here should be a fraction between 0 and 1, expressing total correlation vs as different as
            # possible. The helper functions above operate in pi/radian terms though, so we need to multiply
            # by pi as we shove this in.
            p2_vals <- map_dbl(p1_vals, function(x){everything(x, (pi * ss1ss2))$p2})
            return(data.frame(x=p1_vals, y=p2_vals))
        },

        everything=everything
    ))

}


boundaryGen_surface <- function(){


    get_d_tot <- function(p1, p2, surfAngle){
        d <- (cos(p1)*cos(p2)) + (sin(p1)*sin(p2)*cos(surfAngle))
        d.out <- acos( d )
        return(d.out)
    }

    ratio_check <- function(p1, p2, d_tot){
        accRatio <- cos(p2) / cos(p1)
        dRatio <- cos(0.75*d_tot) / cos(0.25*d_tot)
        return(accRatio - dRatio)
    }

    iterP2 <- function(p1, surfAngle, stepTol=0.0001){
        tempP2 <- p1
        converged <- FALSE

        d_tot_init <- get_d_tot(p1, tempP2, surfAngle)
        ratio_diff <- abs(ratio_check(p1, tempP2, d_tot_init))

        while(!converged){
            tempP2 <- tempP2 + stepTol
            d_tot <- get_d_tot(p1, tempP2, surfAngle)
            rat_loop <- abs(ratio_check(p1, tempP2, d_tot))

            if(rat_loop <= ratio_diff){
                ratio_diff <- rat_loop
            }else{
                converged <- TRUE
            }

        }

        return(list(p2=tempP2))
    }


    getBoundary <- function(surfAngle){

        p1_vals <- seq(0, pi/2, length.out=500)
        p2_vals <- map_dbl(p1_vals, function(p1){iterP2(p1, surfAngle*pi)$p2})
        return(data.frame(x=p1_vals, y=p2_vals))

    }

    return(list(getBoundary=getBoundary))


}


# This is a quick plotting function for testing purposes.
# Given a value of ss2ss2, which should be a fraction between 0 and 1, this
# plots the interior and the surface angle boundaries, on the left and right respectively,
# each of them using that same ss1ss2 fraction.
plot_boundaries <- function( ss1ss2 ){

    atSurf <- boundaryGen_surface()$getBoundary
    atInt <- boundaryGen_interior()$getBoundary
    
    surfVals <- atSurf(ss1ss2)
    surfVals$origin <- "surface_angle"
    intVals <- atInt(ss1ss2)
    intVals$origin <- "interior_angle"

    totVals <- rbind(intVals, surfVals)

    p <- ggplot(totVals, aes(x=x, y=y))
    p <- p + geom_line()
    p <- p + facet_grid( . ~ origin)
    return(list(plot=p, totVals=totVals))

}
