# Supplementary material for: The DIRAC framework: Geometric structure underlies roles of diversity and accuracy in combining classifiers
Source: Patterns (N Y). 2024 Feb 5;5(3):100924. doi: 10.1016/j.patter.2024.100924 (PMC10935508; doi:10.1016/j.patter.2024.100924)
Supplement: Data S5. Data simulation and fusion assessment framework [file mmc4.zip › SupportingCode_DIRAC_02/README.md]

# The DIRAC Framework: Geometric Structure Underlies Roles of DIVERSITY and ACCURACY in Combining Classifiers

This zip archive contains the supporting code and data for this paper.

The dataset embedded in this package is also available separately at:
https://doi.org/10.5281/zenodo.5711898

Please see the repository metadata for the paper's citation/DOI.

## Overview

The code and data provided here recreate the figures in this paper.  There are
three main components involved in this -- a simulation framework which creates
synthetic data and associated scoring systems, a set of real data and
algorithms to create scoring systems from these, and a set of scripts to
generate the plots from the generated scoring systems. The first two of these
are implemented by a Haskell-based software package (EvenFasterFusion), and the
third is provided by individual plotting scripts in the Figure subfolders,
which can all be run sequentially by the `generateFigures.sh` driver script.
Detailed instructions follow.


## 1) Install [Stack](http://https://docs.haskellstack.org/en/stable/README/)

Stack is a build tool and snapshot-based dependency management framework for
Haskell-based projects. System specific installation instructions are provided,
and the tool is supported by an active community.

## 2) Configure the Sample Number and Windsorization

The total number of simulation scoring system pairs to fuse is defined in the
Haskell main files, located at `EvenFasterFusion/app/` -- the two files that
implement the simulated analysis are `Main_DIRAC_2.hs` and
`MainCont_direct.hs`; set the `chosenSampleNum` variable to a high number for
nice-looking, "saturated" simulated data plots (we recommend 150,000), and to a
very low number for testing purposes (they are set by default at 200).
`MainCont_direct.hs` has a secondary variable to set called
`chosenSampleNum600`. This separately sets the size of the highest resolution
dataset, as this is the data used to model the boundary surface with the lowess
curves, and an overly small number here can cause the modeling to fail (we
recommend a minimum value of 10000 for this variable, for testing purposes, but
put it up to 150,000 as well when it isn't a dry run).

The other two files in the `app` subfolder (`MainReal.hs` and
`MainRealCont.hs`) implement real-world-based calculations based on the
embedded data file, and so the sample number is not adjustable in those cases.

Useful values of windsorization for the plots that require this are built into
the R script files in the figure subfolders. These scripts have a plotting
function named `doThePlots`, and a mapping function is called from the purrr
functional library in R (`purrr::walk`), which maps the plotting function over
an array of windsorization values -- these may be adjusted here, or more may be
added. For analyses dealing with Spearman rank correlation values, this
windsorization specifications are in "units" of Spearman's rho, For analyses
dealing with angles, these specifications are in degrees.


## 3) Build the Haskell Module

Change directory into the EvenFasterFusion subfolder, and type `stack build`.
This will begin the compilation, which may take a while as every dependency is
fetched and compiled.

## 4) Run the four Haskell Modules

Again from the EvenFasterFusion folder type `stack run EvenFasterFusion-DIRAC2
+RTS -N` to run the first analysis module. This will run the module in
parallel. To restrict the number of parallel threads spawed during execution,
provide an integer number after the 'N'. For example, to restrict execution to
three separate threads (eg if you want to have a spare core for other purposes
on a 4-core processor), the command is `stack run EvenFasterFusion-DIRAC2 +RTS
-N3`. Repeat this command, substituting in the other three module names:
`EvenFasterFusion-realData`, `EvenFasterFusion-realDataCont`, and
`EvenFasterFusion-direct`.

This will produce fusion result data in the DataOutput directory (which will be
created); the R scripts that generate the figures source the required data
directly from here.

Both the simulated and real-data fusions will be performed during this step.
The real-data fusions are based off of raw DXA and MRI imaging data, which is
provided in the `src` folder -- details regarding this dataset and accompanying
references may be found in the manuscript.


## 5) Run the Figure Generation Script

From the root folder of the archive, run the figure generation bash script:
`bash generateFigures.sh`.  This will populate the Figure subfolders.   
