# Supplementary material for: The DIRAC framework: Geometric structure underlies roles of diversity and accuracy in combining classifiers
Source: Patterns (N Y). 2024 Feb 5;5(3):100924. doi: 10.1016/j.patter.2024.100924 (PMC10935508; doi:10.1016/j.patter.2024.100924)
Supplement: Data S5. Data simulation and fusion assessment framework [file mmc4.zip › SupportingCode_DIRAC_02/EvenFasterFusion/stack.yaml]

# This file was automatically generated by 'stack init'
#
# Some commonly used options have been documented as comments in this file.
# For advanced use and comprehensive documentation of the format, please see:
# https://docs.haskellstack.org/en/stable/yaml_configuration/

# Resolver to choose a 'specific' stackage snapshot or a compiler version.
# A snapshot resolver dictates the compiler version and the set of packages
# to be used for project dependencies. For example:
#
# resolver: lts-3.5
# resolver: nightly-2015-09-21
# resolver: ghc-7.10.2
#
# The location of a snapshot can be provided as a file or url. Stack assumes
# a snapshot provided as a file might change, whereas a url resource does not.
#
# resolver: ./custom-snapshot.yaml
# resolver: https://example.com/snapshots/2018-01-01.yaml
#resolver: lts-16.20
resolver: lts-18.20

# User packages to be built.
# Various formats can be used as shown in the example below.
#
# packages:
# - some-directory
# - https://example.com/foo/bar/baz-0.0.2.tar.gz
#   subdirs:
#   - auto-update
#   - wai
packages:
- .
# Dependency packages to be pulled from upstream that are not in the resolver.
# These entries can reference officially published versions as well as
# forks / in-progress versions pinned to a git hash. For example:
#
# extra-deps:
# - acme-missiles-0.3
# - git: https://github.com/commercialhaskell/stack.git
#   commit: e7b331f14bcffb8367cd58fbfc8b40ec7642100a
#
extra-deps: [
    random-source-0.3.0.11
    ,random-1.2.0
    #,random-1.1@sha256:7b67624fd76ddf97c206de0801dc7e888097e9d572974be9b9ea6551d76965df
    ,flexible-defaults-0.0.3
    ,splitmix-0.1.0.3
    ,random-fu-0.2.7.7
    ,rvar-0.2.0.6
    ,random-extras-0.19
    ,MissingH-1.5.0.1
    ,parallel-io-0.3.5
]

# Override default flag values for local packages and extra-deps
# flags: {}
ghc-options:
    #"$everything": -O2 -funbox-strict-fields -optc-O3 -optc-ffast-math -threaded -auto-all 
    "$everything": -threaded -auto-all 

# Extra package databases containing global packages
# extra-package-dbs: []

# Control whether we use the GHC we find on the path
# system-ghc: true
#
# Require a specific version of stack, using version ranges
# require-stack-version: -any # Default
# require-stack-version: ">=2.1"
#
# Override the architecture used by stack, especially useful on Windows
# arch: i386
# arch: x86_64
#
# Extra directories used by stack for building
# extra-include-dirs: [/path/to/dir]
extra-lib-dirs: [/usr/lib, /usr/local/lib]
#
# Allow a newer minor version of GHC than the snapshot specifies
# compiler-check: newer-minor
allow-newer: true
