# Supplementary material for: The DIRAC framework: Geometric structure underlies roles of diversity and accuracy in combining classifiers
Source: Patterns (N Y). 2024 Feb 5;5(3):100924. doi: 10.1016/j.patter.2024.100924 (PMC10935508; doi:10.1016/j.patter.2024.100924)
Supplement: Data S5. Data simulation and fusion assessment framework [file mmc4.zip › SupportingCode_DIRAC_02/EvenFasterFusion/app/Main_DIRAC_2.hs]

{-# LANGUAGE DataKinds #-}
{-# LANGUAGE FlexibleContexts #-}


module Main_DIRAC_2 where

import System.Exit (die)
import System.Random.MWC (Gen, create)
import Control.Monad (liftM)
import Control.Monad.Primitive (RealWorld)
import Control.Concurrent.MVar (newMVar)
import System.Environment (getArgs)
import qualified Data.Time.Clock as TC

import EvenFasterFusion.Types.DistParams
import EvenFasterFusion.Types.Correlation
import EvenFasterFusion.FusionPipeline
import EvenFasterFusion.Types.App
import EvenFasterFusion.PipelineBits.Pipeline
import EvenFasterFusion.RealData.ParseDataFile_actual


dps_vanilla = (DistParams (ParamRange $ UniformRange (-10.0, 0.0))
                 (ParamRange $ UniformRange (0.0, 10.0))
                 (ParamRange $ UniformRange (-10.0, 0.0))
                 (ParamRange $ UniformRange (0.0, 10.0))
                 (ParamRange $ UniformRange (1.0, 20.0))
                 (ParamRange $ UniformRange (1.0, 20.0))
                 (ParamRange $ UniformRange (1.0, 20.0))
                 (ParamRange $ UniformRange (1.0, 20.0))
                 Nothing) :: DistParams Vanilla

dps_exp = (DistParams (ParamRange $ UniformRange (-10.0, 0.0))
                 (ParamRange $ UniformRange (0.0, 10.0))
                 (ParamRange $ UniformRange (-10.0, 0.0))
                 (ParamRange $ UniformRange (0.0, 10.0))
                 (ParamRange $ UniformRange (1.0, 20.0))
                 (ParamRange $ UniformRange (1.0, 20.0))
                 (ParamRange $ UniformRange (1.0, 20.0))
                 (ParamRange $ UniformRange (1.0, 20.0))
                 (Just sample_exp_params)) :: DistParams Exp

sample_exp_params = (ExpParams (ParamRange $ UniformRange (20,200))
                        (ParamRange $ UniformRange (20,200))
                        (ParamRange $ UniformRange (20,200))
                        (ParamRange $ UniformRange (20,200)))


fuser = (FO_Fusion_1 "PairwiseMean" (fusionCalc pairwiseMeanFuse))
analysis = (FO_Analysis_1 "generateMetrics" generateMetrics)
output = (FO_Output_1 "Output_1" writeFusionResult_csv)


                               
pipe_gaussRank n numSamples = PP 
    (HouseKeeping "DataOutput/gauss_rank/" ("gauss_rank_"++(show n)++".csv") False)
    (make_SimulatedScoringSystemFunction
        numSamples
        n
        dps_vanilla
        (Just (CorrParams (Random, RandomWidthSame)))
        (FO_Gaussian_Rank "gauss_rank_dist" gauss_rank_dist)
        (FO_CorrInd_1 "induceCorr" induceCorr)
        (FO_SimulatedPipeline_Iterate "simulated_pipeline_iterate" simulated_pipeline_iterate))
    fuser
    analysis
    output


-- Set this to a large number like 100,000 for really "saturated" looking plots.
-- By default this is set to 200 for testing purposes, to make sure everything is set
-- up and generating correctly.
chosenSampleNum :: Int
chosenSampleNum = 200

main :: IO ()
main = do

    let numSamples = chosenSampleNum

    run_pipeline $ pipe_gaussRank 10 numSamples
    run_pipeline $ pipe_gaussRank 100 numSamples
    run_pipeline $ pipe_gaussRank 15 numSamples
    run_pipeline $ pipe_gaussRank 150 numSamples

    run_pipeline $ pipe_gaussRank 2 numSamples
    run_pipeline $ pipe_gaussRank 20 numSamples
    run_pipeline $ pipe_gaussRank 200 numSamples

    run_pipeline $ pipe_gaussRank 3 numSamples
    run_pipeline $ pipe_gaussRank 30 numSamples
    run_pipeline $ pipe_gaussRank 300 numSamples

    run_pipeline $ pipe_gaussRank 4 numSamples
    run_pipeline $ pipe_gaussRank 400 numSamples

    
    run_pipeline $ pipe_gaussRank 5 numSamples
    run_pipeline $ pipe_gaussRank 6 numSamples
    run_pipeline $ pipe_gaussRank 60 numSamples
    run_pipeline $ pipe_gaussRank 600 numSamples


    run_pipeline $ pipe_gaussRank 7 numSamples
    run_pipeline $ pipe_gaussRank 8 numSamples
    run_pipeline $ pipe_gaussRank 9 numSamples
