# Supplementary material for: The DIRAC framework: Geometric structure underlies roles of diversity and accuracy in combining classifiers
Source: Patterns (N Y). 2024 Feb 5;5(3):100924. doi: 10.1016/j.patter.2024.100924 (PMC10935508; doi:10.1016/j.patter.2024.100924)
Supplement: Data S5. Data simulation and fusion assessment framework [file mmc4.zip › SupportingCode_DIRAC_02/EvenFasterFusion/app/MainCont_direct.hs]

{-# LANGUAGE DataKinds #-}
{-# LANGUAGE FlexibleContexts #-}

module MainCont_direct where

import System.Exit (die)
import System.Random.MWC (Gen, create)
import Control.Monad (liftM)
import Control.Monad.Primitive (RealWorld)
import Control.Concurrent.MVar (newMVar)
import System.Environment (getArgs)
import qualified Data.Time.Clock as TC

import EvenFasterFusion.Types.DistParams
import EvenFasterFusion.Types.Correlation
import EvenFasterFusion.FusionPipeline
import EvenFasterFusion.Types.App
import EvenFasterFusion.PipelineBits.Pipeline
import EvenFasterFusion.RealData.ParseDataFile_actual


fuser = (FO_Fusion_1 "PairwiseMean" (fusionCalc pairwiseMeanFuse))
analysis = (FO_Analysis_1 "generateMetrics" generateMetrics)
output = (FO_Output_1 "Output_1" writeFusionResult_csv)


{-   These approaches are not currently utilized. The "simplex" approach doesn't do a good enough job of sampling
 -   from the space due to the summation requirement, and the "commonBasis" case is actually just a 
 -   specific instance of the "multiAxis" version used below.

mk_ss_func :: FO_DistributionFunction -> ScoringSystemFunction ()
mk_ss_func df = (RankContScoringSystemFunction 50000 600
                df 
                (FO_DirectRankSim_Iterate "directRankSim_iterate" directRankSim_iterate))

ss_func_commonBasis = mk_ss_func (FO_Rank_Cont "rank_cont_direct_commonBasis" rank_cont_direct_commonBasis)
ss_func_commonBasis_simplex = mk_ss_func (FO_Rank_Cont "rank_cont_direct_commonBasis_simplex" rank_cont_direct_commonBasis_simplex)

-}


-- Set this to a large number like 100,000 for really "saturated" looking plots.
-- By default this is set to 200 for testing purposes, to make sure everything is set
-- up and generating correctly.
chosenSampleNum :: Int
chosenSampleNum = 200

-- For the N=600 dataset we need a larger default number, even just for testing, because otherwise the lowess curve generation
-- fails messily.
chosenSampleNum600 :: Int
chosenSampleNum600 = 10000

ss_multiAxis :: Int -- number of basis vectors
             -> Int -- N/Cardinality of each ranking system
             -> Int -- Sample number (num rows in output matrix)
             -> ScoringSystemFunction ()
ss_multiAxis nb n numSamples = (RankContMultiAxisScoringSystemFunction numSamples n nb
                                (FO_Rank_Cont_MultiAxis "rank_cont_direct_commonBasis_multiAxis" rank_cont_direct_commonBasis_multiAxis)
                                (FO_MultiAxisRankSim_Iterate "multiAxisRankSim_iterate" multiAxisRankSim_iterate))


-- Here you can specify the number of bases used by the Gram-Schmidt procedure for the orthonormalization (nb). Numbers 
-- higher than 4 or so lead to really uncorrelated systems.
mkPP nb = PP (HouseKeeping "DataOutput/cont_rank_direct/" ("rank_cont_direct_commonBasis_multiAxis"++(show nb)++".csv") False)
             (ss_multiAxis nb 600 chosenSampleNum)
             fuser
             analysis
             output

-- Here you can specify the number of bases used, as above, and also the N (cardinality/size/number) of the ranking systems, and the total number of sample rows generated.
mkPP_plus nb n sampleNum = PP (HouseKeeping "DataOutput/cont_rank_direct/" ("rank_cont_direct_commonBasis_multiAxis"++(show nb)++"_N"++(show n)++".csv") False)
                               (ss_multiAxis nb n sampleNum)
                               fuser
                               analysis
                               output

main :: IO ()
main = do 

    mapM_ (\x -> (run_pipeline $ mkPP_plus 2 x chosenSampleNum)) [10,100,15,150,2,20,200,3,30,300,4,5,6,60,7,8,9]
    mapM_ (\x -> (run_pipeline $ mkPP_plus 2 x 10000)) [400,600]
