# Supplementary material for: The DIRAC framework: Geometric structure underlies roles of diversity and accuracy in combining classifiers
Source: Patterns (N Y). 2024 Feb 5;5(3):100924. doi: 10.1016/j.patter.2024.100924 (PMC10935508; doi:10.1016/j.patter.2024.100924)
Supplement: Data S5. Data simulation and fusion assessment framework [file mmc4.zip › SupportingCode_DIRAC_02/EvenFasterFusion/app/MainRealCont.hs]

module MainRealCont where


import System.Exit (die)
import System.Random.MWC (Gen, create)
import Control.Monad (liftM)
import Control.Monad.Primitive (RealWorld)
import Control.Concurrent.MVar (newMVar)
import System.Environment (getArgs)
import qualified Data.Time.Clock as TC

import EvenFasterFusion.FusionPipeline
import EvenFasterFusion.Types.App
import EvenFasterFusion.PipelineBits.Pipeline
import EvenFasterFusion.RealData.ParseDataFile_actual


test_hk_realScoreCont = (HouseKeeping "DataOutput/real/" "real_score_cont.csv" True)
test_hk_realRankCont = (HouseKeeping "DataOutput/real/" "real_rank_cont.csv" True)


test_realScore = (RealDataScoringSystemFunction 
                    "src/EvenFasterFusion/RealData/sampleInfo_bothParts.csv" 
                    LeaveScore
                    (FO_RealDataPipeline_Iterate "realDataCont_pipeline_iterate" realDataCont_pipeline_iterate)) :: ScoringSystemFunction ()

test_realRank = (RealDataScoringSystemFunction 
                    "src/EvenFasterFusion/RealData/sampleInfo_bothParts.csv" 
                    ConvertRank
                    (FO_RealDataPipeline_Iterate "realDataCont_pipeline_iterate" realDataCont_pipeline_iterate)) :: ScoringSystemFunction ()

testFuse =         (FO_Fusion_1 "PairwiseMean" (fusionCalc pairwiseMeanFuse))
testAnal =         (FO_Analysis_1 "generateMetrics" generateMetrics)
testOut =         (FO_Output_1 "Output_1" writeFusionResult_csv)


getPipeRealRank = return $! test_realRank `seq` testFuse `seq` testAnal `seq` testOut `seq` (PP test_hk_realRankCont test_realRank testFuse testAnal testOut)


main :: IO ()
main = do


    t3 <- TC.getCurrentTime
    run_pipeline =<< getPipeRealRank
    t4 <- TC.getCurrentTime

    putStrLn $ show $ TC.diffUTCTime t4 t3
    
