# Supplementary material for: The DIRAC framework: Geometric structure underlies roles of diversity and accuracy in combining classifiers
Source: Patterns (N Y). 2024 Feb 5;5(3):100924. doi: 10.1016/j.patter.2024.100924 (PMC10935508; doi:10.1016/j.patter.2024.100924)
Supplement: Data S5. Data simulation and fusion assessment framework [file mmc4.zip › SupportingCode_DIRAC_02/EvenFasterFusion/test/FusionEnv_tests_again.hs]

{-# LANGUAGE DataKinds #-}
{-# LANGUAGE KindSignatures #-}
{-# LANGUAGE GADTs #-}
{-# LANGUAGE ScopedTypeVariables #-}
{-# LANGUAGE RankNTypes #-}
{-# LANGUAGE MultiParamTypeClasses #-}
{-# LANGUAGE PartialTypeSignatures #-}
{-# LANGUAGE FlexibleInstances #-}
{-# LANGUAGE OverloadedStrings #-}
{-# LANGUAGE TypeApplications #-}
{-# LANGUAGE StandaloneDeriving #-}


module FusionEnv_tests_again where


import GHC.TypeLits (KnownSymbol, Symbol, symbolVal)
import Control.Monad.Cont
import Control.Exception (evaluate)
import Control.Applicative ((<$>))
import Control.Monad (mzero)
import Data.Proxy (Proxy(Proxy))
import Data.Text (pack)
import Data.Monoid ((<>))
import Data.Aeson
import Data.Aeson.Types
import qualified Data.Aeson as A

import FusionEnv
import Types.DistParams
import Types.ScoringSystems
import Types.Correlation
import Types.App
import Types.Output
import DistributionFuncs (gauss_dist, gauss_rank_dist)
import DistributionFuncs_emg (emg_dist, emg_rank_dist)
import CorrInduction (induceCorr)
--import FusionFuncs (fusionCalc, pairwiseAddFuse, pairwiseMeanFuse)
import Metrics.Metrics (generateMetrics)
import OutputFuncs (writeFusionResult_csv)
import FusionPipeline (run_pipeline)


dps_vanilla = (DistParams (UniformRange (0, 10))
                 (UniformRange (0, 10))
                 (UniformRange (0, 10))
                 (UniformRange (0, 10))
                 (UniformRange (0, 10))
                 (UniformRange (0, 10))
                 (UniformRange (0, 10))
                 (UniformRange (0, 10))
                 Nothing) :: DistParams Vanilla

dps_exp = (DistParams (UniformRange (0, 10))
                 (UniformRange (0, 10))
                 (UniformRange (0, 10))
                 (UniformRange (0, 10))
                 (UniformRange (0, 10))
                 (UniformRange (0, 10))
                 (UniformRange (0, 10))
                 (UniformRange (0, 10))
                 (Just sample_exp_params)) :: DistParams Exp


sample_exp_params = (ExpParams (UniformRange (20,200))
                        (UniformRange (20,200))
                        (UniformRange (20,200))
                        (UniformRange (20,200)))

test_hk =       (HouseKeeping "test/dir/somewhere/" "testOutputFile.csv" True)
test_hk2 =       (HouseKeeping "test/dir/somewhere/" "testOutputFile_emg.csv" True)


testSS =          (make_SimulatedScoringSystemFunction 100 
                                          300 
                                          dps_vanilla
                                          (Just (CorrParams (Normal, SameVal 0.33)))
                                          (FO_Gaussian_Rank "gauss_rank_dist" gauss_rank_dist)
                                          (FO_CorrInd_1 "induceCorr" induceCorr)
                                          (FO_SimulatedPipeline "simulated_pipeline" simulated_pipeline))


testSS2 =          (make_SimulatedScoringSystemFunction 25 
                                          300 
                                          dps_exp
                                          (Just (CorrParams (Normal, SameVal 0.25)))
                                          (FO_EMG "emg_dist" emg_dist)
                                          (FO_CorrInd_1 "induceCorr" induceCorr)
                                          (FO_SimulatedPipeline "simulated_pipeline" simulated_pipeline))

test1 =         (FO_Fusion_1 "PairwiseMean" (fusionCalc pairwiseMeanFuse))
test2 =         (FO_Analysis_1 "generateMetrics" generateMetrics)
test3 =         (FO_Output_1 "Output_1" writeFusionResult_csv)


test_pp = let ret = PP test_hk testSS test1 test2 test3
          in ret `seq` ret

test_pp2 = let ret = PP test_hk2 testSS2 test1 test2 test3
           in ret `seq` ret

getPipe1F :: IO _
getPipe1F = return $! testSS `seq` test1 `seq` test2 `seq` test3 `seq` (PP test_hk testSS test1 test2 test3)

getPipe2F :: IO _
getPipe2F = return $! testSS2 `seq` test1 `seq` test2 `seq` test3 `seq` (PP test_hk2 testSS2 test1 test2 test3)

doStuff :: IO _
doStuff = do
    test2_pp <- getPipe1F
    test2_pp2 <- getPipe2F
    return $ (test2_pp, test2_pp2)


{----------------------------------------------------------
----------------------------------------------------------

    Testing area below. First up, trying to figure out how to also
    encode the TYPE into JSON (and successfully back again, that's
    the tricky bit.

    Going to do this by replicating FO_PipelineFunction s from over in
    src/FusionEnv.hs, as this has that s parameter that must somehow be
    set.

----------------------------------------------------------
----------------------------------------------------------}


data A1 = A1 String Int deriving (Show)

data A2 = A2 String Int deriving (Show)

data A3 = A3 Int Int deriving (Show)

data A4 = A4 Int Int deriving (Show)

class IsA a where
    getAString :: a -> String

instance IsA A1 where
    getAString (A1 s i) = s
instance IsA A2 where
    getAString (A2 s i) = s
instance IsA A3 where
    getAString (A3 i1 i2) = (show i1)
instance IsA A4 where
    getAString (A4 i1 i2) = (show i2)


data AA = AA1 A1 | AA2 A2 | AA3 A3 | AA4 A4

instance ToJSON AA where
    toJSON (AA1 a) = object ["arg_a" .= a
                            ,"type" .= ("AA1" :: String)]
    toJSON (AA2 a) = object ["arg_a" .= a
                            ,"type" .= ("AA2" :: String)]
    toJSON (AA3 a) = object ["arg_a" .= a
                            ,"type" .= ("AA3" :: String)]
    toJSON (AA4 a) = object ["arg_a" .= a
                            ,"type" .= ("AA4" :: String)]

instance FromJSON AA where
    parseJSON (Object v) = do
        (nn :: String) <- v .: "type"
        case nn of
            "AA1" -> AA1 <$> v .: "arg_a"
            "AA2" -> AA2 <$> v .: "arg_a"
            "AA3" -> AA3 <$> v .: "arg_a"
            "AA4" -> AA4 <$> v .: "arg_a"

instance ToJSON A1 where
    toJSON (A1 s i) = object ["arg_s" .= s
                             ,"arg_i" .= i
                             ,"type" .= ("A1" :: String)
                             ]


instance ToJSON A2 where
    toJSON (A2 s i) = object ["arg_s" .= s
                             ,"arg_i" .= i
                             ,"type" .= ("A2" :: String)
                             ]


instance ToJSON A3 where
    toJSON (A3 i1 i2) = object ["arg_i1" .= i1
                             ,"arg_i2" .= i2
                             ,"type" .= ("A3" :: String)
                             ]


instance ToJSON A4 where
    toJSON (A4 i1 i2) = object ["arg_i1" .= i1
                             ,"arg_i2" .= i2
                             ,"type" .= ("A4" :: String)
                             ]

instance FromJSON A1 where
    parseJSON (Object v) = do
        (nn :: String) <- v .: "type"
        case nn of
            "A1" -> A1 <$> v .: "arg_s" <*> v .: "arg_i"
            _ -> error "Wrong type"


instance FromJSON A2 where
    parseJSON (Object v) = do
        (nn :: String) <- v .: "type"
        case nn of
            "A2" -> A2 <$> v .: "arg_s" <*> v .: "arg_i"
            _ -> error "Wrong type"


instance FromJSON A3 where
    parseJSON (Object v) = do
        (nn :: String) <- v .: "type"
        case nn of
            "A3" -> A3 <$> v .: "arg_i1" <*> v .: "arg_i2"
            _ -> error "Wrong type"


instance FromJSON A4 where
    parseJSON (Object v) = do
        (nn :: String) <- v .: "type"
        case nn of
            "A4" -> A4 <$> v .: "arg_i1" <*> v .: "arg_i2"
            _ -> error "Wrong type"


 
data B1 = B1 String Int deriving (Show)

data B2 = B2 String Int deriving (Show)

data B3 = B3 Int Int deriving (Show)

data B4 = B4 Int Int deriving (Show)

data B5 = B5 Int Int deriving  (Show)

class IsB a where
    getBString :: a -> String

instance IsB B1 where
    getBString (B1 s i) = (show i)
instance IsB B2 where
    getBString (B2 s i) = (show i)
instance IsB B3 where
    getBString (B3 i1 i2) = (show i2)
instance IsB B4 where
    getBString (B4 i1 i2) = (show i1)


instance ToJSON B1 where
    toJSON (B1 s i) = object ["arg_s" .= s
                             ,"arg_i" .= i
                             ,"type" .= ("B1" :: String)
                             ]


instance ToJSON B2 where
    toJSON (B2 s i) = object ["arg_s" .= s
                             ,"arg_i" .= i
                             ,"type" .= ("B2" :: String)
                             ]


instance ToJSON B3 where
    toJSON (B3 i1 i2) = object ["arg_i1" .= i1
                             ,"arg_i2" .= i2
                             ,"type" .= ("B3" :: String)
                             ]


instance ToJSON B4 where
    toJSON (B4 i1 i2) = object ["arg_i1" .= i1
                             ,"arg_i2" .= i2
                             ,"type" .= ("B4" :: String)
                             ]

instance FromJSON B1 where
    parseJSON (Object v) = do
        (nn :: String) <- v .: "type"
        case nn of
            "B1" -> B1 <$> v .: "arg_s" <*> v .: "arg_i"
            _ -> error "Wrong type"


instance FromJSON B2 where
    parseJSON (Object v) = do
        (nn :: String) <- v .: "type"
        case nn of
            "B2" -> B2 <$> v .: "arg_s" <*> v .: "arg_i"
            _ -> error "Wrong type"


instance FromJSON B3 where
    parseJSON (Object v) = do
        (nn :: String) <- v .: "type"
        case nn of
            "B3" -> B3 <$> v .: "arg_i1" <*> v .: "arg_i2"
            _ -> error "Wrong type"


instance FromJSON B4 where
    parseJSON (Object v) = do
        (nn :: String) <- v .: "type"
        case nn of
            "B4" -> B4 <$> v .: "arg_i1" <*> v .: "arg_i2"
            _ -> error "Wrong type"


data BB = BB1 B1 | BB2 B2 | BB3 B3 | BB4 B4


instance ToJSON BB where
    toJSON (BB1 a) = object ["arg_a" .= a
                            ,"type" .= ("BB1" :: String)]
    toJSON (BB2 a) = object ["arg_a" .= a
                            ,"type" .= ("BB2" :: String)]
    toJSON (BB3 a) = object ["arg_a" .= a
                            ,"type" .= ("BB3" :: String)]
    toJSON (BB4 a) = object ["arg_a" .= a
                            ,"type" .= ("BB4" :: String)]

instance FromJSON BB where
    parseJSON (Object v) = do
        (nn :: String) <- v .: "type"
        case nn of
            "BB1" -> BB1 <$> v .: "arg_a"
            "BB2" -> BB2 <$> v .: "arg_a"
            "BB3" -> BB3 <$> v .: "arg_a"
            "BB4" -> BB4 <$> v .: "arg_a"
class TName a where
    tname :: a -> String

instance TName A1 where tname x = "A1"
instance TName A2 where tname x = "A2"
instance TName A3 where tname x = "A3"
instance TName A4 where tname x = "A4"

instance TName B1 where tname x = "B1"
instance TName B2 where tname x = "B2"
instance TName B3 where tname x = "B3"
instance TName B4 where tname x = "B4"


data Container a b where
    Container :: a -> b -> Container a b

instance (ToJSON a, ToJSON b, TName a, TName b) => ToJSON (Container a b) where
    toJSON (Container x y) = object [ "arg_a" .= x
                                    , "arg_b" .= y
                                    , "type_a" .= (tname x)
                                    , "type_b" .= (tname y)
                                    ]

-- This is a dead end
instance (FromJSON a, FromJSON b) => FromJSON (Container a b) where
    parseJSON (Object v) = undefined


data Container2 where
    Container2 :: AA -> BB -> Container2

instance ToJSON Container2 where
    toJSON (Container2 x y) = object [ "arg_a" .= x, "arg_b" .= y ]

instance FromJSON Container2 where
    parseJSON (Object v) = do
        Container2 <$> v .: "arg_a" <*> v .: "arg_b"


data Container_Four where
    Container_Four :: (IsA a, IsA b, IsB c, IsB d, Show a, Show b, Show c, Show d) => a -> b -> c -> d -> Container_Four


deriving instance Show Container_Four


pFunc :: (IsA a, IsB b) => a -> b -> String
pFunc va vb = (getAString va) ++ "__" ++ (getBString vb)


-- This type of thing
g1 :: String 
      -> (forall a. (IsA a, Show a) => a -> b -> c -> d -> Container_Four)
      -> (b -> c -> d -> Container_Four)
g1 arg cont = case arg of 
                "A1" -> cont (A1 "blah" 17) 
                "A2" -> cont (A2 "blah2" 18) 
                "A3" -> cont (A3 19 19) 
                "A4" -> cont (A4 20 20) 

 
g2 :: String
      -> (forall a. (IsA a, Show a) => a -> b -> c -> Container_Four)
      -> (b -> c -> Container_Four)
g2 arg cont = case arg of
                "A1" -> cont (A1 "blo" 16) 
                "A2" -> cont (A2 "blo2" 15) 
                "A3" -> cont (A3 14 14) 
                "A4" -> cont (A4 13 13) 

g3 :: String
      -> (forall b. (IsB b, Show b) => b -> c -> Container_Four)
      -> (c -> Container_Four)
g3 arg cont = case arg of
                "B1" -> cont (B1 "urgh" 1)
                "B2" -> cont (B2 "urgh2" 2)
                "B3" -> cont (B3 3 3)
                "B4" -> cont (B4 4 4)
g4 :: String
      -> (forall b. (IsB b, Show b) => b -> Container_Four)
      -> Container_Four
g4 arg cont = case arg of
                "B1" -> cont (B1 "fnurg" 5)
                "B2" -> cont (B2 "fnurg2" 6)
                "B3" -> cont (B3 7 7)
                "B4" -> cont (B4 8 8)


doTest :: String -> String -> String -> String -> Container_Four
doTest a b c d = g4 d (g3 c (g2 b (g1 a Container_Four)))
