# Supplementary material for: The DIRAC framework: Geometric structure underlies roles of diversity and accuracy in combining classifiers
Source: Patterns (N Y). 2024 Feb 5;5(3):100924. doi: 10.1016/j.patter.2024.100924 (PMC10935508; doi:10.1016/j.patter.2024.100924)
Supplement: Data S5. Data simulation and fusion assessment framework [file mmc4.zip › SupportingCode_DIRAC_02/EvenFasterFusion/test/FusionEnv_tests.hs]

{-# LANGUAGE DataKinds #-}
{-# LANGUAGE KindSignatures #-}
{-# LANGUAGE GADTs #-}
{-# LANGUAGE ScopedTypeVariables #-}
{-# LANGUAGE RankNTypes #-}
{-# LANGUAGE MultiParamTypeClasses #-}
{-# LANGUAGE PartialTypeSignatures #-}
{-# LANGUAGE FlexibleInstances #-}
{-# LANGUAGE OverloadedStrings #-}
{-# LANGUAGE TypeApplications #-}


module FusionEnv_tests where


import GHC.TypeLits (KnownSymbol, Symbol, symbolVal)
import Control.Monad.Cont
import Control.Exception (evaluate)
import Control.Applicative ((<$>))
import Control.Monad (mzero)
import Data.Proxy (Proxy(Proxy))
import Data.Text (pack)
import Data.Monoid ((<>))
import Data.Aeson
import Data.Aeson.Types
import qualified Data.Aeson as A

import PipelineBits.Pipeline
import Types.DistParams
import Types.ScoringSystems
import Types.Correlation
import Types.App
import Types.Output
import DistributionFuncs (gauss_dist, gauss_rank_dist)
import DistributionFuncs_emg (emg_dist, emg_rank_dist)
import CorrInduction (induceCorr)
import qualified CorrInduction_better as CIB
--import FusionFuncs (fusionCalc, pairwiseAddFuse, pairwiseMeanFuse)
import Metrics.Metrics (generateMetrics)
import OutputFuncs (writeFusionResult_csv)
import FusionPipeline (run_pipeline, run_pipeline_old)
import RealData.ParseDataFile_actual


dps_vanilla = (DistParams (ParamRange $ UniformRange (0, 10))
                 (ParamRange $ UniformRange (0, 10))
                 (ParamRange $ UniformRange (0, 10))
                 (ParamRange $ UniformRange (0, 10))
                 (ParamRange $ UniformRange (0, 10))
                 (ParamRange $ UniformRange (0, 10))
                 (ParamRange $ UniformRange (0, 10))
                 (ParamRange $ UniformRange (0, 10))
                 Nothing) :: DistParams Vanilla

dps_exp = (DistParams (ParamRange $ UniformRange (0, 10))
                 (ParamRange $ UniformRange (0, 10))
                 (ParamRange $ UniformRange (0, 10))
                 (ParamRange $ UniformRange (0, 10))
                 (ParamRange $ UniformRange (0, 10))
                 (ParamRange $ UniformRange (0, 10))
                 (ParamRange $ UniformRange (0, 10))
                 (ParamRange $ UniformRange (0, 10))
                 (Just sample_exp_params)) :: DistParams Exp


sample_exp_params = (ExpParams (ParamRange $ UniformRange (20,200))
                        (ParamRange $ UniformRange (20,200))
                        (ParamRange $ UniformRange (20,200))
                        (ParamRange $ UniformRange (20,200)))

test_hk =       (HouseKeeping "test/dir/somewhere/" "testOutputFile.csv" True)
test_hk2 =       (HouseKeeping "test/dir/somewhere/" "testOutputFile_emg.csv" True)

test_hk_realScore = (HouseKeeping "test/dir/somewhere/else/" "testOutputFile_real_score.csv" True)
test_hk_realRank = (HouseKeeping "test/dir/somewhere/else/" "testOutputFile_real_rank.csv" True)

testSS =          (make_SimulatedScoringSystemFunction 250 
                                          300 
                                          dps_vanilla
                                          (Just (CorrParams (Normal, SameVal 0.25)))
                                          (FO_Gaussian "gauss_dist" gauss_dist)
                                          (FO_CorrInd_1 "induceCorr" induceCorr)
                                          (FO_SimulatedPipeline "simulated_pipeline" simulated_pipeline))

testSS_betterCor =          (make_SimulatedScoringSystemFunction 250 
                                          300 
                                          dps_vanilla
                                          (Just (CorrParams (Normal, SameVal 0.25)))
                                          (FO_Gaussian "gauss_dist" gauss_dist)
                                          (FO_CorrInd_1 "induceCorr_better" CIB.induceCorr)
                                          (FO_SimulatedPipeline "simulated_pipeline" simulated_pipeline))

testSS2 =          (make_SimulatedScoringSystemFunction 250 
                                          300 
                                          dps_exp
                                          (Just (CorrParams (Normal, SameVal 0.25)))
                                          (FO_EMG "emg_dist" emg_dist)
                                          (FO_CorrInd_1 "induceCorr" induceCorr)
                                          (FO_SimulatedPipeline "simulated_pipeline" simulated_pipeline))

testSS3 =          (make_SimulatedScoringSystemFunction 250
                                          300 
                                          dps_vanilla
                                          (Just (CorrParams (Normal, SameVal 0.25)))
                                          (FO_Gaussian "gauss_dist" gauss_dist)
                                          (FO_CorrInd_1 "induceCorr" induceCorr)
                                          (FO_SimulatedPipeline_Iterate "simulated_pipeline_iterate" simulated_pipeline_iterate))

testSS3_betterCorr =          (make_SimulatedScoringSystemFunction 250
                                          300 
                                          dps_vanilla
                                          (Just (CorrParams (Normal, SameVal 0.25)))
                                          (FO_Gaussian "gauss_dist" gauss_dist)
                                          (FO_CorrInd_1 "induceCorr_better" CIB.induceCorr)
                                          (FO_SimulatedPipeline_Iterate "simulated_pipeline_iterate" simulated_pipeline_iterate))

test_realScore = (RealDataScoringSystemFunction 
                    "/home/matt/Code/Fusion/EvenFasterFusion/src/RealData/sampleInfo_bothParts.csv" 
                    LeaveScore
                    (FO_RealDataPipeline_Iterate "realData_pipeline_iterate" realData_pipeline_iterate)) :: ScoringSystemFunction ()

test_realRank = (RealDataScoringSystemFunction 
                    "/home/matt/Code/Fusion/EvenFasterFusion/src/RealData/sampleInfo_bothParts.csv" 
                    ConvertRank
                    (FO_RealDataPipeline_Iterate "realData_pipeline_iterate" realData_pipeline_iterate)) :: ScoringSystemFunction ()

test1 =         (FO_Fusion_1 "PairwiseMean" (fusionCalc pairwiseMeanFuse))
test2 =         (FO_Analysis_1 "generateMetrics" generateMetrics)
test3 =         (FO_Output_1 "Output_1" writeFusionResult_csv)


test_pp = let ret = testSS `seq` PP test_hk testSS test1 test2 test3
          in ret `seq` ret

test_pp_betterCorr = let ret = testSS `seq` PP test_hk testSS3_betterCorr test1 test2 test3
          in ret `seq` ret

test_pp2 = let ret = testSS2 `seq` PP test_hk2 testSS2 test1 test2 test3
           in ret `seq` ret

test_pp3 = let ret = testSS3 `seq` PP test_hk2 testSS3 test1 test2 test3
           in ret `seq` ret

getPipe1F :: IO _
getPipe1F = return $! testSS `seq` test1 `seq` test2 `seq` test3 `seq` (PP test_hk testSS test1 test2 test3)

getPipe2F :: IO _
getPipe2F = return $! testSS2 `seq` test1 `seq` test2 `seq` test3 `seq` (PP test_hk2 testSS2 test1 test2 test3)

getPipe3F :: IO _
getPipe3F = return $! testSS3 `seq` test1 `seq` test2 `seq` test3 `seq` (PP test_hk2 testSS3 test1 test2 test3)

getPipeRealScore :: IO _
getPipeRealScore = return $! test_realScore `seq` test1 `seq` test2 `seq` test3 `seq` (PP test_hk_realScore test_realScore test1 test2 test3)

getPipeRealRank :: IO _
getPipeRealRank = return $! test_realRank `seq` test1 `seq` test2 `seq` test3 `seq` (PP test_hk_realRank test_realRank test1 test2 test3)

doStuff :: IO _
doStuff = do
    test2_pp <- getPipe1F
    test2_pp2 <- getPipe2F
    test2_pp3 <- getPipe3F
    return $ (test2_pp, test2_pp2, test2_pp3)


{----------------------------------------------------------
----------------------------------------------------------

    Testing area below. First up, trying to figure out how to also
    encode the TYPE into JSON (and successfully back again, that's
    the tricky bit.

    Going to do this by replicating FO_PipelineFunction s from over in
    src/FusionEnv.hs, as this has that s parameter that must somehow be
    set.

----------------------------------------------------------
----------------------------------------------------------}

data TestKind = TKSim | TKReal | TKBlah

data FO_Test s where
    FO_SimTest :: String
                -> (forall a. (Show a) => a -> a -> String)
                -> FO_Test TKSim
    FO_RealTest :: String
                -> (forall a. (Show a, Eq a) => a -> a -> a -> String)
                -> FO_Test TKReal
    FO_BlahTest :: String
                -> ((Show a, Eq a) => a -> a -> String)
                -> FO_Test TKBlah


instance ToJSON (FO_Test s) where
    toJSON (FO_SimTest n f) = object ["fname" .= n]
    toJSON (FO_RealTest n f) = object ["fname" .= n]
    toJSON (FO_BlahTest n f) = object ["fname" .= n]

instance FromJSON (FO_Test TKSim) where
    parseJSON (Object v) = do
        nn <- v .: "fname"
        case nn of
            "simTest" -> return $ (FO_SimTest nn test_simFunction)

instance FromJSON (FO_Test TKReal) where
    parseJSON (Object v) = do
        nn <- v .: "fname"
        case nn of
            "realTest" -> return $ (FO_RealTest nn test_realFunction)

instance FromJSON (FO_Test TKBlah) where
    parseJSON (Object v) = do
        nn <- v .: "fname"
        case nn of
            "blahTest" -> return $ (FO_BlahTest nn test_blahFunction)
---------------------------------------
---------------------------------------


data MyProxy (s :: Symbol) = MyProxy 


instance KnownSymbol s => ToJSON (MyProxy s) where
    toJSON = A.String . pack . symbolVal

instance KnownSymbol s => FromJSON (MyProxy s) where
    parseJSON (A.String s) | s == pack (symbolVal (MyProxy :: MyProxy s)) = return (MyProxy :: MyProxy s)
    parseJSON _ = mzero


data TestPipe t1 t2 where
    
    -- TestPipeSim :: FO_Test TKSim -> TestPipe
    -- TestPipeReal :: FO_Test TKReal -> TestPipe
    -- TestPipeBlah :: FO_Test TKBlah -> TestPipe
    TestPipe :: FO_Test t1 -> FO_Test t2 -> TestPipe s1 s2

newtype Payload (s1 :: Symbol) (s2 :: Symbol) t1 t2 = Payload (t1, t2)


instance (KnownSymbol s1, KnownSymbol s2, ToJSON t1, ToJSON t2) => ToJSON (Payload s1 s2 t1 t2) where
    toJSON (Payload (t1, t2)) = object ["type1" .= (MyProxy :: MyProxy s1)
                                    ,"type2" .= (MyProxy :: MyProxy s2)
                                    ,"data1" .= t1
                                    ,"data2" .= t2
                                    ]
instance (KnownSymbol s1, KnownSymbol s2, FromJSON t1, FromJSON t2) => FromJSON (Payload s1 s2 t1 t2) where
    parseJSON (Object v) = (v .: "type1" :: Parser (MyProxy s1))
                           >> 
                           (v .: "type2" :: Parser (MyProxy s2))
                           >>
                           (\ xx yy -> Payload (xx,yy)) <$> v .: "data1" <*> v .: "data2"
    parseJSON _          = mzero


-- instance ToJSON TestPipe where
--     toJSON (TestPipeSim fo) =
--         object [ "testPipe" .= fo
--                , "type" .= (ClassStr "Sim")
--                ]
--     toJSON (TestPipeReal fo) =
--         object [ "testPipe" .= fo
--                , "type" .= (ClassStr "Real")
--                ]
--     toJSON (TestPipeBlah fo) = 
--         object [ "testPipe" .= fo
--                , "type" .= (ClassStr "Blah")
--                ]
-- 
-- instance FromJSON TestPipe where
--     parseJSON (Object v) = do
--         (ClassStr nn) <- (v .: "type")
--         case nn of


test_simFunction :: (Show a) => a -> a -> String
test_simFunction x y = (show x) ++ "__" ++ (show y)

test_realFunction :: (Show a, Eq a) => a -> a -> a -> String
test_realFunction x num y = if x == y
                            then (show x) ++ "__" ++ (show num)
                            else (show x) ++ "-" ++ (show y) ++ "__" ++ (show num)

test_blahFunction :: (Show a, Eq a) => a -> a -> String
test_blahFunction x y = (show x) ++ "__blah__" ++ (show y)


dSim = FO_SimTest "simTest" test_simFunction
dReal = FO_RealTest "realTest" test_realFunction
dBlah = FO_BlahTest "blahTest" test_blahFunction

outputNames :: FO_Test s -> String
outputNames (FO_SimTest nn x) = nn
outputNames (FO_RealTest nn x) = nn

outputFuncs :: FO_Test s -> (forall a. (Show a) => a -> a -> String)
outputFuncs (FO_SimTest nn x) = x
outputFuncs (FO_RealTest nn x) = error "nope"


-- (FO_SimTest ontheu kqjk) = dSim

-- Skolem capture can't unify etc etc error happens here. See how if fnork DID match
-- then suddenly I have access to the test_blahFunction and all that stuff in FO_Test s type
-- because of the implicit forall there.
--
--(FO_BlahTest ienutih fnork) = dBlah

theVar1 :: FO_Test s -> String
theVar1 bla = let
    ret = case bla of
                (FO_SimTest xx _) -> xx
                (FO_RealTest xx _) -> xx
    in ret

theVar2 :: (forall a. (Show a) => a -> a -> String)
theVar2 = let
    ret = case dSim of
        (FO_SimTest xx yy) -> yy
    in ret


{- This below is an interesting partial approach. Instead of StrHolderable
 - being a closed algebraic sum type with constructors parameterizable with any
 - type, we have on OPEN type here. We can accept anything that implements the
 - StrHolder type class interface.
 -
 - The only problem is that we don't have any type information left around for 
 - multi-parameter type class constraints, and we can't even pattern match on 
 - constructors because we've abstracted those away too. 
 -
 -
 -}

-- data StrHolderable = forall a . StrHolder a => MkStrHolderable a
-- 
-- pack :: (StrHolder a) => a -> StrHolderable
-- pack = MkStrHolderable
-- 
-- testListy :: [StrHolderable]
-- testListy = [(pack $ TOne "t1"), (pack $ TTwo "t2"), (pack $ TThree "t3")]


{- Below here is entirely continuation passing stuff that I could not get to work.
 - The current obsession is modelling branching computation.
 - Almost works, except if you have a multiparameter type class constraint you have to
 - implement this weird half-specific/half-general instance, and I don't know if that's 
 - really possible. 
 -}


-- step1_cps :: String -> (forall a b. (CheckCompat a b, StrHolder a) => a -> b -> String) ->  (b -> String)
-- step1_cps str k = case str of
--     "one" -> k (TOne "t1")
--     "two" -> k (TTwo "t2")
--     "three" -> k (TThree "t3")
--     "four" -> k (TFour "t4")
-- 
-- step2_cps :: String -> (forall b. (StrHolder b) => b -> String) -> String
-- step2_cps str k = case str of
--     "one" -> k (SOne "s1")
--     "two" -> k (STwo "s2")
--     "three" -> k (SThree "s3")
--     "four" -> k (SFour "s4")


-- s1_cps :: String -> String -> (forall a b. (a,b))
-- s1_cps str = case str of
--     "one" -> (\ x -> ((TOne "t1"), (s2_cps x)))
--     "two" -> (\ x -> ((TTwo "t2"), (s2_cps x)))
--     "three" -> (\ x -> ((TThree "t3"), (s2_cps x)))
--     "four" -> (\ x -> ((TFour "t4"), (s2_cps x)))
-- 
-- s2_cps :: String -> (a,b)
-- s2_cps k str = case str of
--     "one" -> k (SOne "s1")
--     "two" -> k (STwo "s2")
--     "three" -> k (SThree "s3")
--     "four"-> k (SFour "s4")

-- testRes = step1_cps "two" (step1_cps "two")

-- finalStr = step2_cps "two" (step1_cps "two" assembleAndRunPipe)

-- finalStr = s2_cps (s1_cps "one") "one"
