# Supplementary material for: The DIRAC framework: Geometric structure underlies roles of diversity and accuracy in combining classifiers
Source: Patterns (N Y). 2024 Feb 5;5(3):100924. doi: 10.1016/j.patter.2024.100924 (PMC10935508; doi:10.1016/j.patter.2024.100924)
Supplement: Data S5. Data simulation and fusion assessment framework [file mmc4.zip › SupportingCode_DIRAC_02/EvenFasterFusion/test/CorrInductionTest.hs]

{-# LANGUAGE FlexibleContexts #-}
{-# LANGUAGE ScopedTypeVariables #-}
{-# LANGUAGE TypeFamilies #-}
{-# LANGUAGE DataKinds #-}
{-# LANGUAGE PolyKinds #-}

module CorrInductionTest where

import qualified Data.Vector.Unboxed as V
import qualified Data.Vector.Unboxed.Mutable as VM
import qualified Data.Vector.Algorithms.Intro as Alg
import Data.List (sort)
import Data.Random.Source.DevRandom
import Data.Random.RVar (runRVar)
import Data.Random.List (shuffle)
import Data.Random.Extras (choice)
import Control.Monad.Primitive as PRIM
import Control.Monad.Reader (ask, asks, liftIO, MonadReader, MonadIO)
import System.Random (newStdGen, getStdRandom, randomR)
import System.IO

import Types.ScoringSystems
import Types.DistParams
import Types.Correlation as TC
import Types.App
import Types.Output
import Metrics.Metrics

import qualified CorrInduction as CI
import qualified CorrInduction_better as CIB
import qualified DistributionFuncs as DF
import qualified DistributionFuncs_emg as DFEMG


makeFR :: (ScoringSystem d a, ScoringSystem d a) -> FusionResult d a
makeFR (ss1, ss2) = FusionResult_noFusion ss1 ss2 


ssPairs :: IO [(ScoringSystem GaussRank Double, ScoringSystem GaussRank Double)]
ssPairs = liftIO $ DF.gauss_rank_dist 100 300 dps_vanilla >>= \(Multiple x) -> return $ x


test_raw :: [(ScoringSystem (d :: DistGen) Double, ScoringSystem (d :: DistGen) Double)] -> IO [OutputMetrics]
test_raw sss = do
    
    -- liftIO $ (\frs -> mapM generateMetrics frs) 
    --          =<< (return $ map makeFR sss)
    liftIO $ mapM generateMetrics $ map makeFR sss
    

test_corrInd :: Maybe CorrParams -> [(ScoringSystem (d :: DistGen) Double, ScoringSystem (d :: DistGen) Double)] -> IO [OutputMetrics]
test_corrInd cps sss = do

    -- liftIO $ (\frs -> mapM generateMetrics frs) 
    --          =<< (\y -> return $ map makeFR y)
    --          =<< (mapM (CI.induceCorr cps) sss)
    liftIO $ (mapM generateMetrics) =<< (map makeFR) <$> (mapM (CI.induceCorr cps) sss)

test_corrInd_better :: Maybe CorrParams -> [(ScoringSystem (d :: DistGen) Double, ScoringSystem (d :: DistGen) Double)] -> IO [OutputMetrics]
test_corrInd_better cps sss = do

    -- liftIO $ (\frs -> mapM generateMetrics frs) 
    --          =<< (\y -> return $ map makeFR y)
    --          =<< (mapM (CIB.induceCorr cps) sss)
    liftIO $ (mapM generateMetrics) =<< (map makeFR) <$> (mapM (CIB.induceCorr cps) sss)


cmp_inds :: Maybe CorrParams -> IO ()
cmp_inds cps = do
    bla <- ssPairs
    t1 <- test_raw bla
    t2 <- test_corrInd cps bla
    t3 <- test_corrInd_better cps bla

    let cmp (z1, z2, z3) = putStrLn $ "t1: " ++ (show $ corr z1) ++ " t2: " ++ (show $ corr z2) ++ " t3: " ++ (show $ corr z3)
    
    mapM cmp $ zip3 t1 t2 t3
    return ()

cmp_inds_toCSV :: Maybe CorrParams -> String -> IO ()
cmp_inds_toCSV cps fName = do
    bla <- ssPairs
    t1 <- test_raw bla
    t2 <- test_corrInd cps bla
    t3 <- test_corrInd_better cps bla

    let corrsRaw = map (\x -> corr x) t1
    let corrsOld = map (\x -> corr x) t2
    let corrsNew = map (\x -> corr x) t3

    withFile fName WriteMode (\ fh -> do
        hPutStr fh "raw,old,new\n"
        let ss (Just x) = show x
            ss Nothing = ""
        mapM_ (\(x,y,z) -> hPutStr fh $ (ss x)++","++(ss y)++","++ (ss z) ++"\n") (zip3 corrsRaw corrsOld corrsNew)
        
        )


cmp_inds_ret :: Maybe CorrParams -> IO [String]
cmp_inds_ret cps = do
    bla <- ssPairs
    -- t1 <- test_raw bla
    -- t2 <- test_corrInd cps bla
    putStrLn "before thing"
    t3 <- test_corrInd_better cps bla
    putStrLn "after thing"

    --let corrsRaw = map (\x -> corr x) t1
    --let corrsOld = map (\x -> corr x) t2
    let corrsNew = map (\x -> corr x) t3

    let ss (Just x) = show x
        ss Nothing = ""
    return $ map (\(z) -> (ss z) ++"\n") corrsNew
        

{-  ::NOTE:: Something interesting that I discovered by using the above is that (of course) the
 -    correlation induction, as it's done here, does not change either of the AUCs at all. I have
 -    been living too much in ordinal regression land -- with full sequences of ranks I'm not sure
 -    if it's possible to increase the interior angle correlation without messing up at least one of
 -    the AUCs. However in the classification case, no c1/c2 relative positions are changing. We're only
 -    moving c1 and c2 points around within their respective indices. Corr induction therefore does
 -    not at all affect performance.
 -}


test_corrParams = CorrParams (TC.Anti, TC.SameVal 0.00001)


dps_vanilla = (DistParams (UniformRange (0, 10))
                 (UniformRange (0, 10))
                 (UniformRange (0, 10))
                 (UniformRange (0, 10))
                 (UniformRange (0, 10))
                 (UniformRange (0, 10))
                 (UniformRange (0, 10))
                 (UniformRange (0, 10))
                 Nothing) :: DistParams Vanilla

dps_exp = (DistParams (UniformRange (0, 10))
                 (UniformRange (0, 10))
                 (UniformRange (0, 10))
                 (UniformRange (0, 10))
                 (UniformRange (0, 10))
                 (UniformRange (0, 10))
                 (UniformRange (0, 10))
                 (UniformRange (0, 10))
                 (Just sample_exp_params)) :: DistParams Exp


sample_exp_params = (ExpParams (UniformRange (20,200))
                        (UniformRange (20,200))
                        (UniformRange (20,200))
                        (UniformRange (20,200)))


-- Old code below from when I was still trying to get the basic algorithm
-- working.
--
-- +++
-- v1 = V.fromList ([1.0,2.0,3.0,4.0,5.0]) :: V.Vector Double
-- v2 = V.fromList ([5.0,4.0,3.0,2.0,1.0]) :: V.Vector Double
-- ww = 0.15
-- o = Normal
-- 
-- testStuff = do
--     
--     -- let v1IndList = sort $ V.toList $ V.zip v1 (V.fromList [0 .. ((V.length v1)-1)])
--     -- let v1OriginalInds = map snd v1IndList
-- 
--     -- This has type v2_srt :: VM.MVector RealWorld Double  (according to ghci)
--     v1_srt <- V.thaw v1
--     v2_srt <- V.thaw v2
--     Alg.sort v1_srt
--     Alg.sort v2_srt
-- 
--     theMask <- VM.replicate (VM.length v2_srt) 1.0 :: IO (VM.MVector (PRIM.PrimState IO) Double)
-- 
--     nuV2 <- VM.new (VM.length v2_srt) :: IO (VM.MVector (PRIM.PrimState IO) Double) 
-- 
--     --return $ (v2_srt, theMask, nuV2)
-- 
--     let winWidth = ceiling $ (fromIntegral (VM.length v1_srt)) * ww 
-- 
--     let reflectOverMedian v = (VM.length v2_srt) - v
-- 
--     let findLimits Normal v = let findLowerLim v | v - winWidth < 0 = 0
--                                                  | otherwise = v - winWidth
--                                   findUpperLim v | v + winWidth > (VM.length v1_srt) = (VM.length v1_srt)
--                                                  | otherwise = v + winWidth
--                                   in ((findLowerLim v), (findUpperLim v))
-- 
--         findLimits Anti v = findLimits Normal (reflectOverMedian v)
-- 
--     let lowerVal v = if((v-1) < 0)
--                      then 0
--                      else v-1
-- 
--     let raiseVal v = if ((v+1) > (VM.length v1_srt))
--                      then (VM.length v1_srt)
--                      else v+1 
-- 
--     let inds = [0 .. ((VM.length v1_srt)-1)]
--     indsRandom <- runRVar (shuffle inds) DevURandom
-- 
-- 
--     let iterFunc maskVec newVec inputInds | (length inputInds)==0 = return newVec
--                                           | otherwise = do
--             let (j_down, j_up) = findLimits o (head inputInds)
--             let moveLimits limDown limUp = do
--                     localVals <- V.freeze =<< (return $ VM.slice limDown (limUp - limDown) v2_srt)
--                     localMask <- V.freeze =<< (return $ VM.slice limDown (limUp - limDown) theMask)
--                     let activePos = V.filter (\x -> (snd x)==1) (V.zip localVals localMask)
--                     if ((V.length activePos)==0)
--                     then if ((limDown == 0) && (limUp == (VM.length v1_srt)))
--                          then error "We're at the vector limits and there are no active positions."
--                          else moveLimits (lowerVal limDown) (raiseVal limUp)
--                     else return $ (limDown, limUp)
-- 
--             (new_down, new_up) <- moveLimits j_down j_up :: (IO (Int, Int))
--             indexList <- V.thaw $ V.fromList [0 .. ((new_up - new_down)-1)]
-- 
--             let valsMaskIndex :: (VM.MVector (PRIM.PrimState IO) (Double,Double,Int))
--                 valsMaskIndex = VM.zip3 (VM.slice new_down (new_up - new_down) v2_srt)
--                                         (VM.slice new_down (new_up - new_down) maskVec)
--                                         (indexList)
-- 
--             valsMaskIndex_active <- (V.freeze valsMaskIndex) >>= (\ y -> return $ V.filter (\ (_,x,_) -> x==1) y)
--             -- sample an active position at random from between the limits.
--             (r_newVal, r_mask, r_ind) <- runRVar (choice (V.toList valsMaskIndex_active)) DevURandom
--             let r_globalPos = new_down + r_ind
--             let newMask = maskVec
--             let newNewVec = newVec
--             VM.write newMask r_globalPos 0.0
--             VM.write newNewVec (head inputInds) r_newVal
--             iterFunc newMask newNewVec (tail inputInds)
--     
--     return iterFunc
-- 
-- 
-- 
-- 
-- test1 :: forall d m a. (MonadReader (Env d) m, MonadIO m, VM.Unbox a, Real a, Fractional a) =>
--                        Orientation
--                        -> Double
--                        -> (V.Vector a, V.Vector a)
--                        -> m (V.Vector a, V.Vector a)
-- test1 o ww (v1, v2) = undefined
-- 
-- -- ---
