# Supplementary material for: The DIRAC framework: Geometric structure underlies roles of diversity and accuracy in combining classifiers
Source: Patterns (N Y). 2024 Feb 5;5(3):100924. doi: 10.1016/j.patter.2024.100924 (PMC10935508; doi:10.1016/j.patter.2024.100924)
Supplement: Data S5. Data simulation and fusion assessment framework [file mmc4.zip › SupportingCode_DIRAC_02/EvenFasterFusion/test/Metrics_test.hs]

{-# LANGUAGE DataKinds #-}
{-# LANGUAGE KindSignatures #-}
{-# LANGUAGE GADTs #-}
{-# LANGUAGE ScopedTypeVariables #-}
{-# LANGUAGE RankNTypes #-}
{-# LANGUAGE MultiParamTypeClasses #-}
{-# LANGUAGE PartialTypeSignatures #-}
{-# LANGUAGE FlexibleInstances #-}
{-# LANGUAGE OverloadedStrings #-}
{-# LANGUAGE TypeApplications #-}
{-# LANGUAGE StandaloneDeriving #-}


module Metrics_test where


import Data.Vector.Unboxed as V
import GHC.TypeLits (KnownSymbol, Symbol, symbolVal)
import Data.Monoid ((<>))

import PipelineBits.Pipeline
import Types.DistParams
import Types.ScoringSystems
import Types.Correlation
import Types.App
import Types.Output
import DistributionFuncs (gauss_dist, gauss_rank_dist)
import DistributionFuncs_emg (emg_dist, emg_rank_dist)
import Metrics.Metrics 

d1 :: ScoringSystem Gauss Double
d1 = ScoringSystemCont{
       truth = V.fromList ([1.0, 2.0, 3.0, 4.0, 5.0, 6.0] :: [Double]),
       scores = V.fromList ([1.0, 2.0, 3.0, 4.0, 5.0, 6.0] :: [Double]),
       calcMean = Nothing,
       calcSD = Nothing,
       sampleDistribParams = Nothing,
       ssName = Nothing
}

d2 :: ScoringSystem (d :: DistGen) Double
d2 = ScoringSystemCont{
       truth = V.fromList ([1.0, 2.0, 3.0, 4.0, 5.0, 6.0] :: [Double]),
       scores = V.fromList ([6.0, 5.0, 4.0, 3.0, 2.0, 1.0] :: [Double]),
       calcMean = Nothing,
       calcSD = Nothing,
       sampleDistribParams = Nothing,
       ssName = Nothing
}

d3 :: ScoringSystem (d :: DistGen) Double
d3 = ScoringSystemCont{
       truth = V.fromList ([1.0, 2.0, 3.0, 4.0, 5.0, 6.0] :: [Double]),
       scores = V.fromList ([6.0, 1.0, 5.0, 2.0, 4.0, 3.0] :: [Double]),
       calcMean = Nothing,
       calcSD = Nothing,
       sampleDistribParams = Nothing,
       ssName = Nothing
}

d4 :: ScoringSystem (d :: DistGen) Double
d4 = ScoringSystemCont{
       truth = V.fromList ([1.0, 2.0, 3.0, 4.0, 5.0, 6.0] :: [Double]),
       scores = V.fromList ([3.25, 3.75, 3.25, 3.75, 3.25, 3.75] :: [Double]),
       calcMean = Nothing,
       calcSD = Nothing,
       sampleDistribParams = Nothing,
       ssName = Nothing
}

d5 :: ScoringSystem (d :: DistGen) Double
d5 = ScoringSystemCont{
       truth = V.fromList ([1.0, 2.0, 3.0, 4.0, 5.0, 6.0] :: [Double]),
       scores = V.fromList ([3.75, 3.25, 3.75, 3.25, 3.75, 3.25] :: [Double]),
       calcMean = Nothing,
       calcSD = Nothing,
       sampleDistribParams = Nothing,
       ssName = Nothing
}


data Sex = Male | Female

data Data a where
    Name :: Data String
    Age :: Data Int
    Sex :: Data Sex

type Person = forall a. Data a -> a

charlie :: Person
charlie Name = "Charlie"
charlie Age = 32
charlie Sex = Male
