# Supplementary material for: The DIRAC framework: Geometric structure underlies roles of diversity and accuracy in combining classifiers
Source: Patterns (N Y). 2024 Feb 5;5(3):100924. doi: 10.1016/j.patter.2024.100924 (PMC10935508; doi:10.1016/j.patter.2024.100924)
Supplement: Data S5. Data simulation and fusion assessment framework [file mmc4.zip › SupportingCode_DIRAC_02/EvenFasterFusion/test/Spec.hs]

module Main where

import System.IO
import System.Environment (getArgs, withArgs)
import Control.Monad
import qualified Data.Time.Clock as Clock

import CorrInductionTest
import Types.Correlation as TC

main_old :: IO ()
main_old = do
    
    let makeToDoList oIn = [ (Just $ CorrParams (oIn, TC.SameVal 0.9999), (show oIn)++ "_testMulti9999.csv")
                           , (Just $ CorrParams (oIn, TC.SameVal 0.95),  (show oIn)++ "_testMulti95.csv")
                           , (Just $ CorrParams (oIn, TC.SameVal 0.90), (show oIn)++ "_testMulti90.csv")
                           , (Just $ CorrParams (oIn, TC.SameVal 0.85), (show oIn)++ "_testMulti85.csv")
                           , (Just $ CorrParams (oIn, TC.SameVal 0.80), (show oIn)++ "_testMulti80.csv")
                           , (Just $ CorrParams (oIn, TC.SameVal 0.75), (show oIn)++ "_testMulti75.csv")
                           , (Just $ CorrParams (oIn, TC.SameVal 0.70), (show oIn)++ "_testMulti70.csv")
                           , (Just $ CorrParams (oIn, TC.SameVal 0.65), (show oIn)++ "_testMulti65.csv")
                           , (Just $ CorrParams (oIn, TC.SameVal 0.60), (show oIn)++ "_testMulti60.csv")
                           , (Just $ CorrParams (oIn, TC.SameVal 0.55), (show oIn)++ "_testMulti55.csv")
                           ]
    
    let runToDoItem (cp, fn) = withFile fn WriteMode (\fh -> do
            hPutStr fh "runNumber,new\n"
            let runAndWrite ind = do
                    putStrLn $ ("Working on: "++(show ind))
                    -- cmp_inds_ret does a whole whack of sampling as specified by
                    -- the code in CorrInductionTest.hs and the <cp> CorrParams. Then
                    -- this gets written out to the file, and we do this 10 times (as
                    -- specified in the forM_ below.
                    cmp_inds_ret cp
                    >>=
                    mapM_ (\x -> hPutStr fh $ (show ind)++","++x)
                in forM_ [1 .. 10] runAndWrite
            )
    
    -- The whole sampling whack is run for each entry in the list, which consists of
    -- different corrInduction parameterizations, to test them out.
    mapM_ runToDoItem $ (makeToDoList Normal) ++ (makeToDoList Anti)


main :: IO ()
main = do
    
    theArgs <- getArgs
    
    let runToDoItem (cp, fn) = withFile fn WriteMode (\fh -> do
            hPutStr fh "runNumber,new\n"
            let runAndWrite ind = do
                    putStrLn $ ("Working on: "++(show ind))
                    -- cmp_inds_ret does a whole whack of sampling as specified by
                    -- the code in CorrInductionTest.hs and the <cp> CorrParams. Then
                    -- this gets written out to the file, and we do this 10 times (as
                    -- specified in the forM_ below.
                    cmp_inds_ret cp
                    >>=
                    mapM_ (\x -> hPutStr fh $ (show ind)++","++x)
                in forM_ [1 .. 2] runAndWrite
            )
    
    -- The whole sampling whack is run for each entry in the list, which consists of
    -- different corrInduction parameterizations, to test them out.
    if (head theArgs) == "no"
    then do 
        t1 <- Clock.getCurrentTime
        runToDoItem (Nothing, "noCorrInd.csv")
        t2 <- Clock.getCurrentTime
        putStrLn $ "No induction: " ++ (show $ Clock.diffUTCTime t2 t1)

    else do
        t3 <- Clock.getCurrentTime
        runToDoItem (Just $ CorrParams (TC.Normal, TC.SameVal 0.35), "sv0.35.csv")
        t4 <- Clock.getCurrentTime
        putStrLn $ "Aye induction: " ++ (show $ Clock.diffUTCTime t4 t3)
