# Supplementary material for: The DIRAC framework: Geometric structure underlies roles of diversity and accuracy in combining classifiers
Source: Patterns (N Y). 2024 Feb 5;5(3):100924. doi: 10.1016/j.patter.2024.100924 (PMC10935508; doi:10.1016/j.patter.2024.100924)
Supplement: Data S5. Data simulation and fusion assessment framework [file mmc4.zip › SupportingCode_DIRAC_02/EvenFasterFusion/stack.yaml.lock]

# This file was autogenerated by Stack.
# You should not edit this file by hand.
# For more information, please see the documentation at:
#   https://docs.haskellstack.org/en/stable/lock_files

packages:
- completed:
    pantry-tree:
      sha256: 95f0066f875b6fa4e27199651c7c3b8d2e03e7035e45b96a7d4827706a8f88fd
      size: 966
    hackage: random-source-0.3.0.11@sha256:2965ac60d79f7836b314d520ed0318506774ba59c13eca24390dfa9f732dbcaf,3243
  original:
    hackage: random-source-0.3.0.11
- completed:
    pantry-tree:
      sha256: 77505a2919b4d1d84abc36c995046f661741251e58a592ed826b7c1aee1c044c
      size: 1259
    hackage: random-1.2.0@sha256:195506fedaa7c31c1fa2a747e9b49b4a5d1f0b09dd8f1291f23a771656faeec3,6097
  original:
    hackage: random-1.2.0
- completed:
    pantry-tree:
      sha256: 53d8b98b9e899d63f7e464670e908f6eb22d8a5ba0b6ea48182fb810b426f0f8
      size: 497
    hackage: flexible-defaults-0.0.3@sha256:6a7ab000561e1075003cb1053dfbbb4020ae2b02916776d1479c9c3fc82f5d0d,2508
  original:
    hackage: flexible-defaults-0.0.3
- completed:
    pantry-tree:
      sha256: 8290f921f41c3628a6c9871502e57fd1d25f5954967afbf4ed16717fd8d3656f
      size: 1400
    hackage: splitmix-0.1.0.3@sha256:fc3aae74c467f4b608050bef53aec17904a618731df9407e655d8f3bf8c32d5c,6049
  original:
    hackage: splitmix-0.1.0.3
- completed:
    pantry-tree:
      sha256: 14112e427b6fcde7dcd0b4302e82aa489eded32962431a251b4a9162ce81d3e9
      size: 2455
    hackage: random-fu-0.2.7.7@sha256:02ed19a5317b7f12a57af7809f1adc668fb47fdbe2ece497c8f8f9985df5d09a,4739
  original:
    hackage: random-fu-0.2.7.7
- completed:
    pantry-tree:
      sha256: 0951ea83045a500704f8ea0d2b3baca67c95af9c509812027693854756b41dda
      size: 158
    hackage: rvar-0.2.0.6@sha256:d8c7b9b97f37a43f3703b3a603558876d3520542573b9d1ab2c5cc21e98ec9ca,2393
  original:
    hackage: rvar-0.2.0.6
- completed:
    pantry-tree:
      sha256: 61daee57c0c3e55cb1056176c917bedb3b42315c023398c3f83c9bd75b5e891e
      size: 552
    hackage: random-extras-0.19@sha256:52579ee8653b17d8b19fb54833ecbab8df47b6cf61a77c9614df0c3155441d29,1137
  original:
    hackage: random-extras-0.19
- completed:
    pantry-tree:
      sha256: d9e6962a5bda62d0c1e6f8c3536b1f43d39eb3456e478c2f1e2a9f50bbb13308
      size: 5272
    hackage: MissingH-1.5.0.1@sha256:f662d35e54eee556bf6f1a8ec4319728985432689e844e611b02e958137b51a2,4651
  original:
    hackage: MissingH-1.5.0.1
- completed:
    pantry-tree:
      sha256: 9c81a6a331620aca19c7f8cfb88df2a9584346820687d75147b2a7bab87e112b
      size: 706
    hackage: parallel-io-0.3.5@sha256:97db32eb84b3141f4957f6d208c0ef8adce647cbf68099417e93c7d9a45f9b35,3482
  original:
    hackage: parallel-io-0.3.5
snapshots:
- completed:
    sha256: 8699812d2b2c1f83d6ad1261de9cf628ed36a1cfc14f19d67188e005e7a3a39d
    size: 586106
    url: https://raw.githubusercontent.com/commercialhaskell/stackage-snapshots/master/lts/18/20.yaml
  original: lts-18.20
