# Supplementary material for: The DIRAC framework: Geometric structure underlies roles of diversity and accuracy in combining classifiers
Source: Patterns (N Y). 2024 Feb 5;5(3):100924. doi: 10.1016/j.patter.2024.100924 (PMC10935508; doi:10.1016/j.patter.2024.100924)
Supplement: Data S5. Data simulation and fusion assessment framework [file mmc4.zip › SupportingCode_DIRAC_02/EvenFasterFusion/README.md]

# EvenFasterFusion


Blah Blah...


**NOTE for building on macbook**
The final linking step when issuing `stack build` was failing and complaining
about a lib iConv library issue coming from base -- something about not finding
symbols for x86_64 arch. After reading one single and seemingly unrelate 
stackoverflow answer I tried adding `/usr/lib` to the `extra-libs` list in
stack.yaml, and that seem to have made the problem go away completely.
