# Supplementary material for: The DIRAC framework: Geometric structure underlies roles of diversity and accuracy in combining classifiers
Source: Patterns (N Y). 2024 Feb 5;5(3):100924. doi: 10.1016/j.patter.2024.100924 (PMC10935508; doi:10.1016/j.patter.2024.100924)
Supplement: Data S5. Data simulation and fusion assessment framework [file mmc4.zip › SupportingCode_DIRAC_02/EvenFasterFusion/package.yaml]

name:                EvenFasterFusion
version:             0.1.0.0
github:              "githubuser/EvenFasterFusion"
license:             BSD3
author:              "Author name here"
maintainer:          "example@example.com"
copyright:           "2020 Author name here"

extra-source-files:
- README.md
- ChangeLog.md

# Metadata used when publishing your package
# synopsis:            Short description of your package
# category:            Web

# To avoid duplicated efforts in documentation and dealing with the
# complications of embedding Haddock markup inside cabal files, it is
# common to point users to the README.md file.
description:         Please see the README on GitHub at <https://github.com/githubuser/EvenFasterFusion#readme>

dependencies:
- base >= 4.7 && < 5
- mwc-random
- primitive
- transformers
- mtl
- vector
- statistics
- template-haskell
- vector-algorithms
- random-source
- random-extras
- random
- flexible-defaults
- random-fu
- aeson
- bytestring
- text
- tuple
- string-interpolate
- containers
- hmatrix
- cassava
- parsec
- AC-Angle
- MissingH
- aeson-pretty
- deepseq
- time
- monad-parallel
- parallel-io
- directory
- filepath

library:
  source-dirs: src

executables:

  EvenFasterFusion-realData:
    main: MainReal.hs
    source-dirs: app
    ghc-options:
    - -threaded
    - -O2
    - -rtsopts
    - -with-rtsopts=-N
    - -main-is MainReal
    dependencies:
    - EvenFasterFusion

  EvenFasterFusion-realDataCont:
    main: MainRealCont.hs
    source-dirs: app
    ghc-options:
    - -threaded
    - -O2
    - -rtsopts
    - -with-rtsopts=-N
    - -main-is MainRealCont
    dependencies:
    - EvenFasterFusion


  EvenFasterFusion-direct:
    main: MainCont_direct.hs
    source-dirs: app
    ghc-options:
    - -threaded
    - -O2
    - -rtsopts
    - -with-rtsopts=-N
    - -main-is MainCont_direct
    dependencies:
    - EvenFasterFusion


  EvenFasterFusion-DIRAC2:
    main: Main_DIRAC_2
    source-dirs: app
    ghc-options:
    - -threaded
    - -O2
    - -rtsopts
    - -with-rtsopts=-N
    - -main-is Main_DIRAC_2
    dependencies:
    - EvenFasterFusion


tests:
  EvenFasterFusion-test:
    main:                Spec.hs
    source-dirs:         test
    ghc-options:
    - -threaded
    - -O2
    - -rtsopts
    - -with-rtsopts=-N
    dependencies:
    - EvenFasterFusion
