# Supplementary material for: The DIRAC framework: Geometric structure underlies roles of diversity and accuracy in combining classifiers
Source: Patterns (N Y). 2024 Feb 5;5(3):100924. doi: 10.1016/j.patter.2024.100924 (PMC10935508; doi:10.1016/j.patter.2024.100924)
Supplement: Data S5. Data simulation and fusion assessment framework [file mmc4.zip › SupportingCode_DIRAC_02/EvenFasterFusion/EvenFasterFusion.cabal]

cabal-version: 1.12

-- This file has been generated from package.yaml by hpack version 0.34.6.
--
-- see: https://github.com/sol/hpack

name:           EvenFasterFusion
version:        0.1.0.0
description:    Please see the README on GitHub at <https://github.com/githubuser/EvenFasterFusion#readme>
homepage:       https://github.com/githubuser/EvenFasterFusion#readme
bug-reports:    https://github.com/githubuser/EvenFasterFusion/issues
author:         Author name here
maintainer:     example@example.com
copyright:      2020 Author name here
license:        BSD3
license-file:   LICENSE
build-type:     Simple
extra-source-files:
    README.md
    ChangeLog.md

source-repository head
  type: git
  location: https://github.com/githubuser/EvenFasterFusion

library
  exposed-modules:
      EvenFasterFusion.DumpData
      EvenFasterFusion.FusionPipeline
      EvenFasterFusion.PipelineBits.Components.AnalysisFunction
      EvenFasterFusion.PipelineBits.Components.AnalysisFunction.AUC
      EvenFasterFusion.PipelineBits.Components.AnalysisFunction.Metrics
      EvenFasterFusion.PipelineBits.Components.CorrInductionFunction
      EvenFasterFusion.PipelineBits.Components.CorrInductionFunction.CorrInduction
      EvenFasterFusion.PipelineBits.Components.CorrInductionFunction.CorrInduction_better
      EvenFasterFusion.PipelineBits.Components.DistributionFunction
      EvenFasterFusion.PipelineBits.Components.DistributionFunction.DistributionFuncs
      EvenFasterFusion.PipelineBits.Components.DistributionFunction.DistributionFuncs_contRank
      EvenFasterFusion.PipelineBits.Components.DistributionFunction.DistributionFuncs_emg
      EvenFasterFusion.PipelineBits.Components.FusionFunction
      EvenFasterFusion.PipelineBits.Components.OutputFunction
      EvenFasterFusion.PipelineBits.Pipeline
      EvenFasterFusion.PipelineBits.PipelineFunction
      EvenFasterFusion.PipelineBits.ScoringSystemFunction
      EvenFasterFusion.RealData.ParseDataFile_actual
      EvenFasterFusion.Types.App
      EvenFasterFusion.Types.Correlation
      EvenFasterFusion.Types.CorrInductionType
      EvenFasterFusion.Types.DistParams
      EvenFasterFusion.Types.Output
      EvenFasterFusion.Types.ScoringSystems
      EvenFasterFusion.Types.ToStrName
      EvenFasterFusion.Utils.Ranks
      EvenFasterFusion.Utils.ScoringSystemConversion
      EvenFasterFusion.Utils.StatisticsFunctions
      EvenFasterFusion.Utils.Utils
  other-modules:
      Paths_EvenFasterFusion
  hs-source-dirs:
      src
  build-depends:
      AC-Angle
    , MissingH
    , aeson
    , aeson-pretty
    , base >=4.7 && <5
    , bytestring
    , cassava
    , containers
    , deepseq
    , directory
    , filepath
    , flexible-defaults
    , hmatrix
    , monad-parallel
    , mtl
    , mwc-random
    , parallel-io
    , parsec
    , primitive
    , random
    , random-extras
    , random-fu
    , random-source
    , statistics
    , string-interpolate
    , template-haskell
    , text
    , time
    , transformers
    , tuple
    , vector
    , vector-algorithms
  default-language: Haskell2010

executable EvenFasterFusion-DIRAC2
  main-is: Main_DIRAC_2.hs
  other-modules:
      MainCont_direct
      MainReal
      MainRealCont
      Paths_EvenFasterFusion
  hs-source-dirs:
      app
  ghc-options: -threaded -O2 -rtsopts -with-rtsopts=-N -main-is Main_DIRAC_2 -main-is Main_DIRAC_2
  build-depends:
      AC-Angle
    , EvenFasterFusion
    , MissingH
    , aeson
    , aeson-pretty
    , base >=4.7 && <5
    , bytestring
    , cassava
    , containers
    , deepseq
    , directory
    , filepath
    , flexible-defaults
    , hmatrix
    , monad-parallel
    , mtl
    , mwc-random
    , parallel-io
    , parsec
    , primitive
    , random
    , random-extras
    , random-fu
    , random-source
    , statistics
    , string-interpolate
    , template-haskell
    , text
    , time
    , transformers
    , tuple
    , vector
    , vector-algorithms
  default-language: Haskell2010

executable EvenFasterFusion-direct
  main-is: MainCont_direct.hs
  other-modules:
      Main_DIRAC_2
      MainReal
      MainRealCont
      Paths_EvenFasterFusion
  hs-source-dirs:
      app
  ghc-options: -threaded -O2 -rtsopts -with-rtsopts=-N -main-is MainCont_direct
  build-depends:
      AC-Angle
    , EvenFasterFusion
    , MissingH
    , aeson
    , aeson-pretty
    , base >=4.7 && <5
    , bytestring
    , cassava
    , containers
    , deepseq
    , directory
    , filepath
    , flexible-defaults
    , hmatrix
    , monad-parallel
    , mtl
    , mwc-random
    , parallel-io
    , parsec
    , primitive
    , random
    , random-extras
    , random-fu
    , random-source
    , statistics
    , string-interpolate
    , template-haskell
    , text
    , time
    , transformers
    , tuple
    , vector
    , vector-algorithms
  default-language: Haskell2010

executable EvenFasterFusion-realData
  main-is: MainReal.hs
  other-modules:
      Main_DIRAC_2
      MainCont_direct
      MainRealCont
      Paths_EvenFasterFusion
  hs-source-dirs:
      app
  ghc-options: -threaded -O2 -rtsopts -with-rtsopts=-N -main-is MainReal
  build-depends:
      AC-Angle
    , EvenFasterFusion
    , MissingH
    , aeson
    , aeson-pretty
    , base >=4.7 && <5
    , bytestring
    , cassava
    , containers
    , deepseq
    , directory
    , filepath
    , flexible-defaults
    , hmatrix
    , monad-parallel
    , mtl
    , mwc-random
    , parallel-io
    , parsec
    , primitive
    , random
    , random-extras
    , random-fu
    , random-source
    , statistics
    , string-interpolate
    , template-haskell
    , text
    , time
    , transformers
    , tuple
    , vector
    , vector-algorithms
  default-language: Haskell2010

executable EvenFasterFusion-realDataCont
  main-is: MainRealCont.hs
  other-modules:
      Main_DIRAC_2
      MainCont_direct
      MainReal
      Paths_EvenFasterFusion
  hs-source-dirs:
      app
  ghc-options: -threaded -O2 -rtsopts -with-rtsopts=-N -main-is MainRealCont
  build-depends:
      AC-Angle
    , EvenFasterFusion
    , MissingH
    , aeson
    , aeson-pretty
    , base >=4.7 && <5
    , bytestring
    , cassava
    , containers
    , deepseq
    , directory
    , filepath
    , flexible-defaults
    , hmatrix
    , monad-parallel
    , mtl
    , mwc-random
    , parallel-io
    , parsec
    , primitive
    , random
    , random-extras
    , random-fu
    , random-source
    , statistics
    , string-interpolate
    , template-haskell
    , text
    , time
    , transformers
    , tuple
    , vector
    , vector-algorithms
  default-language: Haskell2010

test-suite EvenFasterFusion-test
  type: exitcode-stdio-1.0
  main-is: Spec.hs
  other-modules:
      CorrInductionTest
      FusionEnv_tests
      FusionEnv_tests_again
      Metrics_test
      Paths_EvenFasterFusion
  hs-source-dirs:
      test
  ghc-options: -threaded -O2 -rtsopts -with-rtsopts=-N
  build-depends:
      AC-Angle
    , EvenFasterFusion
    , MissingH
    , aeson
    , aeson-pretty
    , base >=4.7 && <5
    , bytestring
    , cassava
    , containers
    , deepseq
    , directory
    , filepath
    , flexible-defaults
    , hmatrix
    , monad-parallel
    , mtl
    , mwc-random
    , parallel-io
    , parsec
    , primitive
    , random
    , random-extras
    , random-fu
    , random-source
    , statistics
    , string-interpolate
    , template-haskell
    , text
    , time
    , transformers
    , tuple
    , vector
    , vector-algorithms
  default-language: Haskell2010
