# Supplementary material for: The DIRAC framework: Geometric structure underlies roles of diversity and accuracy in combining classifiers
Source: Patterns (N Y). 2024 Feb 5;5(3):100924. doi: 10.1016/j.patter.2024.100924 (PMC10935508; doi:10.1016/j.patter.2024.100924)
Supplement: Data S5. Data simulation and fusion assessment framework [file mmc4.zip › SupportingCode_DIRAC_02/EvenFasterFusion/src/EvenFasterFusion/FusionPipeline.hs]

{-# LANGUAGE RankNTypes #-}
{-# LANGUAGE KindSignatures #-}
{-# LANGUAGE DataKinds #-}


module EvenFasterFusion.FusionPipeline where

import Control.Monad.Reader (ask, asks, liftM, liftIO, MonadReader, MonadIO)
import System.IO (Handle, hPutStr, withFile, IOMode(..), openFile, hClose)
import System.Directory (createDirectoryIfMissing, doesFileExist)
import System.FilePath.Posix ( (</>) )
import System.Exit (die)
import Control.Concurrent

import EvenFasterFusion.PipelineBits.Pipeline
import EvenFasterFusion.Types.App
import EvenFasterFusion.Types.ScoringSystems
import EvenFasterFusion.Types.Correlation
import EvenFasterFusion.Types.Output


  
run_pipeline :: (MonadIO m)
                => Pipeline
                -> m ()
run_pipeline (PP hk systems fusion analysis output) = do

    liftIO $ createDirectoryIfMissing True (hk_dir hk)

    fileExists <- liftIO $ doesFileExist( (hk_dir hk) </> (hk_file hk) )

    if fileExists && (hk_doNotRewrite hk)
    then liftIO $ die "Output file exists, but config forbids overwriting." 
    else do
        liftIO $ withFile ((hk_dir hk) </> (hk_file hk)) WriteMode (\ fh -> do
            mv <- newMVar (fh, False, 1)

            let visitor x = do
                    analysisRes <- (analyze x (runFusion fusion) (runAnalysis analysis))
                    runOutput output mv analysisRes
            
            iterateOverSystems systems visitor
            )


        return ()
  


analyze :: (MonadIO m)
           => PipeResWitness -- This is the thing that contains the different specific types of
                             -- scoring system things.

           -- Fusion Function
           -> (forall (d :: DistGen). ScoringSystem d Double -> ScoringSystem d Double -> FusionResult d Double)

           -- Analysis function
           -> (forall (d :: DistGen). FusionResult d Double -> m OutputMetrics)
     
           -> m OutputMetrics

-- Type level computation is just lovely, but there always seems to be a rug under which 
-- you have to sweep some really silly and unfortunate but necessary code, and here it
-- is for this module. `PipeResWitness` is indeed a (singleton) type witness in the dependent-typing
-- sense, but you have to pay for it here via this explicit constructor matching.
-- A dash of template Haskell can take care of this, maybe in a future iteration. 
analyze (PipeWitness_Gauss (ss1,ss2)) f a = a $ f ss1 ss2 
analyze (PipeWitness_GaussCont (ss1,ss2)) f a = a $ f ss1 ss2 
analyze (PipeWitness_GaussRank (ss1,ss2)) f a = a $ f ss1 ss2 
analyze (PipeWitness_GaussContRank (ss1,ss2)) f a = a $ f ss1 ss2 
analyze (PipeWitness_EMG (ss1,ss2)) f a = a $ f ss1 ss2 
analyze (PipeWitness_EMGCont (ss1,ss2)) f a = a $ f ss1 ss2 
analyze (PipeWitness_EMGRank (ss1,ss2)) f a = a $ f ss1 ss2 
analyze (PipeWitness_EMGContRank (ss1,ss2)) f a = a $ f ss1 ss2 
analyze (PipeWitness_RealData (ss1,ss2)) f a = a $ f ss1 ss2 
analyze (PipeWitness_RealDataRank (ss1,ss2)) f a = a $ f ss1 ss2 
analyze (PipeWitness_RankCont (ss1,ss2)) f a = a $ f ss1 ss2
