# Supplementary material for: The DIRAC framework: Geometric structure underlies roles of diversity and accuracy in combining classifiers
Source: Patterns (N Y). 2024 Feb 5;5(3):100924. doi: 10.1016/j.patter.2024.100924 (PMC10935508; doi:10.1016/j.patter.2024.100924)
Supplement: Data S5. Data simulation and fusion assessment framework [file mmc4.zip › SupportingCode_DIRAC_02/EvenFasterFusion/src/EvenFasterFusion/Types/App.hs]

{-# LANGUAGE GeneralizedNewtypeDeriving #-}
{-# LANGUAGE DataKinds #-}
{-# LANGUAGE PolyKinds #-}
{-# LANGUAGE FlexibleInstances #-}
{-# LANGUAGE OverloadedStrings, QuasiQuotes #-}
{-# LANGUAGE GADTs #-}

module EvenFasterFusion.Types.App where

import System.IO (Handle, hPutStr)
import qualified Data.Vector.Unboxed as V
import Data.Aeson
import qualified Data.ByteString.Lazy as BL
import Control.Monad.Reader (ask, asks, liftM, liftIO, MonadReader, MonadIO)
import Control.Monad.Trans.Reader (ReaderT)
import Control.Monad.IO.Class (MonadIO)
import Control.Concurrent


type ValidPath = String

data HouseKeeping =
    HouseKeeping {
        hk_dir :: ValidPath,
        hk_file :: ValidPath,
        hk_doNotRewrite :: Bool

    } deriving (Eq, Show)

instance ToJSON HouseKeeping where
    toJSON (HouseKeeping d f dnrw) =
        object [ "dir" .= d
               , "file" .= f
               , "doNotRewrite" .= dnrw
               ]

instance FromJSON HouseKeeping where
    parseJSON (Object v) = 
        HouseKeeping <$> v .: "dir"
                     <*> v .: "file"
                     <*> v .: "doNotRewrite"

newtype App a = App (ReaderT (HouseKeeping) IO a) deriving (Functor, Applicative, Monad, MonadIO, MonadReader (HouseKeeping))
