# Supplementary material for: The DIRAC framework: Geometric structure underlies roles of diversity and accuracy in combining classifiers
Source: Patterns (N Y). 2024 Feb 5;5(3):100924. doi: 10.1016/j.patter.2024.100924 (PMC10935508; doi:10.1016/j.patter.2024.100924)
Supplement: Data S5. Data simulation and fusion assessment framework [file mmc4.zip › SupportingCode_DIRAC_02/EvenFasterFusion/src/EvenFasterFusion/Types/ScoringSystems.hs]

{-# LANGUAGE DataKinds #-}
{-# LANGUAGE PolyKinds #-}
{-# LANGUAGE GADTs #-}
{-# LANGUAGE MultiParamTypeClasses #-}

module EvenFasterFusion.Types.ScoringSystems where

import qualified Data.Vector.Unboxed as V

import EvenFasterFusion.Types.Correlation


newtype SSDirection = SSDirection Int
instance Show SSDirection where
    show (SSDirection x) = show x

data DistGen = Gauss | EMG | GaussRank | EMGRank | RealData | RealDataRank 
             | GaussCont | EMGCont | GaussContRank | EMGContRank
             | RankCont


data ScoringSystem d a = ScoringSystem { 


    c1::V.Vector a, 
    c2::V.Vector a, 
    calcMean :: Maybe Double, 
    calcSD :: Maybe Double,
    sampleDistribParams :: Maybe SampleDistribParams,
    ssName :: Maybe String,
    corrInd :: Maybe CorrParams


} | ScoringSystemCont {


    truth :: V.Vector a,
    scores :: V.Vector a,
    calcMean :: Maybe Double,
    calcSD :: Maybe Double,
    sampleDistribParams :: Maybe SampleDistribParams,
    ssName :: Maybe String


} deriving (Eq, Show)


data PipeResWitness where 

    PipeWitness_Gauss :: (ScoringSystem Gauss Double, ScoringSystem Gauss Double) -> PipeResWitness
    PipeWitness_GaussRank :: (ScoringSystem GaussRank Double, ScoringSystem GaussRank Double) -> PipeResWitness
    PipeWitness_EMG :: (ScoringSystem EMG Double, ScoringSystem EMG Double) -> PipeResWitness
    PipeWitness_EMGRank :: (ScoringSystem EMGRank Double, ScoringSystem EMGRank Double) -> PipeResWitness
    PipeWitness_RealData :: (ScoringSystem RealData Double, ScoringSystem RealData Double) -> PipeResWitness
    PipeWitness_RealDataRank :: (ScoringSystem RealDataRank Double, ScoringSystem RealDataRank Double) -> PipeResWitness
    ----------------------
    ----------------------
    PipeWitness_GaussCont :: (ScoringSystem GaussCont Double, ScoringSystem GaussCont Double) -> PipeResWitness
    PipeWitness_EMGCont :: (ScoringSystem EMGCont Double, ScoringSystem EMGCont Double) -> PipeResWitness
    PipeWitness_GaussContRank :: (ScoringSystem GaussContRank Double, ScoringSystem GaussContRank Double) -> PipeResWitness
    PipeWitness_EMGContRank :: (ScoringSystem EMGContRank Double, ScoringSystem EMGContRank Double) -> PipeResWitness
    PipeWitness_RankCont :: (ScoringSystem RankCont Double, ScoringSystem RankCont Double) -> PipeResWitness


data SampleDistribParams = SampleDistribParams{


    gaussMean_c1 :: Double,
    gaussMean_c2 :: Double,
    gaussSD_c1 :: Double,
    gaussSD_c2 :: Double,
    expMean_c1 :: Maybe Double,
    expMean_c2 :: Maybe Double


} deriving (Eq, Show)


data SSSampleRes d a = Single (ScoringSystem d a, ScoringSystem d a)
                       | Multiple [(ScoringSystem d a, ScoringSystem d a)]


data FusionResult d a  = 

    FusionResult{

        ss1 :: ScoringSystem d a,
        ss2 :: ScoringSystem d a,
        ssFused :: ScoringSystem d a}

    | FusionResultSubsample3{

        setA :: FusionResult d a,
        setB :: FusionResult d a,
        setOverlap :: FusionResult d a,
        wholeThing :: FusionResult d a,
        overlapFrac :: Double

    }
   
    {- I need to get some metrics calculated for SS pairs that haven't actually undergone fusion,
     - and the easiest way to do that is to package them up into a special FusionResult, and make a
     - separate metrics function in Metrics.hs -}
    | FusionResult_noFusion{

        ss1 :: ScoringSystem d a,
        ss2 :: ScoringSystem d a        

    } deriving (Eq, Show)
