# Supplementary material for: The DIRAC framework: Geometric structure underlies roles of diversity and accuracy in combining classifiers
Source: Patterns (N Y). 2024 Feb 5;5(3):100924. doi: 10.1016/j.patter.2024.100924 (PMC10935508; doi:10.1016/j.patter.2024.100924)
Supplement: Data S5. Data simulation and fusion assessment framework [file mmc4.zip › SupportingCode_DIRAC_02/EvenFasterFusion/src/EvenFasterFusion/Types/Output.hs]

{-# LANGUAGE DataKinds #-}
{-# LANGUAGE PolyKinds #-}

module EvenFasterFusion.Types.Output where

import qualified Data.Vector.Unboxed as V
import qualified Data.String.Utils as SU

import EvenFasterFusion.Types.ScoringSystems (SSDirection)

data OutputMetrics =
    OutputMetrics 
        { ss1Name :: Maybe String
        , ss2Name :: Maybe String
        , auc1 :: Maybe Double
        , auc2 :: Maybe Double
        , aucFusion :: Maybe Double
        , aucAngle1 :: Maybe Double
        , aucAngle2 :: Maybe Double
        , aucAngleF :: Maybe Double
        , angleInterior :: Maybe Double
        , angleSurface :: Maybe Double
        , dir1 :: Maybe SSDirection
        , dir2 :: Maybe SSDirection
        , dirFusion :: Maybe SSDirection
        , aucImproved :: Maybe Bool
        , aucImprovement :: Maybe Double
        , corr :: Maybe Double
        , corr_c1 :: Maybe Double
        , corr_c2 :: Maybe Double
        , numSS1_c1 :: Maybe Int
        , numSS1_c2 :: Maybe Int
        , numSS2_c1 :: Maybe Int
        , numSS2_c2 :: Maybe Int
        , ss1_m1 :: Maybe Double
        , ss1_m2 :: Maybe Double
        , ss2_m1 :: Maybe Double
        , ss2_m2 :: Maybe Double
        , ss1_sd1 :: Maybe Double
        , ss1_sd2 :: Maybe Double
        , ss2_sd1 :: Maybe Double
        , ss2_sd2 :: Maybe Double
        } | 
    OutputMetricsCont
        { ss1Name :: Maybe String
        , ss2Name :: Maybe String
        , spearman1 :: Maybe Double
        , spearman2 :: Maybe Double
        , spearmanFusion :: Maybe Double
        , spearmanBetween :: Maybe Double
        , kendallBetween :: Maybe Double
        , angle1 :: Maybe Double
        , angle2 :: Maybe Double
        , angleFusion :: Maybe Double
        , angleInterior :: Maybe Double
        , angleSurface :: Maybe Double

        } deriving (Show)

class ToCSVRow a where
    get_csv_header :: a -> String
    get_csv_row :: a -> String

s (Just a) = show a
s Nothing = ""
instance ToCSVRow OutputMetrics where
    get_csv_header x@OutputMetrics{}  = "SS1, SS2, AUC1, AUC2, AUC_Fusion, AUC_Angle_1, AUC_Angle_2, AUC_Angle_Fusion, Angle_Interior, Angle_Surface, Dir1, Dir2, DirFusion, AUC_Improved, AUC_Improvement, Corr, Corr_C1, Corr_C2, N_SS1_C1, N_SS1_C2, N_SS2_C1, N_SS2_C2, SS1_m1, SS1_m2, SS2_m1, SS2_m2, SS1_sd1, SS1_sd2, SS2_sd1, SS2_sd2\n"
    get_csv_header x@OutputMetricsCont{} = "SS1, SS2, Spearman1, Spearman2, SpearmanFusion, SpearmanBetween, KendallBetween, Angle1, Angle2, AngleFusion, angleInterior, angleSurface\n"

    get_csv_row x@OutputMetrics{} = let 
                        s (Just a) = show a
                        s Nothing = ""
                        csvBits = map (\ f -> f x) [(s.ss1Name),(s.ss2Name),(s.auc1),(s.auc2),(s.aucFusion)
                                                   ,(s.aucAngle1),(s.aucAngle2),(s.aucAngleF)
                                                   ,(s.angleInterior),(s.angleSurface)
                                                   ,(s.dir1),(s.dir2),(s.dirFusion)
                                                   ,(s.aucImproved),(s.aucImprovement)
                                                   ,(s.corr),(s.corr_c1),(s.corr_c2)
                                                   ,(s.numSS1_c1),(s.numSS1_c2)
                                                   ,(s.numSS2_c1),(s.numSS2_c2)
                                                   ,(s.ss1_m1),(s.ss1_m2),(s.ss2_m1),(s.ss2_m2)
                                                   ,(s.ss1_sd1),(s.ss1_sd2),(s.ss2_sd1),(s.ss2_sd2)]
                        in (SU.join ", " csvBits) ++ "\n"

    get_csv_row x@OutputMetricsCont{} = let 
                        s (Just a) = show a
                        s Nothing = ""
                        csvBits = map (\ f -> f x) [(s.ss1Name),(s.ss2Name),(s.spearman1),(s.spearman2),(s.spearmanFusion)
                                                   ,(s.spearmanBetween),(s.kendallBetween),(s.angle1),(s.angle2),(s.angleFusion)
                                                   ,(s.angleInterior),(s.angleSurface)]
                        in (SU.join ", " csvBits) ++ "\n"


defaultOutputMetrics = 
    OutputMetrics{ ss1Name = Nothing
                 , ss2Name = Nothing
                 , auc1 = Nothing
                 , auc2 = Nothing
                 , aucFusion = Nothing
                 , aucAngle1 = Nothing
                 , aucAngle2 = Nothing
                 , aucAngleF = Nothing
                 , angleInterior = Nothing
                 , angleSurface = Nothing
                 , dir1 = Nothing
                 , dir2 = Nothing
                 , dirFusion = Nothing
                 , aucImproved = Nothing
                 , aucImprovement = Nothing
                 , corr = Nothing
                 , corr_c1 = Nothing
                 , corr_c2 = Nothing
                 , numSS1_c1 = Nothing
                 , numSS1_c2 = Nothing
                 , numSS2_c1 = Nothing
                 , numSS2_c2 = Nothing
                 , ss1_m1 = Nothing
                 , ss1_m2  = Nothing
                 , ss2_m1  = Nothing
                 , ss2_m2  = Nothing
                 , ss1_sd1 = Nothing
                 , ss1_sd2 = Nothing
                 , ss2_sd1 = Nothing
                 , ss2_sd2 = Nothing
                 }


defaultOutputMetricsCont =
    OutputMetricsCont
        { ss1Name = Nothing
        , ss2Name = Nothing
        , spearman1 = Nothing
        , spearman2 = Nothing
        , spearmanFusion = Nothing
        , spearmanBetween = Nothing
        , kendallBetween = Nothing
        , angle1 = Nothing
        , angle2 = Nothing
        , angleFusion = Nothing
        , angleInterior = Nothing
        , angleSurface = Nothing
        }
