# Supplementary material for: The DIRAC framework: Geometric structure underlies roles of diversity and accuracy in combining classifiers
Source: Patterns (N Y). 2024 Feb 5;5(3):100924. doi: 10.1016/j.patter.2024.100924 (PMC10935508; doi:10.1016/j.patter.2024.100924)
Supplement: Data S5. Data simulation and fusion assessment framework [file mmc4.zip › SupportingCode_DIRAC_02/EvenFasterFusion/src/EvenFasterFusion/Types/Correlation.hs]

{-# LANGUAGE DataKinds #-}
{-# LANGUAGE PolyKinds #-}
{-# LANGUAGE GeneralizedNewtypeDeriving #-}
{-# LANGUAGE OverloadedStrings #-}

module EvenFasterFusion.Types.Correlation where

import Data.Aeson

newtype CorrParams = CorrParams{unCorrParams :: (Orientation, CorrWindowWidth)} deriving (Eq, Show, ToJSON, FromJSON)

data Orientation = Normal | Anti | Random deriving (Eq, Show)
newtype OrientationStr = OrientationStr String deriving (Eq, Show, ToJSON, FromJSON)
instance ToJSON Orientation where
    toJSON Normal = object [ "orientation" .= (OrientationStr "Normal")]
    toJSON Anti = object [ "orientation" .= (OrientationStr "Anti")]
    toJSON Random = object [ "orientation" .= (OrientationStr "Random")]
instance FromJSON Orientation where
    parseJSON (Object v) = do
        (OrientationStr nn) <- (v .: "orientation")
        case nn of
            "Normal" -> return Normal
            "Anti" -> return Anti
            "Random" -> return Random


data CorrWindowWidth = RandomWidthSame | RandomWidthDiff | SameVal Double | DiffVals Double Double deriving (Eq, Show)
newtype CorrWindowWidthStr = CorrWindowWidthStr String deriving (Eq, Show, ToJSON, FromJSON)
instance ToJSON CorrWindowWidth where
    toJSON RandomWidthSame      = object ["type" .= (CorrWindowWidthStr "RandomWidthSame")]
    toJSON RandomWidthDiff      = object ["type" .= (CorrWindowWidthStr "RandomWidthDiff")]
    toJSON (SameVal x) = object ["type" .= (CorrWindowWidthStr "SameVal")
                                ,"windowWidth" .= x
                                ]
    toJSON (DiffVals x y) = object ["type" .= (CorrWindowWidthStr "DiffVals")
                                   ,"windowWidth_c1" .= x
                                   ,"windowWidth_c2" .= y
                                   ]
instance FromJSON CorrWindowWidth where
    parseJSON (Object v) = do
        (CorrWindowWidthStr nn) <- (v .: "type")
        case nn of
            "RandomWidthSame" -> return RandomWidthSame
            "RandomWidthDiff" -> return RandomWidthDiff
            "SameVal" -> SameVal <$> v .: "windowWidth"
            "DiffVals" -> DiffVals <$> v .: "windowWidth_c1" <*> v .: "windowWidth_c2"
