# Supplementary material for: The DIRAC framework: Geometric structure underlies roles of diversity and accuracy in combining classifiers
Source: Patterns (N Y). 2024 Feb 5;5(3):100924. doi: 10.1016/j.patter.2024.100924 (PMC10935508; doi:10.1016/j.patter.2024.100924)
Supplement: Data S5. Data simulation and fusion assessment framework [file mmc4.zip › SupportingCode_DIRAC_02/EvenFasterFusion/src/EvenFasterFusion/Types/DistParams.hs]

{-# LANGUAGE GeneralizedNewtypeDeriving #-}
{-# LANGUAGE DeriveGeneric #-}
{-# LANGUAGE DeriveAnyClass #-}
{-# LANGUAGE DataKinds #-}
{-# LANGUAGE PolyKinds #-}
{-# LANGUAGE KindSignatures #-}


module EvenFasterFusion.Types.DistParams where

import Data.Aeson
import GHC.Generics (Generic)
import Control.Monad.Reader (ask, asks, liftM, liftIO, MonadReader, MonadIO)

data DistKind = Vanilla | Exp

class HasExp a where

instance HasExp Exp


data ParamType = ParamRange UniformRange | ExactVal Double deriving (Eq, Show, Generic, ToJSON, FromJSON)

data DistParams (dk :: DistKind) = 
    DistParams {
        m1a :: ParamType,
        m2a :: ParamType,
        m1b :: ParamType,
        m2b :: ParamType,
        sd1a :: ParamType,
        sd2a :: ParamType,
        sd1b :: ParamType,
        sd2b :: ParamType,
        expParams :: Maybe ExpParams
    } deriving (Eq, Show, Generic, ToJSON, FromJSON)

data ExpParams = 
    ExpParams {
        ex1a :: ParamType, 
        ex2a :: ParamType, 
        ex1b :: ParamType, 
        ex2b :: ParamType
    } deriving (Eq, Show, Generic, ToJSON, FromJSON)

newtype UniformRange = UniformRange{getUniformRange::(Double, Double)} deriving (Eq, Show, Generic, ToJSON, FromJSON)
