# Supplementary material for: The DIRAC framework: Geometric structure underlies roles of diversity and accuracy in combining classifiers
Source: Patterns (N Y). 2024 Feb 5;5(3):100924. doi: 10.1016/j.patter.2024.100924 (PMC10935508; doi:10.1016/j.patter.2024.100924)
Supplement: Data S5. Data simulation and fusion assessment framework [file mmc4.zip › SupportingCode_DIRAC_02/EvenFasterFusion/src/EvenFasterFusion/Types/CorrInductionType.hs]

{-# LANGUAGE FlexibleContexts #-}
{-# LANGUAGE ScopedTypeVariables #-}
{-# LANGUAGE KindSignatures #-}
{-# LANGUAGE DataKinds #-}
{-# LANGUAGE RankNTypes #-}

module EvenFasterFusion.Types.CorrInductionType where

import EvenFasterFusion.Types.ScoringSystems
import EvenFasterFusion.Types.Correlation


type CorrInductionType m (d :: DistGen)  = ((
                          Maybe CorrParams
                          -> (ScoringSystem (d :: DistGen) Double, ScoringSystem (d :: DistGen) Double) 
                          -> m (ScoringSystem (d :: DistGen) Double, ScoringSystem (d :: DistGen) Double))
                          , Maybe CorrParams)
