# Supplementary material for: The DIRAC framework: Geometric structure underlies roles of diversity and accuracy in combining classifiers
Source: Patterns (N Y). 2024 Feb 5;5(3):100924. doi: 10.1016/j.patter.2024.100924 (PMC10935508; doi:10.1016/j.patter.2024.100924)
Supplement: Data S5. Data simulation and fusion assessment framework [file mmc4.zip › SupportingCode_DIRAC_02/EvenFasterFusion/src/EvenFasterFusion/Utils/ScoringSystemConversion.hs]

{-# LANGUAGE PolyKinds #-}
{-# LANGUAGE DataKinds #-}
{-# LANGUAGE MultiParamTypeClasses #-}

module EvenFasterFusion.Utils.ScoringSystemConversion where

import qualified Data.Vector.Unboxed as V
import System.Random.MWC (withSystemRandom)
import Statistics.Distribution
import Statistics.Distribution.Uniform

import EvenFasterFusion.Utils.Ranks (rankVec)
import EvenFasterFusion.Types.ScoringSystems
import EvenFasterFusion.Utils.Utils


-- Only want to do this with Gauss or EMG. Not the ranked versions, not
-- the realData, and obviously not the already Cont data.
--
class BinaryToCont a b where
    convert_binary_cont :: ScoringSystem a Double -> IO (ScoringSystem b Double)
    convert_binary_cont_pair :: (ScoringSystem a Double, ScoringSystem a Double) -> IO (ScoringSystem b Double, ScoringSystem b Double)

instance BinaryToCont Gauss GaussCont where
    convert_binary_cont ss = undefined -- do
    convert_binary_cont_pair (ss1,ss2) = undefined

instance BinaryToCont EMG EMGCont where
    convert_binary_cont ss = undefined
    convert_binary_cont_pair (ss1,ss2) = undefined


class BinaryToContRank a b where
    convert_binary_contRank :: ScoringSystem a Double -> IO (ScoringSystem b Double)
    convert_binary_contRank_strange :: WeightFrac -> ScoringSystem a Double -> IO (ScoringSystem b Double)
    convert_binary_contRank_pair :: (ScoringSystem a Double, ScoringSystem a Double) 
                                    -> IO ((ScoringSystem b Double, ScoringSystem b Double))
    convert_binary_contRank_strange_pair :: (ScoringSystem a Double, ScoringSystem a Double) 
                                    -> IO ((ScoringSystem b Double, ScoringSystem b Double))


convert_binary_contRank_generic ss = do
    ranks <- rankVec $ (c1 ss) V.++ (c2 ss)
    return $ ScoringSystemCont {
                truth = V.fromList $ map (\ x -> 1.0 * (fromIntegral x) :: Double) [1 .. (V.length ranks)]
                , scores = ranks
                , calcMean = Nothing
                , calcSD = Nothing
                , sampleDistribParams = (sampleDistribParams ss)
                , ssName = (\x -> x ++ "_contConv") <$> (ssName ss)  }

convert_binary_contRank_strange_generic :: WeightFrac -> ScoringSystem a Double -> IO (ScoringSystem b Double)
convert_binary_contRank_strange_generic weight ss = do
    ranks <- rankVec $ (c1 ss) V.++ (c2 ss)
    let truth = V.fromList $ map (\ x -> 1.0 * (fromIntegral x) :: Double) [1 .. (V.length ranks)]
    weightedScores <- rankVec $ V.zipWith (+) (V.map ((unWeightFrac weight) *) truth) (V.map ((1.0-(unWeightFrac weight)) *) ranks)
    return $ ScoringSystemCont {
        truth = truth
        , scores = weightedScores
        , calcMean = Nothing
        , calcSD = Nothing
        , sampleDistribParams = (sampleDistribParams ss)
        , ssName = (\x -> x ++ "_contConv_"++(show $ unWeightFrac weight)) <$> (ssName ss) }

instance BinaryToContRank Gauss GaussContRank where
    convert_binary_contRank ss = convert_binary_contRank_generic ss
    convert_binary_contRank_strange ww ss = convert_binary_contRank_strange_generic ww ss
    convert_binary_contRank_pair (ss1, ss2) = do
        r1 <- convert_binary_contRank ss1
        r2 <- convert_binary_contRank ss2
        return (r1,r2)

    convert_binary_contRank_strange_pair (ss1, ss2) = do
        ww1 <- mkWeightFrac <$> (withSystemRandom $ \gen -> genContVar (uniformDistr 0.0 1.0) gen :: IO Double)
        ww2 <- mkWeightFrac <$> (withSystemRandom $ \gen -> genContVar (uniformDistr 0.0 1.0) gen :: IO Double)
        r1 <- convert_binary_contRank_strange ww1 ss1
        r2 <- convert_binary_contRank_strange ww2 ss2
        return (r1,r2)

instance BinaryToContRank EMG EMGContRank where
    convert_binary_contRank ss = do
        ranks <- rankVec $ (c1 ss) V.++ (c2 ss)
        return $ ScoringSystemCont {
                    truth = V.fromList $ map (\ x -> 1.0 * (fromIntegral x) :: Double) [1 .. (V.length ranks)]
                    , scores = ranks
                    , calcMean = Nothing
                    , calcSD = Nothing
                    , sampleDistribParams = (sampleDistribParams ss)
                    , ssName = (\x -> x ++ "_contConv") <$> (ssName ss)  }

    convert_binary_contRank_pair (ss1, ss2) = do
        r1 <- convert_binary_contRank ss1
        r2 <- convert_binary_contRank ss2
        return (r1,r2)
