# Supplementary material for: The DIRAC framework: Geometric structure underlies roles of diversity and accuracy in combining classifiers
Source: Patterns (N Y). 2024 Feb 5;5(3):100924. doi: 10.1016/j.patter.2024.100924 (PMC10935508; doi:10.1016/j.patter.2024.100924)
Supplement: Data S5. Data simulation and fusion assessment framework [file mmc4.zip › SupportingCode_DIRAC_02/EvenFasterFusion/src/EvenFasterFusion/Utils/Utils.hs]

{-# LANGUAGE DataKinds #-}
{-# LANGUAGE PolyKinds #-}
{-# LANGUAGE ConstraintKinds #-}
{-# LANGUAGE TemplateHaskell #-}
{-# LANGUAGE GeneralizedNewtypeDeriving #-}

module EvenFasterFusion.Utils.Utils 
    ( scaleZeroOne
     ,toDouble
     , sortByFirst
     ,orientSSPair
     ,fromJust
     , WeightFrac
     , mkWeightFrac
     , unWeightFrac

    ) where

import qualified Data.Vector.Unboxed as V
import Data.Maybe hiding (fromJust)
import qualified Data.Vector.Algorithms.Intro as Alg
import Language.Haskell.TH

import EvenFasterFusion.Types.ScoringSystems
import EvenFasterFusion.PipelineBits.Components.AnalysisFunction.AUC (auc)
import EvenFasterFusion.Utils.Ranks (rankVec)
import EvenFasterFusion.Utils.StatisticsFunctions (pearson)


newtype WeightFrac = WeightFrac Double deriving (Num, Fractional, Show)

mkWeightFrac :: Double -> WeightFrac
mkWeightFrac dd = if (dd >= 0.0 && dd <= 1.0)
                  then WeightFrac dd
                  else error "Weight frac isn't 0.0-1.0. What's going on?"

unWeightFrac :: WeightFrac -> Double
unWeightFrac (WeightFrac dd) = dd


scaleZeroOne :: ScoringSystem d Double -> ScoringSystem d Double
scaleZeroOne ss@(ScoringSystem{}) = let
    c1Max = V.maximum (c1 ss)
    c2Max = V.maximum (c2 ss)
    c1Min = V.minimum (c1 ss)
    c2Min = V.minimum (c2 ss)
    totalMax = maximum [c1Max,c2Max]
    totalMin = minimum [c1Min,c2Min]
    scaleVal vv = (vv - totalMin) / (totalMax - totalMin)
    c1Sc = V.map scaleVal (c1 ss)
    c2Sc = V.map scaleVal (c2 ss)
    in
        ScoringSystem{c1=c1Sc, c2=c2Sc, calcMean=Nothing, calcSD=Nothing, sampleDistribParams=(sampleDistribParams ss), ssName=(ssName ss), corrInd=Nothing}

scaleZeroOne ss@(ScoringSystemCont{}) = let
    truthMax = V.maximum (truth ss)
    truthMin = V.minimum (truth ss)
    scoreMax = V.maximum (scores ss)
    scoreMin = V.minimum (scores ss)
    truthScaler vv = (vv - truthMin) / (truthMax - truthMin)
    scoreScaler vv = (vv - scoreMin) / (scoreMax - scoreMin)
    truthSc = V.map truthScaler (truth ss)
    scoreSc = V.map scoreScaler (scores ss)
    in
        ScoringSystemCont{truth=truthSc, scores=scoreSc, calcMean=Nothing, calcSD=Nothing, sampleDistribParams=(sampleDistribParams ss), ssName=(ssName ss)}


toDouble :: (Real n) => n -> Double
toDouble = fromRational . toRational


orientSSPair :: (ScoringSystem d Double, ScoringSystem d Double) -> IO (ScoringSystem d Double, ScoringSystem d Double)
orientSSPair (ss1@ScoringSystem{}, ss2@ScoringSystem{}) = let
    caseScores1 = V.map toDouble $ c1 ss1
    ctrlScores1 = V.map toDouble $ c2 ss1
    caseScores2 = V.map toDouble $ c1 ss2
    ctrlScores2 = V.map toDouble $ c2 ss2
    caseLabels1 = V.replicate (V.length caseScores1) 1
    ctrlLabels1 = V.replicate (V.length ctrlScores1) 0
    caseLabels2 = V.replicate (V.length caseScores2) 1
    ctrlLabels2 = V.replicate (V.length ctrlScores2) 0
    orient ss ss_a = if ss_a < 0.5
                     then let
                         caseVals = c2 ss
                         ctrlVals = c1 ss
                         in ss{c1=caseVals, c2=ctrlVals, ssName=(ssName ss) `mappend` (pure "flip")}
                     else ss
    in do
        auc1 <- auc 1 0 True (caseScores1 V.++ ctrlScores1) (caseLabels1 V.++ ctrlLabels1)
        auc2 <- auc 1 0 True (caseScores2 V.++ ctrlScores2) (caseLabels2 V.++ ctrlLabels2)
        let ss1Ret = orient ss1 auc1
        let ss2Ret = orient ss2 auc2
        return (ss1Ret, ss2Ret)

orientSSPair (ss1@ScoringSystemCont{}, ss2@ScoringSystemCont{}) = let
   
    orient :: (ScoringSystem d Double) -> Double -> IO (ScoringSystem d Double) 
    orient ss ss_corr = if ss_corr < 0.0
                        then do
                            newScores <- rankVec $ V.map ( (-1.0) * ) (scores ss)
                            return $ ss{scores=newScores, ssName=(ssName ss) `mappend` (pure "flip")}
                        else return ss
    in do
        let mm x = map toDouble $ V.toList x
        let corr1 = pearson (mm $ scores ss1) (mm $ truth ss1)
        let corr2 = pearson (mm $ scores ss2) (mm $ truth ss2)
        ss1Ret <-  orient ss1 corr1
        ss2Ret <- orient ss2 corr2
        return (ss1Ret, ss2Ret)


-----------------------------------------------
-----------------------------------------------

{- Here are some convenient in-place sorting functions that use 
 - freeze/thaw on the vectors
 -}
compareTupFst :: (Ord a) => (a,Int) -> (a,Int) -> Ordering
compareTupFst tup1 tup2 | (fst tup1) < (fst tup2) = LT
                        | (fst tup1) == (fst tup2) = EQ
                        | (fst tup1) > (fst tup2) = GT
   

compareVal :: (Ord a) => a -> a -> Ordering
compareVal v1 v2 | v1 < v2 = LT
                 | v1 == v2 = EQ
                 | v1 > v2 = GT

sortByFirst :: (Ord a, V.Unbox a, Real a) => V.Vector (a, Int) -> IO (V.Vector (a,Int))
sortByFirst v = do
        thawedV <- V.thaw v
        Alg.sortBy compareTupFst thawedV
        retVal <- V.freeze thawedV
        return retVal

sortVec :: (Ord a, V.Unbox a, Real a) => V.Vector a -> IO (V.Vector a)
sortVec v = do
    thawedV <- V.thaw v
    Alg.sortBy compareVal thawedV
    retVal <- V.freeze thawedV
    return retVal


-----------------------------------------------
-----------------------------------------------


{- This is a Template Haskell implementation of fromJust which includes location
 - information on the failure.
 - Use it like: `$fromJust`, and make sure that the default (in Data.Maybe?) `fromJust` function
 - is hidden. 
 -}


fromJust' :: (String -> a) -> Maybe a -> a
fromJust' error Nothing = error "fromJust got Nothing!"
fromJust' error (Just x) = x

fromJust :: Q Exp
fromJust = withLocatedError [| fromJust' |]

withLocatedError :: Q Exp -> Q Exp
withLocatedError f = do
    let error = locatedError =<< location
    appE f error

locatedError :: Loc -> Q Exp
locatedError loc = do
    let postfix = " at " ++ formatLoc loc
    [| \msg -> error (msg ++ $(litE $ stringL postfix)) |]

formatLoc :: Loc -> String
formatLoc loc = let file = loc_filename loc
                    (line, col) = loc_start loc
                in concat [file, ":", show line, ":", show col]
