# Supplementary material for: The DIRAC framework: Geometric structure underlies roles of diversity and accuracy in combining classifiers
Source: Patterns (N Y). 2024 Feb 5;5(3):100924. doi: 10.1016/j.patter.2024.100924 (PMC10935508; doi:10.1016/j.patter.2024.100924)
Supplement: Data S5. Data simulation and fusion assessment framework [file mmc4.zip › SupportingCode_DIRAC_02/EvenFasterFusion/src/EvenFasterFusion/Utils/Ranks.hs]

{-# LANGUAGE DataKinds #-}
{-# LANGUAGE PolyKinds #-}
{-# LANGUAGE FlexibleContexts #-}

module EvenFasterFusion.Utils.Ranks where

import Data.Ord
import qualified Data.Vector.Unboxed as V
import Control.Monad.Reader (ask, asks, liftIO, MonadReader, MonadIO)
import qualified Data.Vector.Algorithms.Intro as Alg

import EvenFasterFusion.Types.ScoringSystems


zipWithIndex x = V.zip x (V.fromList [1 .. (V.length x)])

sortByFirst :: (Ord a, V.Unbox a, Real a) => V.Vector (a, Int) -> IO (V.Vector (a,Int))
sortByFirst v = do
        thawedV <- V.thaw v
        Alg.sortBy compareTupFst thawedV
        retVal <- V.freeze thawedV
        return retVal

compareVal :: (Ord a) => a -> a -> Ordering
compareVal v1 v2 | v1 < v2 = LT
                 | v1 == v2 = EQ
                 | v1 > v2 = GT

compareTupFst :: (Ord a) => (a,Int) -> (a,Int) -> Ordering
compareTupFst tup1 tup2 | (fst tup1) < (fst tup2) = LT
                        | (fst tup1) == (fst tup2) = EQ
                        | (fst tup1) > (fst tup2) = GT
   
rankVec :: (Ord a, V.Unbox a, Real a, MonadIO m) => V.Vector a -> m (V.Vector a)
rankVec v = do
    let r = zipWithIndex v
    r_srt <- (liftIO . sortByFirst) r
    let rf = V.map snd r_srt
    let r_pre = zipWithIndex rf
    r_pre_srt <- (liftIO . sortByFirst) r_pre
    return $ V.map (fromIntegral . snd) r_pre_srt

{- This version spreads a single ranking over two different vectors. Use this for the case of giving
 - a common ranking to case and control values which are held in two separate vectors, for instance.
 - This is the use case for which this exists. -}
rankVec2 :: (Ord a, V.Unbox a, Real a, MonadIO m) => V.Vector a -> V.Vector a -> m ((V.Vector a), (V.Vector a))
rankVec2 v1 v2 = let
    len_v1 = V.length v1
    len_v2 = V.length v2
    bothV = v1 V.++ v2
    in do
        r <- rankVec bothV
        return $! ((V.slice 0 len_v1 r), (V.slice len_v1 len_v2 r))
   
rankSSPair :: (MonadIO m) => (ScoringSystem d Double, ScoringSystem d Double) -> m (ScoringSystem d2 Double, ScoringSystem d2 Double)
rankSSPair (ss1@ScoringSystem{}, ss2@ScoringSystem{}) = do
    (ss1c1, ss1c2) <- rankVec2 (c1 ss1) (c2 ss1)
    (ss2c1, ss2c2) <- rankVec2 (c1 ss2) (c2 ss2)
    return $! (ScoringSystem{c1=ss1c1
                            ,c2=ss1c2
                            ,calcMean=Nothing
                            ,calcSD=Nothing
                            ,sampleDistribParams=(sampleDistribParams ss1)
                            ,ssName=(++) <$> (ssName ss1) <*> (pure "_ranked")
                            ,corrInd=(corrInd ss1)},
               ScoringSystem{c1=ss2c1
                            ,c2=ss2c2
                            ,calcMean=Nothing
                            ,calcSD=Nothing
                            ,sampleDistribParams=(sampleDistribParams ss2)
                            ,ssName=(++) <$> (ssName ss2) <*> (pure "_ranked")
                            ,corrInd=(corrInd ss2)})


rankSSPair (ss1@ScoringSystemCont{}, ss2@ScoringSystemCont{}) = do

    nuTruth1 <- rankVec $ truth ss1
    nuScores1 <- rankVec $ scores ss1
    nuTruth2 <- rankVec $ truth ss2
    nuScores2 <- rankVec $ scores ss2
    return $! (ScoringSystemCont{truth=nuTruth1,
                                 scores=nuScores1,
                                 calcMean=Nothing,
                                 calcSD=Nothing,
                                 sampleDistribParams=(sampleDistribParams ss1),
                                 ssName=(++) <$> (ssName ss1) <*> (pure "_ranked")},
               ScoringSystemCont{truth=nuTruth2,
                                 scores=nuScores2,
                                 calcMean=Nothing,
                                 calcSD=Nothing,
                                 sampleDistribParams=(sampleDistribParams ss2),
                                 ssName=(++) <$> (ssName ss2) <*> (pure "_ranked")})
