# Supplementary material for: The DIRAC framework: Geometric structure underlies roles of diversity and accuracy in combining classifiers
Source: Patterns (N Y). 2024 Feb 5;5(3):100924. doi: 10.1016/j.patter.2024.100924 (PMC10935508; doi:10.1016/j.patter.2024.100924)
Supplement: Data S5. Data simulation and fusion assessment framework [file mmc4.zip › SupportingCode_DIRAC_02/EvenFasterFusion/src/EvenFasterFusion/Utils/StatisticsFunctions.hs]

{-# LANGUAGE BangPatterns #-}
-----------------------------------------------------------------------------
-- Module      : Math.Statistics
-- Copyright   : (c) 2008 Marshall Beddoe
-- License     : BSD3
--
-- Maintainer  : bash@chodify.net
-- Stability   : experimental
-- Portability : portable
--
-- Description :
--   A collection of commonly used statistical functions.
-----------------------------------------------------------------------------

module EvenFasterFusion.Utils.StatisticsFunctions ( -- * Different mean variants
                            mean
                          , meanWgh
                          , average
                          , harmean
                          , geomean
                          -- * Variance, standard deviation and moments
                          , stddev
                          , stddevp
                          , var
                          , pvar
                          , centralMoment
                          , devsq
                          -- * Skewness and kurtosis
                          , skew
                          , pearsonSkew1
                          , pearsonSkew2
                          , kurt
                          -- * Median, mode and quantiles
                          , median
                          , modes
                          , mode
                          , iqr
                          , quantile
                          , quantileAsc
                          -- * Other parameters
                          , range
                          , avgdev
                          -- * Covariance and corelation
                          , covar
                          , covMatrix
                          , pearson
                          , correl
                          -- * Simple regressions
                          , linreg
                          ) where

import Data.List
import Data.Ord (comparing)

-- |Numerically stable mean
mean :: Fractional a => [a] -> a
mean x = fst $ foldl' addElement (0,0) x
    where
      addElement (!m,!n) x = (m + (x-m)/(n+1), n+1)

-- | Mean with weight. First element in tuple is element, second its weight
meanWgh :: Floating a => [(a,a)] -> a
meanWgh xs = (sum . map (uncurry (*)) $ xs) / (sum . map snd $ xs)

-- |Same as 'mean'
average :: Fractional a => [a] -> a
average = mean

-- |Harmonic mean
harmean :: (Fractional a) => [a] -> a
harmean xs = fromIntegral (length xs) / (sum $ map (1/) xs)

-- | Geometric mean
geomean :: (Floating a) => [a] -> a
geomean xs = (foldr1 (*) xs)**(1 / fromIntegral (length xs))

-- |Median
median :: (Fractional a, Ord a) => [a] -> a
median x | odd n  = head  $ drop (n `div` 2) x'
         | even n = mean $ take 2 $ drop i x'
                  where i = (length x' `div` 2) - 1
                        x' = sort x
                        n  = length x

-- | Modes returns a sorted list of modes in descending order
modes :: (Ord a) => [a] -> [(Int, a)]
modes xs = sortBy (comparing $ negate.fst) $ map (\x->(length x, head x)) $ (group.sort) xs

-- | Mode returns the mode of the list, otherwise Nothing
mode :: (Ord a) => [a] -> Maybe a
mode xs = case m of
            [] -> Nothing
            _  -> Just . snd $ head m
    where m = filter (\(a,b) -> a > 1) (modes xs)

-- | Central moments
centralMoment :: (Fractional b, Integral t) => [b] -> t -> b
centralMoment xs 1 = 0
centralMoment xs r = (sum (map (\x -> (x-m)^r) xs)) / n
    where
      m = mean xs
      n = fromIntegral $ length xs

-- | Range
range :: (Num a, Ord a) => [a] -> a
range xs = maximum xs - minimum xs

-- | Average deviation
avgdev :: (Floating a) => [a] -> a
avgdev xs = mean $ map (\x -> abs(x - m)) xs
    where
      m = mean xs

-- | Unbiased estimate of standard deviation of sample
stddev :: (Floating a) => [a] -> a
stddev xs = sqrt $ var xs

-- | Standard deviation of population
stddevp :: (Floating a) => [a] -> a
stddevp xs = sqrt $ pvar xs

-- |Population variance
pvar :: (Fractional a) => [a] -> a
pvar xs = centralMoment xs 2

-- |Unbiased estimate of sample variance
var :: (Fractional b) => [b] -> b
var xs = (var' 0 0 0 xs) / (fromIntegral $ length xs - 1)
    where
      var' _ _ s [] = s
      var' m n s (x:xs) = var' nm (n + 1) (s + delta * (x - nm)) xs
         where
           delta = x - m
           nm = m + delta/(fromIntegral $ n + 1)

-- |Interquartile range
iqr :: [a] -> [a]
iqr xs = take (length xs - 2*q) $ drop q xs
    where
      q = ((length xs) + 1) `div` 4

-- |Kurtosis
kurt :: (Floating b) => [b] -> b
kurt xs = ((centralMoment xs 4) / (centralMoment xs 2)^2)-3

-- | Arbitrary quantile q of an unsorted list.  The quantile /q/ of /N/
-- data points is the point whose (zero-based) index in the sorted
-- data set is closest to /q(N-1)/.
quantile :: (Fractional b, Ord b) => Double -> [b] -> b
quantile q = quantileAsc q . sort

-- | As 'quantile' specialized for sorted data
quantileAsc :: (Fractional b, Ord b) => Double -> [b] -> b
quantileAsc _ [] = error "quantile on empty list"
quantileAsc q xs
    | q < 0 || q > 1 = error "quantile out of range"
    | otherwise = xs !! (quantIndex (length xs) q)
    where quantIndex :: Int -> Double -> Int
          quantIndex len q = case round $ q * (fromIntegral len - 1) of
                               idx | idx < 0    -> error "Quantile index too small"
                                   | idx >= len -> error "Quantile index too large"
                                   | otherwise  -> idx

-- | Calculate skew
skew :: (Floating b) => [b] -> b
skew xs = (centralMoment xs 3) / (centralMoment xs 2)**(3/2)

-- |Calculates first Pearson skewness coeffcient.
pearsonSkew1 :: (Ord a, Floating a) => [a] -> a
pearsonSkew1 xs = 3 * (mean xs - mo) / stddev xs
    where
      mo = snd $ head $ modes xs

-- | Calculate second Pearson skewness coeffcient.
pearsonSkew2 :: (Ord a, Floating a) => [a] -> a
pearsonSkew2 xs = 3 * (mean xs - median xs) / stddev xs

-- | Sample Covariance
covar :: (Floating a) => [a] -> [a] -> a
covar xs ys = sum (zipWith (*) (map f1 xs) (map f2 ys)) / (n-1)
    where
      n = fromIntegral $ length $ xs
      m1 = mean xs
      m2 = mean ys
      f1 x = x - m1
      f2 x = x - m2

-- | Covariance matrix
covMatrix :: (Floating a) => [[a]] -> [[a]]
covMatrix xs =  split' (length xs) cs
    where
      cs = [ covar a b | a <- xs, b <- xs]
      split' n = unfoldr (\y -> if null y then Nothing else Just $ splitAt n y)

-- | Pearson's product-moment correlation coefficient
pearson :: (Floating a) => [a] -> [a] -> a
pearson x y = covar x y / (stddev x * stddev y)

-- | Same as 'pearson'
correl :: (Floating a) => [a] -> [a] -> a
correl = pearson

-- | Least-squares linear regression of /y/ against /x/ for a
--   collection of (/x/, /y/) data, in the form of (/b0/, /b1/, /r/)
--   where the regression is /y/ = /b0/ + /b1/ * /x/ with Pearson
--   coefficient /r/
linreg :: (Floating b) => [(b, b)] -> (b, b, b)
linreg xys = let !xs = map fst xys
                 !ys = map snd xys
                 !n = fromIntegral $ length xys
                 !sX = sum xs
                 !sY = sum ys
                 !sXX = sum $ map (^ 2) xs
                 !sXY = sum $ map (uncurry (*)) xys
                 !sYY = sum $ map (^ 2) ys
                 !alpha = (sY - beta * sX) / n
                 !beta = (n * sXY - sX * sY) / (n * sXX - sX * sX)
                 !r = (n * sXY - sX * sY) / (sqrt $ (n * sXX - sX^2) * (n * sYY - sY ^ 2))
             in (alpha, beta, r)


-- | Returns the sum of square deviations from their sample mean.
devsq :: (Floating a) => [a] -> a
devsq xs = sum $ map (\x->(x-m)**2) xs
    where m = mean xs
