# Supplementary material for: The DIRAC framework: Geometric structure underlies roles of diversity and accuracy in combining classifiers
Source: Patterns (N Y). 2024 Feb 5;5(3):100924. doi: 10.1016/j.patter.2024.100924 (PMC10935508; doi:10.1016/j.patter.2024.100924)
Supplement: Data S5. Data simulation and fusion assessment framework [file mmc4.zip › SupportingCode_DIRAC_02/EvenFasterFusion/src/EvenFasterFusion/PipelineBits/Pipeline.hs]

{-
 - This module is the place to import everything that's needed from the 
 - components directory (everything that should be external facing), and then
 - export what's really needed (outward facing) from here, along with re-exporting
 - all the needed stuff from the modules in the Components dir. This is the "root"
 - of the hierarchy that I created from the old, monolithic FusionEnv.hs
 -
 -}


{-# LANGUAGE GeneralizedNewtypeDeriving #-}
{-# LANGUAGE DataKinds #-}
{-# LANGUAGE PolyKinds #-}
{-# LANGUAGE FlexibleInstances #-}
{-# LANGUAGE FlexibleContexts #-}
{-# LANGUAGE OverloadedStrings, QuasiQuotes #-}
{-# LANGUAGE GADTs #-}
{-# LANGUAGE RankNTypes #-}
{-# LANGUAGE MultiParamTypeClasses #-}
{-# LANGUAGE FunctionalDependencies #-}
{-# LANGUAGE UndecidableInstances #-}
{-# LANGUAGE AllowAmbiguousTypes #-}
{-# LANGUAGE ScopedTypeVariables #-}

module EvenFasterFusion.PipelineBits.Pipeline (
    make_SimulatedScoringSystemFunction
    , Pipeline(..)
    , create_pipeline
    , module EvenFasterFusion.PipelineBits.Components.DistributionFunction
    , module EvenFasterFusion.PipelineBits.Components.CorrInductionFunction
    , module EvenFasterFusion.PipelineBits.Components.FusionFunction
    , module EvenFasterFusion.PipelineBits.Components.AnalysisFunction
    , module EvenFasterFusion.PipelineBits.Components.OutputFunction 
    , module EvenFasterFusion.PipelineBits.ScoringSystemFunction
    , module EvenFasterFusion.PipelineBits.PipelineFunction
) where


import Data.Aeson
import qualified Data.Aeson.Types as AT

import EvenFasterFusion.Types.App
import EvenFasterFusion.Types.DistParams
import EvenFasterFusion.Types.Correlation
import EvenFasterFusion.Types.ToStrName
import EvenFasterFusion.PipelineBits.Components.DistributionFunction
import EvenFasterFusion.PipelineBits.Components.CorrInductionFunction
import EvenFasterFusion.PipelineBits.Components.FusionFunction
import EvenFasterFusion.PipelineBits.Components.AnalysisFunction
import EvenFasterFusion.PipelineBits.Components.OutputFunction
import EvenFasterFusion.PipelineBits.PipelineFunction
import EvenFasterFusion.PipelineBits.ScoringSystemFunction

make_SimulatedScoringSystemFunction :: (ToJSON dk, FeedsPipeline dk, ISOk dk FO_DistributionFunction)
    => Int
    -> Int
    -> dk
    -> Maybe CorrParams
    -> FO_DistributionFunction
    -> FO_CorrInductionFunction
    -> FO_PipelineFunction Sim
    -> ScoringSystemFunction dk

make_SimulatedScoringSystemFunction s_numSamples 
                                    s_resolution 
                                    s_distParams 
                                    s_corrParams 
                                    s_distributionFunction 
                                    s_corrInductionFunction 
                                    s_pipelineFunction = let ret = if checkIsOK s_distParams s_distributionFunction
                                                                   then SimulatedScoringSystemFunction s_numSamples 
                                                                                             s_resolution 
                                                                                             s_distParams 
                                                                                             s_corrParams 
                                                                                             s_distributionFunction 
                                                                                             s_corrInductionFunction 
                                                                                             s_pipelineFunction
                                                                   else error "Hahaha!!"
                                                         in ret `seq` ret


data Pipeline where
    PP :: (PP_ScoringSystem ss, ToStrName ss, ToJSON ss, FromJSON ss,
           PP_Fusion f, ToStrName f, ToJSON f, FromJSON f,
           PP_Analysis a, ToStrName a, ToJSON a, FromJSON a,
           PP_Output o, ToStrName o, ToJSON o, FromJSON o)
        => HouseKeeping
        -> ss
        -> f
        -> a
        -> o
        -> Pipeline 

instance ToJSON Pipeline where
    toJSON (PP hk ss f a o) =
        object [ "HouseKeeping" .= hk
               , "ScoringSystem" .= ss, "ScoringSystemType" .= (getTypeName ss)
               , "Fusion" .= f, "FusionType" .= (getTypeName f)
               , "Analysis" .= a, "AnalysisType" .= (getTypeName a)
               , "Output" .= o, "OutputType" .= (getTypeName o)
               ]

instance FromJSON Pipeline where
    parseJSON (Object v) = do

        ssType <- v .: "ScoringSystemType"
        fusionType <- v .: "FusionType"
        analysisType <- v .: "AnalysisType"
        outputType <- v .: "OutputType"
        houseKeeping <- v .: "HouseKeeping"

        (f4_alt outputType (Object v) (f3_alt analysisType (Object v) (f2_alt fusionType (Object v) (f1_alt ssType (Object v) (return (PP houseKeeping))))))


create_pipeline :: (PP_ScoringSystem ss, ToStrName ss, ToJSON ss, FromJSON ss,
           PP_Fusion f, ToStrName f, ToJSON f, FromJSON f,
           PP_Analysis a, ToStrName a, ToJSON a, FromJSON a,
           PP_Output o, ToStrName o, ToJSON o, FromJSON o) => HouseKeeping -> ss -> f -> a -> o -> Pipeline
create_pipeline hk ssIn fIn aIn oIn = PP hk ssIn fIn aIn oIn 


f1_alt :: String 
      -> Value
      -> (forall ss. (PP_ScoringSystem ss, ToStrName ss, ToJSON ss, FromJSON ss) => AT.Parser (ss -> f -> a -> o -> Pipeline))
      -> AT.Parser (f -> a -> o -> Pipeline)
f1_alt arg (Object v) cont = case arg of 
                "ScoringSystemFunction_Vanilla" -> do
                    (bla1 :: ScoringSystemFunction (DistParams Vanilla)) <- v .: "ScoringSystem"
                    cont >>= (\x -> return $ x bla1)
                "ScoringSystemFunction_Exp" -> do
                    (bla1 :: ScoringSystemFunction (DistParams Exp)) <- v .: "ScoringSystem"
                    cont >>= (\x -> return $ x bla1)

f2_alt :: String
      -> Value
      -> (forall f. (PP_Fusion f, ToStrName f, ToJSON f, FromJSON f) => AT.Parser (f -> a -> o -> Pipeline))
      -> AT.Parser (a -> o -> Pipeline)
f2_alt arg (Object v) cont = case arg of
                "FO_FusionFunction" -> do
                    (bla2 :: FO_FusionFunction) <- v .: "Fusion"
                    cont >>= (\x -> return $ x bla2)

f3_alt :: String
      -> Value
      -> (forall a. (PP_Analysis a, ToStrName a, ToJSON a, FromJSON a) => AT.Parser (a -> o -> Pipeline))
      -> AT.Parser (o -> Pipeline)
f3_alt arg (Object v) cont = case arg of
                "FO_AnalysisFunction" -> do
                    (bla3 :: FO_AnalysisFunction) <- v .: "Analysis"
                    cont >>= (\x -> return $ x bla3)

f4_alt :: String
      -> Value
      -> (forall o. (PP_Output o, ToStrName o, ToJSON o, FromJSON o) => AT.Parser (o -> Pipeline))
      -> AT.Parser Pipeline
f4_alt arg (Object v) cont = case arg of
                "FO_OutputFunction" -> do
                    (bla4 :: FO_OutputFunction) <- v .: "Output"
                    cont >>= (\x -> return $ x bla4)
