# Supplementary material for: The DIRAC framework: Geometric structure underlies roles of diversity and accuracy in combining classifiers
Source: Patterns (N Y). 2024 Feb 5;5(3):100924. doi: 10.1016/j.patter.2024.100924 (PMC10935508; doi:10.1016/j.patter.2024.100924)
Supplement: Data S5. Data simulation and fusion assessment framework [file mmc4.zip › SupportingCode_DIRAC_02/EvenFasterFusion/src/EvenFasterFusion/PipelineBits/PipelineFunction.hs]

{-# LANGUAGE GeneralizedNewtypeDeriving #-}
{-# LANGUAGE DataKinds #-}
{-# LANGUAGE PolyKinds #-}
{-# LANGUAGE FlexibleInstances #-}
{-# LANGUAGE FlexibleContexts #-}
{-# LANGUAGE OverloadedStrings, QuasiQuotes #-}
{-# LANGUAGE GADTs #-}
{-# LANGUAGE RankNTypes #-}
{-# LANGUAGE MultiParamTypeClasses #-}
{-# LANGUAGE FunctionalDependencies #-}
{-# LANGUAGE UndecidableInstances #-}
{-# LANGUAGE AllowAmbiguousTypes #-}
{-# LANGUAGE ScopedTypeVariables #-}

module EvenFasterFusion.PipelineBits.PipelineFunction where

import Data.Aeson
import Control.Monad.IO.Class (MonadIO)
import Control.Monad (join, replicateM_)

import EvenFasterFusion.Types.DistParams
import EvenFasterFusion.RealData.ParseDataFile_actual (InputType, SSType(..), getAllSS_iterate, getAllSS_multiType_iterate)
import EvenFasterFusion.Types.Correlation
import EvenFasterFusion.Types.ScoringSystems
import EvenFasterFusion.PipelineBits.Components.DistributionFunction

data PipeGen = Sim | RealDataPipe | DirectRankPipe | MultiAxisRankPipe


data FO_PipelineFunction s where
    FO_SimulatedPipeline :: String
                         -> (forall dk m. (MonadIO m, FeedsPipeline dk, ISOk dk FO_DistributionFunction) 
                             => Int
                             -> Int
                             -> dk
                             -> (Maybe CorrParams)
                             -> FO_DistributionFunction -- (Int -> DistParams -> (m (SSSampleRes d Double)))
                             -> (forall (d :: DistGen). Maybe CorrParams
                                 -> (ScoringSystem d Double, ScoringSystem d Double)
                                 -> m (ScoringSystem d Double, ScoringSystem d Double))
                             -> (m [PipeResWitness]))
                         -> FO_PipelineFunction Sim

    FO_SimulatedPipeline_One :: String
                         -> (forall dk m. (MonadIO m, FeedsPipeline dk, ISOk dk FO_DistributionFunction) 
                             => Int
                             -> dk
                             -> (Maybe CorrParams)
                             -> FO_DistributionFunction -- (Int -> DistParams -> (m (SSSampleRes d Double)))
                             -> (forall (d :: DistGen). Maybe CorrParams
                                 -> (ScoringSystem d Double, ScoringSystem d Double)
                                 -> m (ScoringSystem d Double, ScoringSystem d Double))
                             -> (m PipeResWitness))
                         -> FO_PipelineFunction Sim

    FO_SimulatedPipeline_Iterate :: String
                         -> (forall dk m. (MonadIO m, FeedsPipeline dk, ISOk dk FO_DistributionFunction) 
                             => Int
                             -> Int
                             -> dk
                             -> (Maybe CorrParams)
                             -> FO_DistributionFunction -- (Int -> DistParams -> (m (SSSampleRes d Double)))
                             -> (forall (d :: DistGen). Maybe CorrParams
                                 -> (ScoringSystem d Double, ScoringSystem d Double)
                                 -> m (ScoringSystem d Double, ScoringSystem d Double))
                             -> (PipeResWitness -> m ())
                             -> m ())
                         -> FO_PipelineFunction Sim


    FO_RealDataPipeline_Iterate :: String
                        -> (forall m. (MonadIO m) => String -> InputType -> (PipeResWitness -> m ()) -> (m ()))
                        -> FO_PipelineFunction RealDataPipe

    FO_DirectRankSim_Iterate :: String
                               -> (forall m. (MonadIO m) 
                                   => Int 
                                   -> Int 
                                   -> FO_DistributionFunction
                                   -> (PipeResWitness -> m ()) 
                                   -> (m ()))
                               -> FO_PipelineFunction DirectRankPipe
    FO_MultiAxisRankSim_Iterate :: String
                               -> (forall m. (MonadIO m) 
                                   => Int 
                                   -> Int 
                                   -> Int
                                   -> FO_DistributionFunction
                                   -> (PipeResWitness -> m ()) 
                                   -> (m ()))
                               -> FO_PipelineFunction MultiAxisRankPipe

instance ToJSON (FO_PipelineFunction s) where
    toJSON (FO_SimulatedPipeline n f) = object ["fname" .= n]
    toJSON (FO_SimulatedPipeline_One n f) = object ["fname" .= n]
    toJSON (FO_SimulatedPipeline_Iterate n f) = object ["fname" .= n]
    --toJSON (FO_RealDataPipeline n f) = object ["fname" .= n]
    toJSON (FO_DirectRankSim_Iterate n f) = object ["fname" .= n]
    toJSON (FO_MultiAxisRankSim_Iterate n f) = object ["fname" .= n]

instance FromJSON (FO_PipelineFunction Sim) where
    parseJSON (Object v) = do
        nn <- v .: "fname"
        case nn of
            "simulated_pipeline" -> return $ (FO_SimulatedPipeline nn simulated_pipeline)
            "simulated_pipeline_one" -> return $ (FO_SimulatedPipeline_One nn simulated_pipeline_one)
            "simulated_pipeline_iterate" -> return $ (FO_SimulatedPipeline_Iterate nn simulated_pipeline_iterate)

instance FromJSON (FO_PipelineFunction RealDataPipe) where
    parseJSON (Object v) = do
        nn <- v .: "fname"
        case nn of
            --"realData_pipeline" -> return $ (FO_RealDataPipeline nn realData_pipeline)
            "realData_pipeline_iterate" -> return $ (FO_RealDataPipeline_Iterate nn realData_pipeline_iterate)
            "realDataCont_pipeline_iterate" -> return $ (FO_RealDataPipeline_Iterate nn realDataCont_pipeline_iterate)

instance FromJSON (FO_PipelineFunction DirectRankPipe) where
    parseJSON (Object v) = do
        nn <- v .: "fname"
        case nn of
            "directRankSim_iterate" -> return $ (FO_DirectRankSim_Iterate nn directRankSim_iterate)

instance FromJSON (FO_PipelineFunction MultiAxisRankPipe) where
    parseJSON (Object v) = do
        nn <- v .: "fname"
        case nn of
            "multiAxisRankSim_iterate" -> return $ (FO_MultiAxisRankSim_Iterate nn multiAxisRankSim_iterate)


class FeedsPipeline dk where

    simulated_pipeline :: (MonadIO m)
                      => Int            -- number of samples
                      -> Int            -- resolution
                      -> dk   
                      -> (Maybe CorrParams) 
                      -> FO_DistributionFunction -- (Int -> DistParams -> (m (SSSampleRes d Double)))
                      -> (forall (d :: DistGen). Maybe CorrParams
                         -> (ScoringSystem d Double, ScoringSystem d Double)
                         -> m (ScoringSystem d Double, ScoringSystem d Double))
                      -> (m [PipeResWitness])

    -- This one generates a single PipeResWitness
    -- It has no sampleNumber argument
    simulated_pipeline_one :: (MonadIO m)
                      => Int            -- resolution
                      -> dk   
                      -> (Maybe CorrParams) 
                      -> FO_DistributionFunction -- (Int -> DistParams -> (m (SSSampleRes d Double)))
                      -> (forall (d :: DistGen). Maybe CorrParams
                         -> (ScoringSystem d Double, ScoringSystem d Double)
                         -> m (ScoringSystem d Double, ScoringSystem d Double))
                      -> m PipeResWitness

    simulated_pipeline_iterate :: (MonadIO m)
                      => Int
                      -> Int
                      -> dk
                      -> (Maybe CorrParams)
                      -> FO_DistributionFunction
                      -> (forall (d :: DistGen). Maybe CorrParams 
                         -> (ScoringSystem d Double, ScoringSystem d Double)
                         -> m (ScoringSystem d Double, ScoringSystem d Double))
                      
                      -- Here's the iterator. This needs to be a composition of the fusor, the analyzer
                      -- and the output function.
                      -> (PipeResWitness -> m ())
                      -> m ()

instance FeedsPipeline (DistParams Vanilla) where
    
    simulated_pipeline ns r dp cp (FO_Gaussian nn getSS) correlator = do
        (getSS ns r dp (correlator,cp)) >>= (\ x -> case x of
                              (Single (ss1, ss2)) -> return $ [PipeWitness_Gauss (ss1, ss2)]
                              (Multiple ll)       -> return $ map (\ (ss1, ss2) -> (PipeWitness_Gauss  (ss1, ss2))) ll)
    simulated_pipeline ns r dp cp (FO_Gaussian_Rank nn getSS) correlator = do
        (getSS ns r dp (correlator,cp)) >>= (\ x -> case x of
                              (Single (ss1, ss2)) -> return $ [PipeWitness_GaussRank (ss1, ss2)]
                              (Multiple ll)       -> return $ map (\ (ss1, ss2) -> (PipeWitness_GaussRank (ss1, ss2))) ll)
    
    simulated_pipeline_one r dp cp (FO_Gaussian nn getSS) correlator = do
         (getSS 1 r dp (correlator,cp)) >>= (\ (Single (ss1, ss2)) -> return $ PipeWitness_Gauss (ss1, ss2))
    simulated_pipeline_one r dp cp (FO_Gaussian_Rank nn getSS) correlator = do
         (getSS 1 r dp (correlator,cp)) >>= (\ (Single (ss1, ss2)) -> return $ PipeWitness_GaussRank (ss1, ss2)) 

    simulated_pipeline_iterate ns r dp cp (FO_Gaussian nn getSS) correlator visitor = do
         replicateM_ ns $ (getSS 1 r dp (correlator,cp)) >>= (\ (Single (ss1, ss2)) -> visitor $ (PipeWitness_Gauss (ss1, ss2)))
    simulated_pipeline_iterate ns r dp cp (FO_Gaussian_Rank nn getSS) correlator visitor = do
         replicateM_ ns $ (getSS 1 r dp (correlator,cp)) >>= (\ (Single (ss1, ss2)) -> visitor $ (PipeWitness_GaussRank (ss1, ss2)))

    simulated_pipeline_iterate ns r dp cp (FO_Gaussian_Cont nn getSS) correlator visitor = do
         replicateM_ ns $ (getSS 1 r dp (correlator,cp)) >>= (\ (Single (ss1, ss2)) -> visitor $ (PipeWitness_GaussCont (ss1, ss2)))
    simulated_pipeline_iterate ns r dp cp (FO_Gaussian_Cont_Rank nn getSS) correlator visitor = do
         replicateM_ ns $ (getSS 1 r dp (correlator,cp)) >>= (\ (Single (ss1, ss2)) -> visitor $ (PipeWitness_GaussContRank (ss1, ss2)))


instance FeedsPipeline (DistParams Exp) where

    simulated_pipeline ns r dp cp (FO_EMG nn getSS) correlator = do
        (getSS ns r dp (correlator,cp)) >>= (\ x -> case x of
                              (Single (ss1, ss2)) -> return $ [PipeWitness_EMG (ss1, ss2)]
                              (Multiple ll)       -> return $ map (\ (ss1, ss2) -> (PipeWitness_EMG (ss1, ss2))) ll)
    simulated_pipeline ns r dp cp (FO_EMG_Rank nn getSS) correlator = do
        (getSS ns r dp (correlator,cp)) >>= (\ x -> case x of
                              (Single (ss1, ss2)) -> return $ [PipeWitness_EMGRank (ss1, ss2)]
                              (Multiple ll)       -> return $ map (\ (ss1, ss2) -> (PipeWitness_EMGRank (ss1, ss2))) ll)

    simulated_pipeline_one r dp cp (FO_EMG nn getSS) correlator = do
         (getSS 1 r dp (correlator,cp)) >>= (\ (Single (ss1, ss2)) -> return $ PipeWitness_EMG (ss1, ss2))
    simulated_pipeline_one r dp cp (FO_EMG_Rank nn getSS) correlator = do
         (getSS 1 r dp (correlator,cp)) >>= (\ (Single (ss1, ss2)) -> return $ PipeWitness_EMGRank (ss1, ss2)) 

    simulated_pipeline_iterate ns r dp cp (FO_EMG nn getSS) correlator visitor = do
         replicateM_ ns $ (getSS 1 r dp (correlator,cp)) >>= (\ (Single (ss1, ss2)) -> visitor $ (PipeWitness_EMG (ss1, ss2)))
    simulated_pipeline_iterate ns r dp cp (FO_EMG_Rank nn getSS) correlator visitor = do
         replicateM_ ns $ (getSS 1 r dp (correlator,cp)) >>= (\ (Single (ss1, ss2)) -> visitor $ (PipeWitness_EMGRank (ss1, ss2))) 

    simulated_pipeline_iterate ns r dp cp (FO_EMG_Cont nn getSS) correlator visitor = do
         replicateM_ ns $ (getSS 1 r dp (correlator,cp)) >>= (\ (Single (ss1, ss2)) -> visitor $ (PipeWitness_EMGCont (ss1, ss2)))
    simulated_pipeline_iterate ns r dp cp (FO_EMG_Cont_Rank nn getSS) correlator visitor = do
         replicateM_ ns $ (getSS 1 r dp (correlator,cp)) >>= (\ (Single (ss1, ss2)) -> visitor $ (PipeWitness_EMGContRank (ss1, ss2))) 


realData_pipeline_iterate :: (MonadIO m) 
                             => String 
                             -> InputType
                             -> (PipeResWitness -> m ()) 
                             -> (m ())
realData_pipeline_iterate filePath inputType visitor = getAllSS_multiType_iterate visitor [ (QvsQ 5 1 5 :: SSType Int) 
                                                    , (QvsQ 4 1 4 :: SSType Int)
                                                    , (QvsQ 3 1 3 :: SSType Int)] inputType filePath

realDataCont_pipeline_iterate :: (MonadIO m) 
                             => String 
                             -> InputType
                             -> (PipeResWitness -> m ()) 
                             -> (m ())
realDataCont_pipeline_iterate filePath inputType visitor = getAllSS_iterate visitor (Linear :: SSType Int) inputType filePath


directRankSim_iterate :: (MonadIO m)
                         => Int
                         -> Int
                         -> FO_DistributionFunction
                         -> (PipeResWitness -> m ())
                         -> (m ())
directRankSim_iterate n r (FO_Rank_Cont nn getSS) visitor = do
    replicateM_ n $ (getSS 1 r) >>= (\ (Single (ss1, ss2)) -> visitor $ (PipeWitness_RankCont (ss1, ss2)))


multiAxisRankSim_iterate :: (MonadIO m)
                            => Int
                            -> Int
                            -> Int
                            -> FO_DistributionFunction
                            -> (PipeResWitness -> m ())
                            -> (m ())
multiAxisRankSim_iterate n r nb (FO_Rank_Cont_MultiAxis nn getSS) visitor = do
    replicateM_ n $ (getSS 1 r nb) >>= (\ (Single (ss1, ss2)) -> visitor $ (PipeWitness_RankCont (ss1, ss2)))
