# Supplementary material for: The DIRAC framework: Geometric structure underlies roles of diversity and accuracy in combining classifiers
Source: Patterns (N Y). 2024 Feb 5;5(3):100924. doi: 10.1016/j.patter.2024.100924 (PMC10935508; doi:10.1016/j.patter.2024.100924)
Supplement: Data S5. Data simulation and fusion assessment framework [file mmc4.zip › SupportingCode_DIRAC_02/EvenFasterFusion/src/EvenFasterFusion/PipelineBits/ScoringSystemFunction.hs]

{-# LANGUAGE GeneralizedNewtypeDeriving #-}
{-# LANGUAGE DataKinds #-}
{-# LANGUAGE PolyKinds #-}
{-# LANGUAGE FlexibleInstances #-}
{-# LANGUAGE FlexibleContexts #-}
{-# LANGUAGE OverloadedStrings, QuasiQuotes #-}
{-# LANGUAGE GADTs #-}
{-# LANGUAGE RankNTypes #-}
{-# LANGUAGE MultiParamTypeClasses #-}
{-# LANGUAGE FunctionalDependencies #-}
{-# LANGUAGE UndecidableInstances #-}
{-# LANGUAGE AllowAmbiguousTypes #-}
{-# LANGUAGE ScopedTypeVariables #-}


module EvenFasterFusion.PipelineBits.ScoringSystemFunction where

import Data.Aeson
import Control.Monad.IO.Class (MonadIO)

import EvenFasterFusion.Types.DistParams
import EvenFasterFusion.Types.Correlation
import EvenFasterFusion.Types.ScoringSystems
import EvenFasterFusion.Types.App (ValidPath)
import EvenFasterFusion.Types.ToStrName
import EvenFasterFusion.RealData.ParseDataFile_actual (InputType)
import EvenFasterFusion.PipelineBits.Components.DistributionFunction
import EvenFasterFusion.PipelineBits.Components.CorrInductionFunction
import EvenFasterFusion.PipelineBits.PipelineFunction

data ScoringSystemFunction dk where 
    SimulatedScoringSystemFunction :: (ToJSON dk, FeedsPipeline dk, ISOk dk FO_DistributionFunction) => {
        s_numSamples :: Int,
        s_resolution :: Int,
        s_distParams :: dk,
        s_corrParams :: Maybe CorrParams,
        s_distributionFunction :: FO_DistributionFunction,
        s_corrInductionFunction :: FO_CorrInductionFunction,
        s_pipelineFunction :: FO_PipelineFunction Sim

    } -> ScoringSystemFunction dk 
   
 
    RealDataScoringSystemFunction :: {
        rd_inputFile :: ValidPath,
        rd_inputType :: InputType,
        rd_pipelineFunction :: FO_PipelineFunction RealDataPipe
    } -> ScoringSystemFunction dk 

    RankContScoringSystemFunction :: {
        rc_numSamples :: Int,
        rc_resolution :: Int,
        rc_distributionFunction :: FO_DistributionFunction,
        rc_pipelineFunction :: FO_PipelineFunction DirectRankPipe
    } -> ScoringSystemFunction dk

    RankContMultiAxisScoringSystemFunction :: {
        rcma_numSamples :: Int,
        rcma_resolution :: Int,
        rcma_numBasisVecs :: Int,
        rcma_distributionFunction :: FO_DistributionFunction,
        rcma_pipelineFunction :: FO_PipelineFunction MultiAxisRankPipe
    } -> ScoringSystemFunction dk

newtype ClassStr = ClassStr String deriving (Eq, Show, ToJSON, FromJSON)

instance (ToJSON dk, FeedsPipeline dk) => ToJSON (ScoringSystemFunction dk) where
    toJSON (SimulatedScoringSystemFunction s r dp cp df cf p) =
        object [ "numSamples" .= s
               , "resolution" .= r
               , "distParams" .= dp
               , "corrParams" .= cp
               , "distributionFunction" .= df
               , "corrInductionFunction" .= cf
               , "pipelineFunction" .= p
               , "type" .= (ClassStr "SSF")
               ]

instance {-# OVERLAPS #-} ToJSON (ScoringSystemFunction ()) where
    toJSON (RealDataScoringSystemFunction s it p) = 
        object [ "inputFile" .= s
               , "inputType" .= it
               , "pipelineFunction" .= p
               , "type" .= (ClassStr "RDF")
               ]
    
    toJSON (RankContScoringSystemFunction s r df p) =
        object [ "numSamples" .= s
               , "resolution" .= r
               , "distributionFunction" .= df
               , "pipelineFunction" .= p
               , "type" .= (ClassStr "RCSF")
               ]

    toJSON (RankContMultiAxisScoringSystemFunction s r nb df p) =
        object [ "numSamples" .= s
               , "resolution" .= r
               , "numBasisVecs" .= nb
               , "distributionFunction" .= df
               , "pipelineFunction" .= p
               , "type" .= (ClassStr "MARCSF")
               ]

instance (FromJSON dk, ToJSON dk, FeedsPipeline dk, ISOk dk FO_DistributionFunction) => FromJSON (ScoringSystemFunction dk) where
    parseJSON (Object v) = do
        (ClassStr nn) <- (v .: "type")
        case nn of
            "SSF" -> SimulatedScoringSystemFunction <$> v .: "numSamples"
                                                    <*> v .: "resolution"
                                                    <*> v .: "distParams"
                                                    <*> v .: "corrParams"
                                                    <*> v .: "distributionFunction"
                                                    <*> v .: "corrInductionFunction"
                                                    <*> v .: "pipelineFunction"

instance {-# OVERLAPS #-} FromJSON (ScoringSystemFunction ()) where
    parseJSON (Object v) = do
        (ClassStr nn) <- (v .: "type")
        case nn of
            "RDF" -> RealDataScoringSystemFunction <$> v .: "inputFile"
                                                   <*> v .: "inputType"
                                                   <*> v .: "pipelineFunction"
            "RCSF" -> RankContScoringSystemFunction <$> v .: "numSamples"
                                                    <*> v .: "resolution"
                                                    <*> v .: "distributionFunction"
                                                    <*> v .: "pipelineFunction"
            "MARCSF" -> RankContMultiAxisScoringSystemFunction <$> v .: "numSamples"
                                                               <*> v .: "resolution"
                                                               <*> v .: "numBasisVectors"
                                                               <*> v .: "distributionFunction"
                                                               <*> v .: "pipelineFunction"
                        


instance ToStrName (ScoringSystemFunction (DistParams Vanilla)) where
    getTypeName _ = "ScoringSystemFunction_Vanilla"

instance ToStrName (ScoringSystemFunction (DistParams Exp)) where
    getTypeName _ = "ScoringSystemFunction_Exp"

instance ToStrName (ScoringSystemFunction ()) where
    getTypeName _ = "ScoringSystemFunction_Void"

class PP_ScoringSystem a where
    getAllSystems :: (MonadIO m) => a -> (m [PipeResWitness])
    iterateOverSystems :: (MonadIO m) => a -> (PipeResWitness -> m ()) -> m ()
    getOneSystem :: (MonadIO m) => a -> m PipeResWitness

instance (ToJSON dk, FeedsPipeline dk, ISOk dk FO_DistributionFunction) => PP_ScoringSystem (ScoringSystemFunction dk) where

   getAllSystems (SimulatedScoringSystemFunction ns r dp cp dF (FO_CorrInd_1 nn1 cF) (FO_SimulatedPipeline nn2 pF)) = pF ns r dp cp dF cF
   iterateOverSystems (SimulatedScoringSystemFunction ns r dp cp dF (FO_CorrInd_1 nn1 cF) (FO_SimulatedPipeline_Iterate nn2 pF)) visitor = pF ns r dp cp dF cF visitor
   getOneSystem (SimulatedScoringSystemFunction ns r dp cp dF (FO_CorrInd_1 nn1 cF) (FO_SimulatedPipeline_One nn2 pF)) = pF r dp cp dF cF

instance {-# OVERLAPS #-} PP_ScoringSystem (ScoringSystemFunction ()) where

   iterateOverSystems (RealDataScoringSystemFunction s it (FO_RealDataPipeline_Iterate nn pF)) visitor = pF s it visitor
   iterateOverSystems (RankContScoringSystemFunction s r df (FO_DirectRankSim_Iterate nn pF)) visitor = pF s r df visitor
   iterateOverSystems (RankContMultiAxisScoringSystemFunction s r nb df (FO_MultiAxisRankSim_Iterate nn pF)) visitor = pF s r nb df visitor
