# Supplementary material for: The DIRAC framework: Geometric structure underlies roles of diversity and accuracy in combining classifiers
Source: Patterns (N Y). 2024 Feb 5;5(3):100924. doi: 10.1016/j.patter.2024.100924 (PMC10935508; doi:10.1016/j.patter.2024.100924)
Supplement: Data S5. Data simulation and fusion assessment framework [file mmc4.zip › SupportingCode_DIRAC_02/EvenFasterFusion/src/EvenFasterFusion/PipelineBits/Components/DistributionFunction/DistributionFuncs_contRank.hs]

{-# LANGUAGE DataKinds #-}
{-# LANGUAGE PolyKinds #-}
{-# LANGUAGE FlexibleContexts #-}
{-# LANGUAGE RankNTypes #-}
{-# LANGUAGE GADTs #-}
{-# LANGUAGE FlexibleInstances #-}
{-# LANGUAGE BangPatterns #-}

module EvenFasterFusion.PipelineBits.Components.DistributionFunction.DistributionFuncs_contRank (
    rank_cont_direct, 
    rank_cont_direct_commonBasis, 
    rank_cont_direct_commonBasis_simplex, 
    rank_cont_direct_commonBasis_multiAxis
) where


import Control.Monad.Primitive
import Data.Foldable (toList)
import qualified Data.Sequence as Seq
import System.Random.MWC

import Control.Monad.Reader (ask, asks, liftIO, MonadReader, MonadIO)
import Control.Monad (liftM, replicateM)
import Control.Monad.Primitive
import Statistics.Distribution
import Statistics.Distribution.Uniform
import Statistics.Distribution.Normal
import qualified Statistics.Sample as SS
import qualified Data.Vector.Unboxed as V
import qualified Data.Map as MAP
import Data.List (transpose)

-- import Types.App
import EvenFasterFusion.Types.ScoringSystems
import EvenFasterFusion.Types.Correlation
import EvenFasterFusion.Utils.ScoringSystemConversion
import EvenFasterFusion.Types.DistParams
import EvenFasterFusion.Utils.Utils (scaleZeroOne, orientSSPair)
import EvenFasterFusion.Utils.Ranks (rankVec)


sample_without_replacement :: PrimMonad m => [a] -> Int -> Gen (PrimState m) -> m [a]
sample_without_replacement ys size = go 0 (l - 1) (Seq.fromList ys) where
    l = length ys
    go !n !i xs g | n >= size = return $! (toList . Seq.drop (l - size)) xs
                  | otherwise = do
                      j <- uniformR (0, i) g
                      let toI  = xs `Seq.index` j
                          toJ  = xs `Seq.index` i
                          next = (Seq.update i toI . Seq.update j toJ) xs
                      go (n + 1) (i - 1) next g
{-# INLINE sample_without_replacement #-}


{- This is pretty much exactly what used to be called rank_cont_9_noSimplex
 - in the older FasterFusion.
 - This *specific* example is the one that samples two new axes for each
 - sampled scoring system (of the pairs, even), and so as a result everything
 - is WAAAAAY too uncorrelated
 -}
rank_cont_direct :: (MonadIO m)
                         => Int
                         -> Int
                         -> m (SSSampleRes RankCont Double)
rank_cont_direct n r = do

    liftIO $ withSystemRandom $ \gen -> do
        let theTruth = map (\x -> 1.0 * (fromIntegral x) :: Double) [1..r]
        
        let getAWeightedPermutation = do
                ss1 <- sample_without_replacement theTruth r gen :: IO [Double]
                ss2 <- sample_without_replacement theTruth r gen :: IO [Double]
                i <- genContVar (uniformDistr (-1.0) 1.0) gen :: IO Double
                j <- genContVar (uniformDistr (-1.0) 1.0) gen :: IO Double
                k <- genContVar (uniformDistr (-1.0) 1.0) gen :: IO Double

                let weighted1 = map (\x -> x * i) theTruth
                let weighted2 = map (\x -> x * j) ss1
                let weighted3 = map (\x -> x * k) ss2
                let together = zipWith3 (\x y z -> x+y+z) weighted1 weighted2 weighted3
                ranko <- rankVec $ V.fromList together
                return $ ScoringSystemCont{
                    truth=V.fromList theTruth,
                    scores=ranko,
                    calcMean=Nothing,
                    calcSD=Nothing,
                    sampleDistribParams=Nothing,
                    ssName=Just "rank_cont_direct"}

        let getWeightedPair = do
                ss1 <- getAWeightedPermutation
                ss2 <- getAWeightedPermutation
                orientSSPair (ss1, ss2)
        if n > 1
        then replicateM n getWeightedPair >>= (return . Multiple)
        else getWeightedPair >>= (return . Single) 

        


{- This is a version of the above (rank_cont_direct) where FIRST we generate the two ss1 and ss2 vectors
 - that form a basis for our space, along with Truth. This ensures that at least the scoring systems
 - in the pair are sampled from the same basis, and therefore stand SOME chance of being 
 - correlated.
 -}
rank_cont_direct_commonBasis :: (MonadIO m)
                         => Int
                         -> Int
                         -> m (SSSampleRes RankCont Double)
rank_cont_direct_commonBasis n r = do

    liftIO $ withSystemRandom $ \gen -> do
        let theTruth = map (\x -> 1.0 * (fromIntegral x) :: Double) [1..r]
        ss1 <- sample_without_replacement theTruth r gen :: IO [Double]
        ss2 <- sample_without_replacement theTruth r gen :: IO [Double]
        
        let getAWeightedPermutation = do
                i <- genContVar (uniformDistr (-1.0) 1.0) gen :: IO Double
                j <- genContVar (uniformDistr (-1.0) 1.0) gen :: IO Double
                k <- genContVar (uniformDistr (-1.0) 1.0) gen :: IO Double

                let weighted1 = map (\x -> x * i) theTruth
                let weighted2 = map (\x -> x * j) ss1
                let weighted3 = map (\x -> x * k) ss2
                let together = zipWith3 (\x y z -> x+y+z) weighted1 weighted2 weighted3
                ranko <- rankVec $ V.fromList together
                return $ ScoringSystemCont{
                    truth=V.fromList theTruth,
                    scores=ranko,
                    calcMean=Nothing,
                    calcSD=Nothing,
                    sampleDistribParams=Nothing,
                    ssName=Just "rank_cont_direct_commonBasis"}

        let getWeightedPair = do
                ss1 <- getAWeightedPermutation
                ss2 <- getAWeightedPermutation
                orientSSPair (ss1, ss2)
        if n > 1
        then replicateM n getWeightedPair >>= (return . Multiple)
        else getWeightedPair >>= (return . Single) 


rank_cont_direct_commonBasis_multiAxis :: (MonadIO m)
                   => Int  -- number of samples
                   -> Int  -- resolution of samples (been using 600)
                   -> Int  -- number of random bases to sample
                   -> m (SSSampleRes RankCont Double)
rank_cont_direct_commonBasis_multiAxis n r nb = do
    liftIO $ withSystemRandom $ \gen -> do
        let theTruth = map (\x -> 1.0 * (fromIntegral x) :: Double) [1..r]
        basisVecs <- replicateM nb (sample_without_replacement theTruth r gen :: IO [Double])

        let getWeightedPermutation = do
                -- plus one below because we need a weight for "theTruth"
                weights <- replicateM (nb+1) (genContVar (uniformDistr (-1.0) 1.0) gen :: IO Double)

                let mbw x ll = map (x *) ll
                let weightedVecs = zipWith mbw weights ([theTruth] ++ basisVecs)
                newCoordRanks <- rankVec $ V.fromList $ map sum (transpose weightedVecs)

                return $ ScoringSystemCont{
                    truth=V.fromList theTruth,
                    scores=newCoordRanks,
                    calcMean=Nothing,
                    calcSD=Nothing,
                    sampleDistribParams=Nothing,
                    ssName=Just "rank_cont_direct_commonBasis_weirdo"}

        let getWeightedPair = do
                ss1 <- getWeightedPermutation
                ss2 <- getWeightedPermutation
                orientSSPair (ss1, ss2)

        if n > 1
        then replicateM n getWeightedPair >>= (return . Multiple)
        else getWeightedPair >>= (return . Single)


{- Here is a version of rank_cont_direct_commonBasis above that forces the sampled 
 - point to be on the "triangular" simplex surface that exists between the Truth
 - point, and the two randomly sampled points.
 -
 - I don't think this is useful or better, but I have this weird set of results from
 - the previous version, and I want to check whether it was this approach that created
 - them.
 -
 - Yes, it totally was because of the simplex. When you do that I guess you're forcing an
 - additional geometric constraint along with the permutahedron, you can see visual geometry
 - resulting from both, and can't tell which is which.
 -
 - The "rank_cont_direct_commonBasis" plots look great though, so use those, and do
 - not use these ones.
 -}
rank_cont_direct_commonBasis_simplex :: (MonadIO m)
                         => Int
                         -> Int
                         -> m (SSSampleRes RankCont Double)
rank_cont_direct_commonBasis_simplex n r = do

    liftIO $ withSystemRandom $ \gen -> do
        let theTruth = map (\x -> 1.0 * (fromIntegral x) :: Double) [1..r]
        ss1 <- sample_without_replacement theTruth r gen :: IO [Double]
        ss2 <- sample_without_replacement theTruth r gen :: IO [Double]
        
        let getAWeightedPermutation = do
                i <- genContVar (uniformDistr 0.0 1.0) gen :: IO Double
                j <- genContVar (uniformDistr 0.0 1.0) gen :: IO Double
                -- k <- genContVar (uniformDistr (-1.0) 1.0) gen :: IO Double
                let (lesser,greater) = if i < j
                                       then (i,j)
                                       else (j,i)
                let w1 = lesser
                let w2 = greater - lesser
                let w3 = 1.0 - greater

                let weighted1 = map (\x -> x * w1) theTruth
                let weighted2 = map (\x -> x * w2) ss1
                let weighted3 = map (\x -> x * w3) ss2
                let together = zipWith3 (\x y z -> x+y+z) weighted1 weighted2 weighted3
                ranko <- rankVec $ V.fromList together
                return $ ScoringSystemCont{
                    truth=V.fromList theTruth,
                    scores=ranko,
                    calcMean=Nothing,
                    calcSD=Nothing,
                    sampleDistribParams=Nothing,
                    ssName=Just "rank_cont_direct_commonBasis_simplex"}

        let getWeightedPair = do
                ss1 <- getAWeightedPermutation
                ss2 <- getAWeightedPermutation
                orientSSPair (ss1, ss2)
        if n > 1
        then replicateM n getWeightedPair >>= (return . Multiple)
        else getWeightedPair >>= (return . Single) 
