# Supplementary material for: The DIRAC framework: Geometric structure underlies roles of diversity and accuracy in combining classifiers
Source: Patterns (N Y). 2024 Feb 5;5(3):100924. doi: 10.1016/j.patter.2024.100924 (PMC10935508; doi:10.1016/j.patter.2024.100924)
Supplement: Data S5. Data simulation and fusion assessment framework [file mmc4.zip › SupportingCode_DIRAC_02/EvenFasterFusion/src/EvenFasterFusion/PipelineBits/Components/DistributionFunction/DistributionFuncs.hs]

{-# LANGUAGE DataKinds #-}
{-# LANGUAGE PolyKinds #-}
{-# LANGUAGE FlexibleContexts #-}
{-# LANGUAGE RankNTypes #-}
{-# LANGUAGE GADTs #-}
{-# LANGUAGE FlexibleInstances #-}

module EvenFasterFusion.PipelineBits.Components.DistributionFunction.DistributionFuncs (
    gauss_dist, gauss_rank_dist, gauss_cont_dist, gauss_cont_rank_dist, gauss_cont_rank_strange_dist
) where

import System.Random.MWC (withSystemRandom)
import Control.Monad.Reader (ask, asks, liftIO, MonadReader, MonadIO)
import Control.Monad (liftM, replicateM)
import Control.Monad.Primitive
import Statistics.Distribution
import Statistics.Distribution.Uniform
import Statistics.Distribution.Normal
import qualified Statistics.Sample as SS
import qualified Data.Vector.Unboxed as V
import qualified Data.Map as MAP

-- import Types.App
import EvenFasterFusion.Types.ScoringSystems
import EvenFasterFusion.Types.Correlation
import EvenFasterFusion.Types.CorrInductionType
import EvenFasterFusion.Utils.ScoringSystemConversion
import EvenFasterFusion.Types.DistParams
import EvenFasterFusion.Utils.Utils (scaleZeroOne, orientSSPair)
import EvenFasterFusion.Utils.Ranks (rankSSPair)


gauss_cont_dist :: (MonadIO m) 
                   => Int 
                   -> Int 
                   -> DistParams dk 
                   -> CorrInductionType m Gauss
                   -> m (SSSampleRes GaussCont Double)
gauss_cont_dist n r p corr = gauss_dist n r p corr >>= (\ x -> case x of
                                                (Single p) -> Single <$> (liftIO $ convert_binary_cont_pair p)
                                                (Multiple ll) -> Multiple <$> (liftIO $ mapM convert_binary_cont_pair ll))


gauss_cont_rank_dist :: (MonadIO m) 
                        => Int 
                        -> Int 
                        -> DistParams dk 
                        -> CorrInductionType m Gauss
                        -> m (SSSampleRes GaussContRank Double)
gauss_cont_rank_dist n r p corr = gauss_dist n r p corr >>= (\ x -> case x of
                                                (Single p) -> Single <$> (liftIO $ convert_binary_contRank_pair p)
                                                (Multiple ll) -> Multiple <$> (liftIO $ mapM convert_binary_contRank_pair ll))

gauss_cont_rank_strange_dist :: (MonadIO m) 
                        => Int 
                        -> Int 
                        -> DistParams dk 
                        -> CorrInductionType m Gauss
                        -> m (SSSampleRes GaussContRank Double)
gauss_cont_rank_strange_dist n r p corr = gauss_dist n r p corr >>= (\ x -> case x of
                                                (Single p) -> Single <$> (liftIO $ convert_binary_contRank_strange_pair p)
                                                (Multiple ll) -> Multiple <$> (liftIO $ mapM convert_binary_contRank_strange_pair ll))


gauss_dist :: (MonadIO m) 
              => Int 
              -> Int 
              -> DistParams dk 
              -> CorrInductionType m Gauss
              -> m (SSSampleRes Gauss Double) -- DistributionOrWhatIsThis  -- ::TODO:: type here needs to be ?
-- n = number of samples
-- r = resolution of samples
-- p = distribution params object
gauss_dist n r p (cf, cp) = do
  
    sampleRes <- liftIO $ withSystemRandom $ \gen -> do
   
        -- This function draws at random from a uniform distribution
        let uniformDraw :: UniformRange -> IO Double
            uniformDraw (UniformRange (x1, x2)) = genContVar (uniformDistr x1 x2) gen :: IO Double

        -- Just a pair of quicker param getter.
        let samp ff = let
                getVal (ExactVal d) = return $ d
                getVal (ParamRange d) = uniformDraw d
                in getVal $ ff p
        -- let g ff = ff p

        -- This function takes a "distribution" thing from Statistics.Distribution and draws n samples from it
        let sampleDistribution :: (ContDistr a, ContGen a) => a -> Int -> IO [Double]
            sampleDistribution d n = replicateM n (genContVar d gen)

        let generateSS = do 
                -- Scoring System 1, distributions for both classes, c1 and c2
                mean_1a <- samp m1a
                mean_2a <- samp m2a
                sd_1a <- samp sd1a
                sd_2a <- samp sd2a
                ----------------------
                mean_1b <- samp m1b
                mean_2b <- samp m2b
                sd_1b <- samp sd1b
                sd_2b <- samp sd2b

                let ss1_c1 = normalDistr mean_1a sd_1a
                let ss1_c2 = normalDistr mean_2a sd_2a
                
                -- Scoring System 2, distributions for both classes, c1 and c2
                let ss2_c1 = normalDistr mean_1b sd_1b
                let ss2_c2 = normalDistr mean_2b sd_2b

                -- Actually sampling from these distributions. We make scoring systems 
                -- out of these samples below.
                ss1_c1_samples <- sampleDistribution ss1_c1 r
                ss1_c2_samples <- sampleDistribution ss1_c2 r
                ss2_c1_samples <- sampleDistribution ss2_c1 r
                ss2_c2_samples <- sampleDistribution ss2_c2 r

                let sdParams_ss1 = Just $ SampleDistribParams mean_1a mean_2a sd_1a sd_2a Nothing Nothing
                let sdParams_ss2 = Just $ SampleDistribParams mean_1b mean_2b sd_1b sd_2b Nothing Nothing
        
                return $ (( scaleZeroOne $ ScoringSystem{c1=V.fromList ss1_c1_samples
                                                                 ,c2=V.fromList ss1_c2_samples
                                                                 ,calcMean=Nothing
                                                                 ,calcSD=Nothing
                                                                 ,sampleDistribParams=sdParams_ss1
                                                                 ,ssName=Just "gauss_dist"
                                                                 ,corrInd=Nothing}),
                                         ( scaleZeroOne $ ScoringSystem{c1=V.fromList ss2_c1_samples
                                                                 ,c2=V.fromList ss2_c2_samples
                                                                 ,calcMean=Nothing
                                                                 ,calcSD=Nothing
                                                                 ,sampleDistribParams=sdParams_ss2
                                                                 ,ssName=Just "gauss_dist"
                                                                 ,corrInd=Nothing}))
        

        if n > 1
        then Multiple <$> (replicateM n generateSS)
        else Single <$> generateSS


    {- Here we apply the correlation induction function. This has to be done awkwardly and separately because
     - the code above using withSystemRandom needs to be in IO, and the correlation induction is in m.
     -}
    case sampleRes of
        Single ss -> Single <$> cf cp ss
        Multiple ll -> Multiple <$> mapM (cf cp) ll


gauss_rank_dist :: (MonadIO m) 
                   => Int 
                   -> Int 
                   -> DistParams dk 
                   -> CorrInductionType m Gauss
                   -> m (SSSampleRes GaussRank Double)
gauss_rank_dist n r p corr = do
    
    (gauss_dist n r p corr) >>= (\ x -> case x of
                              (Single p) -> Single <$> rankSSPair p
                              (Multiple ll) -> Multiple <$> mapM rankSSPair ll)

    
