# Supplementary material for: The DIRAC framework: Geometric structure underlies roles of diversity and accuracy in combining classifiers
Source: Patterns (N Y). 2024 Feb 5;5(3):100924. doi: 10.1016/j.patter.2024.100924 (PMC10935508; doi:10.1016/j.patter.2024.100924)
Supplement: Data S5. Data simulation and fusion assessment framework [file mmc4.zip › SupportingCode_DIRAC_02/EvenFasterFusion/src/EvenFasterFusion/PipelineBits/Components/DistributionFunction/DistributionFuncs_emg.hs]

{-# LANGUAGE FlexibleContexts #-}
{-# LANGUAGE DataKinds #-}
{-# LANGUAGE PolyKinds #-}
{-# LANGUAGE RankNTypes #-}
{-# LANGUAGE TemplateHaskell #-}
{-# LANGUAGE TypeApplications #-}
{- LANGUAGE FlexibleInstances #-}

module EvenFasterFusion.PipelineBits.Components.DistributionFunction.DistributionFuncs_emg (
    emg_dist, emg_rank_dist, emg_cont_dist, emg_cont_rank_dist
) where

import System.Random.MWC (withSystemRandom)
import Control.Monad.Reader (ask, asks, liftIO, MonadReader, MonadIO)
import Control.Monad (liftM, replicateM)
import Control.Monad.Primitive
import Statistics.Distribution
import Statistics.Distribution.Uniform
import Statistics.Distribution.Normal
import Statistics.Distribution.Exponential
import qualified Statistics.Sample as SS
import qualified Data.Vector.Unboxed as V
import qualified Data.Map as MAP

import EvenFasterFusion.Types.DistParams
import EvenFasterFusion.Types.ScoringSystems
import EvenFasterFusion.Types.Correlation
import EvenFasterFusion.Types.CorrInductionType
import EvenFasterFusion.Utils.ScoringSystemConversion
import EvenFasterFusion.Utils.Utils (scaleZeroOne, fromJust, orientSSPair)
import EvenFasterFusion.Utils.Ranks (rankSSPair)


emg_cont_dist :: (MonadIO m, HasExp dk) 
                 => Int 
                 -> Int 
                 -> DistParams dk 
                 -> CorrInductionType m EMG
                 -> m (SSSampleRes EMGCont Double)
emg_cont_dist n r p corr = emg_dist n r p corr >>= (\ x -> case x of
                                            (Single p) -> Single <$> (liftIO $ convert_binary_cont_pair p)
                                            (Multiple ll) -> Multiple <$> (liftIO $ mapM convert_binary_cont_pair ll))
 
emg_cont_rank_dist :: (MonadIO m, HasExp dk) 
                      => Int 
                      -> Int 
                      -> DistParams dk 
                      -> CorrInductionType m EMG
                      -> m (SSSampleRes EMGContRank Double)
emg_cont_rank_dist n r p corr = emg_dist n r p corr >>= (\ x -> case x of
                                            (Single p) -> Single <$> (liftIO $ convert_binary_contRank_pair p)
                                            (Multiple ll) -> Multiple <$> (liftIO $ mapM convert_binary_contRank_pair ll))


emg_dist :: (MonadIO m, HasExp dk) 
            => Int 
            -> Int 
            -> DistParams dk 
            -> CorrInductionType m EMG
            -> m (SSSampleRes EMG Double)
emg_dist n r p (cf, cp) = do

    sampleRes <- liftIO $ withSystemRandom $ \gen -> do

        let uniformDraw :: UniformRange -> IO Double
            uniformDraw (UniformRange (x1, x2)) = genContVar (uniformDistr x1 x2) gen :: IO Double -- compiler needs help

        let samp ff = let
                getVal (ExactVal d) = return $ d
                getVal (ParamRange d) = uniformDraw d
                in getVal $ ff p

        let sampExpParams ff = let
                getVal (ExactVal d) = return $ d
                getVal (ParamRange d) = uniformDraw d
                in getVal $ ff $ $fromJust (expParams p)

        -- This function takes a "distribution" thing from Statistics.Distribution and draws n samples from it
        let sampleDistribution :: (ContDistr a, ContGen a) => Int -> a -> IO [Double]
            sampleDistribution n d = replicateM n (genContVar d gen)


        let generateSS = do 
                -- Scoring System 1, distributions for both classes, c1 and c2
                mean_1a <- samp m1a
                mean_2a <- samp m2a
                sd_1a <- samp sd1a
                sd_2a <- samp sd2a
                ex_1a <- sampExpParams ex1a
                ex_2a <- sampExpParams ex2a
                ----------------------
                mean_1b <- samp m1b
                mean_2b <- samp m2b
                sd_1b <- samp sd1b
                sd_2b <- samp sd2b
                ex_1b <- sampExpParams ex1b
                ex_2b <- sampExpParams ex2b

                
                ss1_c1 <- (zipWith (+)) <$> (sampleDistribution r (normalDistr mean_1a sd_1a))
                                        <*> (sampleDistribution r (exponential ex_1a))

                ss1_c2 <- (zipWith (+)) <$> (sampleDistribution r (normalDistr mean_2a sd_2a))
                                        <*> (sampleDistribution r (exponential ex_2a))
                -- Scoring System 2, separated norm and exp distributions for both classes c1/c2
                
                ss2_c1 <- (zipWith (+)) <$> (sampleDistribution r (normalDistr mean_1b sd_1b))
                                        <*> (sampleDistribution r (exponential ex_1b))

                ss2_c2 <- (zipWith (+)) <$> (sampleDistribution r (normalDistr mean_2b sd_2b))
                                        <*> (sampleDistribution r (exponential ex_2b))
                
                let sdParams_ss1 = Just $ SampleDistribParams mean_1a mean_2a sd_1a sd_2a (Just ex_1a) (Just ex_2a)
                let sdParams_ss2 = Just $ SampleDistribParams mean_1b mean_2b sd_1b sd_2b (Just ex_1b) (Just ex_2b)

                orientSSPair $ (( scaleZeroOne $ ScoringSystem{c1=V.fromList ss1_c1
                                                               ,c2=V.fromList ss1_c2
                                                               ,calcMean=Nothing
                                                               ,calcSD=Nothing
                                                               ,sampleDistribParams=sdParams_ss1
                                                               ,ssName=Just "emg_dist"
                                                               ,corrInd=Nothing}),
                                 ( scaleZeroOne $ ScoringSystem{c1=V.fromList ss2_c1
                                                               ,c2=V.fromList ss2_c2
                                                               ,calcMean=Nothing
                                                               ,calcSD=Nothing
                                                               ,sampleDistribParams=sdParams_ss2
                                                               ,ssName=Just "emg_dist"
                                                               ,corrInd=Nothing}))
        
        if n > 1
        then Multiple <$> (replicateM n generateSS)
        else Single <$> generateSS

    {- Here we apply the correlation induction function. This has to be done awkwardly and separately because
     - the code above using withSystemRandom needs to be in IO, and the correlation induction is in m.
     -}
    case sampleRes of
        Single ss -> Single <$> cf cp ss
        Multiple ll -> Multiple <$> mapM (cf cp) ll


emg_rank_dist :: (MonadIO m, HasExp dk) 
                 => Int 
                 -> Int 
                 -> DistParams dk 
                 -> CorrInductionType m EMG 
                 -> m (SSSampleRes EMGRank Double)
emg_rank_dist n r p corr = do -- Single <$> ((emg_dist r p) >>= (\ (Single p) -> rankSSPair p))
    (emg_dist n r p corr) >>= (\ x -> case x of
                              (Single p) -> Single <$> rankSSPair p
                              (Multiple ll) -> Multiple <$> mapM rankSSPair ll)
