# Supplementary material for: The DIRAC framework: Geometric structure underlies roles of diversity and accuracy in combining classifiers
Source: Patterns (N Y). 2024 Feb 5;5(3):100924. doi: 10.1016/j.patter.2024.100924 (PMC10935508; doi:10.1016/j.patter.2024.100924)
Supplement: Data S5. Data simulation and fusion assessment framework [file mmc4.zip › SupportingCode_DIRAC_02/EvenFasterFusion/src/EvenFasterFusion/PipelineBits/Components/FusionFunction.hs]

{-# LANGUAGE GeneralizedNewtypeDeriving #-}
{-# LANGUAGE DataKinds #-}
{-# LANGUAGE PolyKinds #-}
{-# LANGUAGE FlexibleInstances #-}
{-# LANGUAGE FlexibleContexts #-}
{-# LANGUAGE OverloadedStrings, QuasiQuotes #-}
{-# LANGUAGE GADTs #-}
{-# LANGUAGE RankNTypes #-}
{-# LANGUAGE MultiParamTypeClasses #-}
{-# LANGUAGE FunctionalDependencies #-}
{-# LANGUAGE UndecidableInstances #-}
{-# LANGUAGE AllowAmbiguousTypes #-}
{-# LANGUAGE ScopedTypeVariables #-}


module EvenFasterFusion.PipelineBits.Components.FusionFunction where

import Data.Aeson
import qualified Data.Vector.Unboxed as V
import Statistics.Sample (mean, stdDev)
import qualified Data.Map as MAP

import EvenFasterFusion.Types.ScoringSystems
import EvenFasterFusion.Types.ToStrName

data FO_FusionFunction where
    FO_Fusion_1 :: String 
                -> (forall (d :: DistGen) a. (V.Unbox a, Real a, Fractional a) => ScoringSystem d a
                    -> ScoringSystem d a
                    -> FusionResult d a)
                -> FO_FusionFunction


instance ToJSON FO_FusionFunction where
    toJSON (FO_Fusion_1 n f) = object ["fname" .= n]

instance FromJSON FO_FusionFunction where
    parseJSON (Object v) = do
        nn <- v .: "fname"
        case nn of
            "PairwiseAdd" -> return $ FO_Fusion_1 nn (fusionCalc pairwiseAddFuse)
            "PairwiseMean" -> return $ FO_Fusion_1 nn (fusionCalc pairwiseMeanFuse)


class PP_Fusion a where
    runFusion :: forall (d :: DistGen) x. (V.Unbox x, Real x, Fractional x) => a -> ScoringSystem d x -> ScoringSystem d x -> FusionResult d x

instance PP_Fusion FO_FusionFunction where
    runFusion (FO_Fusion_1 nn ff) ss1 ss2 = ff ss1 ss2

instance ToStrName FO_FusionFunction where
    getTypeName _ = "FO_FusionFunction"
    


type FusionCalcType_gen a d  = (V.Vector a -> V.Vector a -> V.Vector a)
                            -> ScoringSystem d a
                            -> ScoringSystem d a
                            -> FusionResult d a


{- This "outer" function takes apart the scoring systems (in both binary and continuous/ordering case)
 - and applies the fusion function appropriately. We then bundle everything up into a FusionResult
 - object and return that.
 -
 -}
fusionCalc :: (V.Unbox a, Real a, Fractional a) => FusionCalcType_gen a d

-- Case for binary classification systems
fusionCalc ff ss1@(ScoringSystem{}) ss2@(ScoringSystem{}) = let
    c1_fused = ff (c1 ss1) (c1 ss2)
    c2_fused = ff (c2 ss1) (c2 ss2)
    joined = V.map toDouble $ c1_fused V.++ c2_fused
    m = mean joined
    sd = stdDev joined
    newName = (ssName ss1) >>= (\y -> (ssName ss2) >>= (\x -> return $ "scoreFusion_"++x++"__and__"++y))
    fusedSS = ScoringSystem{c1=c1_fused, c2=c2_fused, calcMean=Just m, calcSD=Just sd, corrInd=Nothing, sampleDistribParams=Nothing, ssName=newName}
    in FusionResult{ss1=ss1, ss2=ss2, ssFused=fusedSS}

    where toDouble = fromRational . toRational


-- Case for continuous/ordering/ordinal systems
fusionCalc ff ss1@(ScoringSystemCont{}) ss2@(ScoringSystemCont{}) = let
    fused = ff (scores ss1) (scores ss2)
    newName = (ssName ss1) >>= (\y -> (ssName ss2) >>= (\x -> return $ "scoreFusion_"++x++"__and__"++y))
    fusedSS = ScoringSystemCont{truth=(truth ss1), scores=fused, calcMean=Nothing, calcSD=Nothing, sampleDistribParams=Nothing, ssName=newName}
    in FusionResult{ss1=ss1, ss2=ss2, ssFused=fusedSS}
   


assertSameLength v1 v2 = if ((V.length v1) /= (V.length v2))
                         then error $ "The vectors here need to be the same length: " ++ 
                                      (show (V.length v1)) ++ " -- " ++
                                      (show (V.length v2))
                         else True

pairwiseAddFuse :: (V.Unbox a, Real a, Fractional a) => V.Vector a -> V.Vector a -> V.Vector a
pairwiseAddFuse v1 v2 = (assertSameLength v1 v2) `seq` V.zipWith (+) v1 v2

pairwiseMeanFuse :: (V.Unbox a, Real a, Fractional a) => V.Vector a -> V.Vector a -> V.Vector a
pairwiseMeanFuse v1 v2 = (assertSameLength v1 v2) `seq` V.zipWith (\ x y -> ((x + y)/2.0)) v1 v2
