# Supplementary material for: The DIRAC framework: Geometric structure underlies roles of diversity and accuracy in combining classifiers
Source: Patterns (N Y). 2024 Feb 5;5(3):100924. doi: 10.1016/j.patter.2024.100924 (PMC10935508; doi:10.1016/j.patter.2024.100924)
Supplement: Data S5. Data simulation and fusion assessment framework [file mmc4.zip › SupportingCode_DIRAC_02/EvenFasterFusion/src/EvenFasterFusion/PipelineBits/Components/DistributionFunction.hs]

{-# LANGUAGE GeneralizedNewtypeDeriving #-}
{-# LANGUAGE DataKinds #-}
{-# LANGUAGE PolyKinds #-}
{-# LANGUAGE FlexibleInstances #-}
{-# LANGUAGE FlexibleContexts #-}
{-# LANGUAGE OverloadedStrings, QuasiQuotes #-}
{-# LANGUAGE GADTs #-}
{-# LANGUAGE RankNTypes #-}
{-# LANGUAGE MultiParamTypeClasses #-}
{-# LANGUAGE FunctionalDependencies #-}
{-# LANGUAGE UndecidableInstances #-}
{-# LANGUAGE AllowAmbiguousTypes #-}
{-# LANGUAGE ScopedTypeVariables #-}


module EvenFasterFusion.PipelineBits.Components.DistributionFunction (

    module EvenFasterFusion.PipelineBits.Components.DistributionFunction
    , module EvenFasterFusion.PipelineBits.Components.DistributionFunction.DistributionFuncs
    , module EvenFasterFusion.PipelineBits.Components.DistributionFunction.DistributionFuncs_emg
    , module EvenFasterFusion.PipelineBits.Components.DistributionFunction.DistributionFuncs_contRank

) where

import Data.Aeson
import Control.Monad.IO.Class (MonadIO)

import EvenFasterFusion.Types.DistParams
import EvenFasterFusion.Types.ScoringSystems
import EvenFasterFusion.Types.CorrInductionType
import EvenFasterFusion.PipelineBits.Components.DistributionFunction.DistributionFuncs (gauss_dist, gauss_rank_dist, gauss_cont_dist, gauss_cont_rank_dist, gauss_cont_rank_strange_dist)
import EvenFasterFusion.PipelineBits.Components.DistributionFunction.DistributionFuncs_emg (emg_dist, emg_rank_dist, emg_cont_dist, emg_cont_rank_dist)
import EvenFasterFusion.PipelineBits.Components.DistributionFunction.DistributionFuncs_contRank (rank_cont_direct, 
                                   rank_cont_direct_commonBasis, 
                                   rank_cont_direct_commonBasis_simplex, 
                                   rank_cont_direct_commonBasis_multiAxis)

data FO_DistributionFunction where
    -- FO_Gaussian :: (MonadReader (HouseKeeping) m, MonadIO m) 
    --             => String 
    FO_Gaussian :: String 
                -> (forall dk m. (MonadIO m) => Int -> Int -> DistParams dk -> CorrInductionType m Gauss -> m (SSSampleRes Gauss Double)) 
                -> FO_DistributionFunction

    FO_Gaussian_Cont :: String 
                -> (forall dk m. (MonadIO m) => Int -> Int -> DistParams dk -> CorrInductionType m Gauss -> m (SSSampleRes GaussCont Double)) 
                -> FO_DistributionFunction

    -- FO_Gaussian_Rank :: (MonadReader (HouseKeeping) m, MonadIO m)
    --                  => String 
    FO_Gaussian_Rank :: String
                     -> (forall dk m. (MonadIO m) => Int -> Int -> DistParams dk -> CorrInductionType m Gauss -> m (SSSampleRes GaussRank Double)) 
                     -> FO_DistributionFunction

    FO_Gaussian_Cont_Rank :: String
                     -> (forall dk m. (MonadIO m) => Int -> Int -> DistParams dk -> CorrInductionType m Gauss -> m (SSSampleRes GaussContRank Double)) 
                     -> FO_DistributionFunction

    FO_EMG :: String
           -> (forall dk m. (MonadIO m, HasExp dk) => Int -> Int -> DistParams dk -> CorrInductionType m EMG -> m (SSSampleRes EMG Double))
           -> FO_DistributionFunction

    FO_EMG_Cont :: String
           -> (forall dk m. (MonadIO m, HasExp dk) => Int -> Int -> DistParams dk -> CorrInductionType m EMG -> m (SSSampleRes EMGCont Double))
           -> FO_DistributionFunction

    FO_EMG_Rank :: String
                -> (forall dk m. (MonadIO m, HasExp dk) => Int -> Int -> DistParams dk -> CorrInductionType m EMG -> m (SSSampleRes EMGRank Double))
                -> FO_DistributionFunction 

    FO_EMG_Cont_Rank :: String
                -> (forall dk m. (MonadIO m, HasExp dk) => Int -> Int -> DistParams dk -> CorrInductionType m EMG -> m (SSSampleRes EMGContRank Double))
                -> FO_DistributionFunction 

    {- Here's a function object thingy for
     - all the direct continuous rank system generators.
     -}
    FO_Rank_Cont :: String
                -> (forall m. (MonadIO m) => Int -> Int -> m (SSSampleRes RankCont Double))
                -> FO_DistributionFunction

    FO_Rank_Cont_MultiAxis :: String
                -> (forall m. (MonadIO m) => Int -> Int -> Int -> m (SSSampleRes RankCont Double))
                -> FO_DistributionFunction

instance ToJSON FO_DistributionFunction where
    toJSON (FO_Gaussian n f) = object ["fname" .= n]
    toJSON (FO_Gaussian_Cont n f) = object ["fname" .= n]
    toJSON (FO_Gaussian_Rank n f) = object ["fname" .= n]
    toJSON (FO_Gaussian_Cont_Rank n f) = object ["fname" .= n]
    toJSON (FO_EMG n f) = object ["fname" .= n]
    toJSON (FO_EMG_Cont n f) = object ["fname" .= n]
    toJSON (FO_EMG_Rank n f) = object ["fname" .= n]
    toJSON (FO_EMG_Cont_Rank n f) = object ["fname" .= n]
    toJSON (FO_Rank_Cont n f) = object ["fname" .= n]
    toJSON (FO_Rank_Cont_MultiAxis n f) = object ["fname" .= n]

instance FromJSON FO_DistributionFunction where
    parseJSON (Object v) = do 
        -- cl <- v .: "class"
        nn <- v .: "fname"
        case nn of
            "gauss_dist" -> return $ FO_Gaussian nn gauss_dist 
            "gauss_cont_dist" -> return $ FO_Gaussian_Cont nn gauss_cont_dist
            "gauss_rank_dist" -> return $ FO_Gaussian_Rank nn gauss_rank_dist
            "gauss_cont_rank_dist" -> return $ FO_Gaussian_Cont_Rank nn gauss_cont_rank_dist
            "emg_dist" -> return $ FO_EMG nn emg_dist
            "emg_cont_dist" -> return $ FO_EMG_Cont nn emg_cont_dist
            "emg_rank_dist" -> return $ FO_EMG_Rank nn emg_rank_dist
            "emg_cont_rank_dist" -> return $ FO_EMG_Cont_Rank nn emg_cont_rank_dist
            "rank_cont_direct" -> return $ FO_Rank_Cont nn rank_cont_direct
            "rank_cont_direct_commonBasis" -> return $ FO_Rank_Cont nn rank_cont_direct_commonBasis
            "rank_cont_direct_commonBasis_simplex" -> return $ FO_Rank_Cont nn rank_cont_direct_commonBasis_simplex
            "rank_cont_direct_commonBasis_multiAxis" -> return $ FO_Rank_Cont_MultiAxis nn rank_cont_direct_commonBasis_multiAxis

    parseJSON _ = fail "Did not receive proper JSON object in FO_DistributionFunction"


class ISOk a b where
    checkIsOK :: a -> b -> Bool

instance ISOk (DistParams Vanilla) FO_DistributionFunction where
    checkIsOK dp (FO_Gaussian nn ff) = True
    checkIsOK dp (FO_Gaussian_Cont nn ff) = True
    checkIsOK dp (FO_Gaussian_Rank nn ff) = True
    checkIsOK dp (FO_Gaussian_Cont_Rank nn ff) = True
    checkIsOK _ _ = error "That Distribution function doesn't go with DistParams of Vanilla class."

instance ISOk (DistParams Exp) FO_DistributionFunction where
    checkIsOK dp (FO_EMG nn ff) = True
    checkIsOK dp (FO_EMG_Cont nn ff) = True
    checkIsOK dp (FO_EMG_Rank nn ff) = True
    checkIsOK dp (FO_EMG_Cont_Rank nn ff) = True
    checkIsOK _ _ = error "That Distribution function doesn't go with DistParams of Exp class."
