# Supplementary material for: The DIRAC framework: Geometric structure underlies roles of diversity and accuracy in combining classifiers
Source: Patterns (N Y). 2024 Feb 5;5(3):100924. doi: 10.1016/j.patter.2024.100924 (PMC10935508; doi:10.1016/j.patter.2024.100924)
Supplement: Data S5. Data simulation and fusion assessment framework [file mmc4.zip › SupportingCode_DIRAC_02/EvenFasterFusion/src/EvenFasterFusion/PipelineBits/Components/CorrInductionFunction.hs]

{-# LANGUAGE GeneralizedNewtypeDeriving #-}
{-# LANGUAGE DataKinds #-}
{-# LANGUAGE PolyKinds #-}
{-# LANGUAGE FlexibleInstances #-}
{-# LANGUAGE FlexibleContexts #-}
{-# LANGUAGE OverloadedStrings, QuasiQuotes #-}
{-# LANGUAGE GADTs #-}
{-# LANGUAGE RankNTypes #-}
{-# LANGUAGE MultiParamTypeClasses #-}
{-# LANGUAGE FunctionalDependencies #-}
{-# LANGUAGE UndecidableInstances #-}
{-# LANGUAGE AllowAmbiguousTypes #-}
{-# LANGUAGE ScopedTypeVariables #-}


module EvenFasterFusion.PipelineBits.Components.CorrInductionFunction (
    module EvenFasterFusion.PipelineBits.Components.CorrInductionFunction
    , module EvenFasterFusion.PipelineBits.Components.CorrInductionFunction.CorrInduction
    , module EvenFasterFusion.PipelineBits.Components.CorrInductionFunction.CorrInduction_better
) where

import Data.Aeson
import Control.Monad.IO.Class (MonadIO)

import EvenFasterFusion.Types.Correlation
import EvenFasterFusion.Types.ScoringSystems
import EvenFasterFusion.PipelineBits.Components.CorrInductionFunction.CorrInduction (induceCorr, CorrInductionType)
import EvenFasterFusion.PipelineBits.Components.CorrInductionFunction.CorrInduction_better (induceCorr_better)

data FO_CorrInductionFunction where
    FO_CorrInd_1 :: String 
                 -> (forall (d :: DistGen) m. (MonadIO m)
                     => Maybe CorrParams
                     -> (ScoringSystem d Double, ScoringSystem d Double)
                     -> m (ScoringSystem d Double, ScoringSystem d Double))
                 -> FO_CorrInductionFunction

instance ToJSON FO_CorrInductionFunction where
    toJSON (FO_CorrInd_1 n f) = object ["fname" .= n]

instance FromJSON FO_CorrInductionFunction where
    parseJSON (Object v) = do
        nn <- v .: "fname"
        case nn of
            "induceCorr" -> return $ FO_CorrInd_1 nn induceCorr 
            "induceCorr_better" -> return $ FO_CorrInd_1 nn induceCorr_better
