# Supplementary material for: The DIRAC framework: Geometric structure underlies roles of diversity and accuracy in combining classifiers
Source: Patterns (N Y). 2024 Feb 5;5(3):100924. doi: 10.1016/j.patter.2024.100924 (PMC10935508; doi:10.1016/j.patter.2024.100924)
Supplement: Data S5. Data simulation and fusion assessment framework [file mmc4.zip › SupportingCode_DIRAC_02/EvenFasterFusion/src/EvenFasterFusion/PipelineBits/Components/AnalysisFunction.hs]

{-# LANGUAGE GeneralizedNewtypeDeriving #-}
{-# LANGUAGE DataKinds #-}
{-# LANGUAGE PolyKinds #-}
{-# LANGUAGE FlexibleInstances #-}
{-# LANGUAGE FlexibleContexts #-}
{-# LANGUAGE OverloadedStrings, QuasiQuotes #-}
{-# LANGUAGE GADTs #-}
{-# LANGUAGE RankNTypes #-}
{-# LANGUAGE MultiParamTypeClasses #-}
{-# LANGUAGE FunctionalDependencies #-}
{-# LANGUAGE UndecidableInstances #-}
{-# LANGUAGE AllowAmbiguousTypes #-}
{-# LANGUAGE ScopedTypeVariables #-}

module EvenFasterFusion.PipelineBits.Components.AnalysisFunction (
    module EvenFasterFusion.PipelineBits.Components.AnalysisFunction
    , module EvenFasterFusion.PipelineBits.Components.AnalysisFunction.AUC
    , module EvenFasterFusion.PipelineBits.Components.AnalysisFunction.Metrics
) where

import Data.Aeson
import qualified Data.Vector.Unboxed as V
import Control.Monad.IO.Class (MonadIO)
import Data.Csv (ToField)

import EvenFasterFusion.Types.ScoringSystems
import EvenFasterFusion.Types.Output
import EvenFasterFusion.Types.ToStrName
import EvenFasterFusion.PipelineBits.Components.AnalysisFunction.Metrics (generateMetrics)
import EvenFasterFusion.PipelineBits.Components.AnalysisFunction.AUC (auc)


data FO_AnalysisFunction where
    FO_Analysis_1 :: String
                  -> (forall (d :: DistGen) a m. (MonadIO m, V.Unbox a, Real a, Fractional a, Show a, ToField a)
                      => FusionResult d a
                      -> m OutputMetrics)
                  -> FO_AnalysisFunction 


instance ToJSON FO_AnalysisFunction where
    toJSON (FO_Analysis_1 n f) = object ["fname" .= n]

instance FromJSON FO_AnalysisFunction where
    parseJSON (Object v) = do
        nn <- v .: "fname"
        case nn of
            "generateMetrics" -> return $ FO_Analysis_1 nn generateMetrics


class PP_Analysis a  where
    runAnalysis :: forall (d :: DistGen) x m. (MonadIO m, V.Unbox x, Real x, Fractional x, Show x, ToField x) => a -> FusionResult d x -> m OutputMetrics

instance PP_Analysis FO_AnalysisFunction where
    runAnalysis (FO_Analysis_1 nn ff) fr = ff fr

instance ToStrName FO_AnalysisFunction where
    getTypeName _ = "FO_AnalysisFunction"
