# Supplementary material for: The DIRAC framework: Geometric structure underlies roles of diversity and accuracy in combining classifiers
Source: Patterns (N Y). 2024 Feb 5;5(3):100924. doi: 10.1016/j.patter.2024.100924 (PMC10935508; doi:10.1016/j.patter.2024.100924)
Supplement: Data S5. Data simulation and fusion assessment framework [file mmc4.zip › SupportingCode_DIRAC_02/EvenFasterFusion/src/EvenFasterFusion/PipelineBits/Components/OutputFunction.hs]

{-# LANGUAGE GeneralizedNewtypeDeriving #-}
{-# LANGUAGE DataKinds #-}
{-# LANGUAGE PolyKinds #-}
{-# LANGUAGE FlexibleInstances #-}
{-# LANGUAGE FlexibleContexts #-}
{-# LANGUAGE OverloadedStrings, QuasiQuotes #-}
{-# LANGUAGE GADTs #-}
{-# LANGUAGE RankNTypes #-}
{-# LANGUAGE MultiParamTypeClasses #-}
{-# LANGUAGE FunctionalDependencies #-}
{-# LANGUAGE UndecidableInstances #-}
{-# LANGUAGE AllowAmbiguousTypes #-}
{-# LANGUAGE ScopedTypeVariables #-}


module EvenFasterFusion.PipelineBits.Components.OutputFunction where

import Data.Aeson
import qualified Data.Vector.Unboxed as V
import Control.Concurrent
import System.IO (Handle, hPutStr)
import Control.Monad.IO.Class (MonadIO)
import Control.Monad.Reader (ask, asks, liftM, liftIO, MonadReader)
import Control.Monad (when)

import EvenFasterFusion.Types.Output
import EvenFasterFusion.Types.ToStrName
import EvenFasterFusion.Types.App

data FO_OutputFunction where
    FO_Output_1 :: String
                -> (forall m. (MonadIO m) =>
                    (MVar (Handle,Bool,Int))
                    -> OutputMetrics
                    -> m ())
                -> FO_OutputFunction

instance ToJSON FO_OutputFunction where
    toJSON (FO_Output_1 n f) = object ["fname" .= n]

instance FromJSON FO_OutputFunction  where
    parseJSON (Object v) = do
        nn <- v .: "fname"
        case nn of
            "Output_1" -> return $ FO_Output_1 nn writeFusionResult_csv 

class PP_Output a  where
    runOutput :: (MonadIO m) => a -> (MVar (Handle,Bool,Int)) -> OutputMetrics -> m ()

instance PP_Output FO_OutputFunction  where
    runOutput (FO_Output_1 nn ff) mv om = ff mv om

instance ToStrName FO_OutputFunction where
    getTypeName _ = "FO_OutputFunction"


writeFusionResult_csv :: (MonadIO m) => (MVar (Handle, Bool, Int)) -> OutputMetrics -> m ()
writeFusionResult_csv mutexFile x = do
    (fh, isFileInit, count) <- liftIO $ takeMVar mutexFile
    if isFileInit
    then do
        liftIO $ hPutStr fh (get_csv_row x)
        when (count `mod` 50 == 0) $ liftIO $ putStrLn $ "Wrote: " ++ (show count)
        liftIO $ putMVar mutexFile (fh, True, count+1)
    else do
        liftIO $ hPutStr fh (get_csv_header x)
        liftIO $ hPutStr fh (get_csv_row x)
        when (count `mod` 50 == 0) $ liftIO $ putStrLn $ "Wrote: " ++ (show count)
        liftIO $ putMVar mutexFile (fh, True, count+1)
