# Supplementary material for: The DIRAC framework: Geometric structure underlies roles of diversity and accuracy in combining classifiers
Source: Patterns (N Y). 2024 Feb 5;5(3):100924. doi: 10.1016/j.patter.2024.100924 (PMC10935508; doi:10.1016/j.patter.2024.100924)
Supplement: Data S5. Data simulation and fusion assessment framework [file mmc4.zip › SupportingCode_DIRAC_02/EvenFasterFusion/src/EvenFasterFusion/PipelineBits/Components/AnalysisFunction/AUC.hs]

module EvenFasterFusion.PipelineBits.Components.AnalysisFunction.AUC (

    auc

) where

import qualified Data.Vector.Unboxed as V
import qualified Data.Vector.Algorithms.Intro as Alg


auc :: Int -> Int -> Bool -> V.Vector Double -> V.Vector Int -> IO Double
auc caseInt          -- Int representing "c1" in label vector 
    ctrlInt          -- Int representing "c2" in label vector
    areCasesHigh     -- Bool: expecting c1 to have higher value than c2?
    scores_in        -- vector of actual scores
    labels_in = do   -- vector of labels
        let minScore = V.minimum scores_in
        let maxScore = V.maximum scores_in
        let scoreLabel_in = V.zip scores_in labels_in
        scoreLabel_srt <- sortByFirst scoreLabel_in
        let countNum :: Int -> V.Vector Int -> Int
            countNum intToCount labelVec = V.length $ V.filter (\ x -> x==intToCount) labelVec
        let rocCurve = if areCasesHigh
                       then rocHelper caseInt 
                                      ctrlInt 
                                      (countNum caseInt labels_in)
                                      (countNum ctrlInt labels_in)
                                      0 0 [0] [0] scoreLabel_srt
                       else rocHelper ctrlInt
                                      caseInt
                                      (countNum ctrlInt labels_in)
                                      (countNum caseInt labels_in)
                                      0 0 [0] [0] scoreLabel_srt
        let rocTups = zip (fst rocCurve) (snd rocCurve)
        return $ auc_calculator 0.0 0.0 0.0 (tail rocTups)

{-------------------------------------------------------------------------------}

auc_calculator :: Double -> Double -> Double -> [(Double, Double)] -> Double
auc_calculator prevX
               prevY
               totalArea
               rocPoints | length rocPoints == 0 = totalArea
                         | otherwise = let
                              currPoint = head rocPoints
                              deltaX = (fst currPoint) - prevX
                              deltaY = (snd currPoint)
                              newArea = deltaX * deltaY
                              in auc_calculator (fst currPoint)
                                                (snd currPoint)
                                                (totalArea + newArea)
                                                (tail rocPoints)


{-------------------------------------------------------------------------------}

rocHelper :: Int -> Int -> Int -> Int -> Int -> Int 
             -> [Double] -> [Double] 
             -> (V.Vector (Double,Int)) -> ([Double],[Double])
rocHelper caseInt     -- integer representing c1 in labels vector
          ctrlInt     -- integer likewise representing c2
          numCase     -- total number of c1 
          numCtrl     -- total number of c2
          currNumCase -- how many c1 seen so far
          currNumCtrl -- how many c2 seen so far
          xAxis       -- for x-axis: the false positive rate so far
          yAxis       -- for y-axis: the true positive rate so far
          tupVec      -- SORTED (small -> large) vector of score,label tuples.
              | V.length tupVec == 0 = (xAxis, yAxis)
              | otherwise = let
                  currTup = V.head tupVec
                  in if (snd currTup) == caseInt
                     then let newYVal = (fromIntegral (currNumCase+1)) / (fromIntegral numCase)
                              newXVal = (last xAxis) 
                          in rocHelper caseInt 
                                       ctrlInt 
                                       numCase 
                                       numCtrl 
                                       (currNumCase+1) 
                                       currNumCtrl
                                       (xAxis ++ [newXVal])
                                       (yAxis ++ [newYVal])
                                       (V.tail tupVec)
                     else if (snd currTup) == ctrlInt
                          then let newYVal = (last yAxis)
                                   newXVal = (fromIntegral (currNumCtrl+1)) / (fromIntegral numCtrl)
                               in rocHelper caseInt
                                            ctrlInt
                                            numCase
                                            numCtrl
                                            currNumCase
                                            (currNumCtrl+1)
                                            (xAxis++[newXVal])
                                            (yAxis++[newYVal])
                                            (V.tail tupVec)
                          else error "Encountered Int in labels that wasn't case(c1) or ctrl(c2)"


{-------------------------------------------------------------------------------}


compareTupFst :: (Ord a) => (a,Int) -> (a,Int) -> Ordering
compareTupFst tup1 tup2 | (fst tup1) < (fst tup2) = LT
                        | (fst tup1) == (fst tup2) = EQ
                        | (fst tup1) > (fst tup2) = GT


sortByFirst :: (Ord a, V.Unbox a, Real a) => V.Vector (a, Int) -> IO (V.Vector (a,Int))
sortByFirst v = do
        thawedV <- V.thaw v
        Alg.sortBy compareTupFst thawedV
        retVal <- V.freeze thawedV
        return retVal
