# Supplementary material for: The DIRAC framework: Geometric structure underlies roles of diversity and accuracy in combining classifiers
Source: Patterns (N Y). 2024 Feb 5;5(3):100924. doi: 10.1016/j.patter.2024.100924 (PMC10935508; doi:10.1016/j.patter.2024.100924)
Supplement: Data S5. Data simulation and fusion assessment framework [file mmc4.zip › SupportingCode_DIRAC_02/EvenFasterFusion/src/EvenFasterFusion/PipelineBits/Components/AnalysisFunction/Metrics.hs]

{-# LANGUAGE RankNTypes #-}
{-# LANGUAGE DataKinds #-}
{-# LANGUAGE KindSignatures #-}

module EvenFasterFusion.PipelineBits.Components.AnalysisFunction.Metrics (

    generateMetrics
    , calcPerformanceCorrelation

) where

import qualified Data.Vector.Unboxed as V
import qualified Data.Vector.Unboxed.Mutable as VM
import qualified Numeric.LinearAlgebra as LA
import Control.Monad.Reader (ask, asks, liftM, liftIO, MonadReader, MonadIO)
import Data.Csv
import Data.Angle (degrees, Radians(..), Degrees(..))

import qualified EvenFasterFusion.Utils.Ranks as RANK
import EvenFasterFusion.Types.ScoringSystems
-- import Types.App
import EvenFasterFusion.Types.Output
import EvenFasterFusion.PipelineBits.Components.AnalysisFunction.AUC (auc)
import EvenFasterFusion.Utils.StatisticsFunctions (pearson)
import Statistics.Correlation.Kendall (kendall)


toDouble :: (Real n) => n -> Double
toDouble = fromRational . toRational


                       

generateMetrics :: forall (d :: DistGen) a m. (MonadIO m, ToField a, VM.Unbox a, Real a, Fractional a, Show a) => FusionResult d a -> m OutputMetrics

-- Regular fusion results
generateMetrics fr@(FusionResult{ss1=fnurk@ScoringSystem{},
                                 ss2=fnorg@ScoringSystem{},
                                 ssFused=ScoringSystem{}}) = do

    (auc1,dir1) <- liftIO $ ssAUC $ ss1 fr
    (auc2,dir2) <- liftIO $ ssAUC $ ss2 fr
    (aucFusion,dirFusion) <- liftIO $ ssAUC $ ssFused fr
    let maxPrevAUC = maximum [auc1, auc2]
    let aucImprovement = aucFusion - maxPrevAUC
    let aucImproved = (aucImprovement > 0.0) :: Bool
    return $ defaultOutputMetrics{ ss1Name = ssName $ ss1 fr
                                 , ss2Name = ssName $ ss2 fr
                                 , auc1 = Just auc1
                                 , auc2 = Just auc2
                                 , aucFusion = Just aucFusion
                                 , aucAngle1 = Just $ ssAngle $ (ss1 fr)
                                 , aucAngle2 = Just $ ssAngle $ (ss2 fr)
                                 , aucAngleF = Just $ ssAngle $ (ssFused fr)
                                 , angleInterior = Just $ ss1ss2Angle (ss1 fr) (ss2 fr)
                                 , angleSurface = Just $ ssAngleBetween (ss1 fr) (ss2 fr)
                                 , dir1 = Just dir1
                                 , dir2 = Just dir2
                                 , dirFusion = Just dirFusion
                                 , aucImproved = Just aucImproved
                                 , aucImprovement = Just aucImprovement
                                 , corr = Just $ calcCorrelation fr
                                 , corr_c1 = Just $ calcCorrelation_c1 fr
                                 , corr_c2 = Just $ calcCorrelation_c2 fr
                                 , numSS1_c1 = Just $ V.length $ c1 $ ss1 fr
                                 , numSS1_c2 = Just $ V.length $ c2 $ ss1 fr
                                 , numSS2_c1 = Just $ V.length $ c1 $ ss2 fr
                                 , numSS2_c2 = Just $ V.length $ c2 $ ss2 fr
                                 , ss1_m1 = gaussMean_c1 <$> sampleDistribParams fnurk
                                 , ss1_m2 = gaussMean_c2 <$> sampleDistribParams fnurk
                                 , ss2_m1 = gaussMean_c1 <$> sampleDistribParams fnorg
                                 , ss2_m2 = gaussMean_c2 <$> sampleDistribParams fnorg

                                 , ss1_sd1 = gaussSD_c1 <$> sampleDistribParams fnurk
                                 , ss1_sd2 = gaussSD_c2 <$> sampleDistribParams fnurk
                                 , ss2_sd1 = gaussSD_c1 <$> sampleDistribParams fnorg
                                 , ss2_sd2 = gaussSD_c2 <$> sampleDistribParams fnorg
                                 }

-- These fusion results haven't been fused. Just contain the two input scoring systems.
generateMetrics fr@(FusionResult_noFusion{ss1=fnurk@ScoringSystem{},
                                          ss2=fnorg@ScoringSystem{}}) = do
    (auc1,dir1) <- liftIO $ ssAUC $ ss1 fr
    (auc2,dir2) <- liftIO $ ssAUC $ ss2 fr
    return $ defaultOutputMetrics{ ss1Name = ssName $ ss1 fr
                                 , ss2Name = ssName $ ss2 fr
                                 , auc1 = Just auc1
                                 , auc2 = Just auc2
                                 , aucFusion = Nothing
                                 , aucAngle1 = Just $ ssAngle $ (ss1 fr)
                                 , aucAngle2 = Just $ ssAngle $ (ss2 fr)
                                 , aucAngleF = Nothing
                                 , angleInterior = Just $ ss1ss2Angle (ss1 fr) (ss2 fr)
                                 , angleSurface = Just $ ssAngleBetween (ss1 fr) (ss2 fr)
                                 , dir1 = Just dir1
                                 , dir2 = Just dir2
                                 , dirFusion = Nothing
                                 , aucImproved = Nothing
                                 , aucImprovement = Nothing
                                 , corr = Just $ calcCorrelation fr
                                 , corr_c1 = Just $ calcCorrelation_c1 fr
                                 , corr_c2 = Just $ calcCorrelation_c2 fr
                                 , numSS1_c1 = Just $ V.length $ c1 $ ss1 fr
                                 , numSS1_c2 = Just $ V.length $ c2 $ ss1 fr
                                 , numSS2_c1 = Just $ V.length $ c1 $ ss2 fr
                                 , numSS2_c2 = Just $ V.length $ c2 $ ss2 fr
                                 , ss1_m1 = gaussMean_c1 <$> sampleDistribParams fnurk
                                 , ss1_m2 = gaussMean_c2 <$> sampleDistribParams fnurk
                                 , ss2_m1 = gaussMean_c1 <$> sampleDistribParams fnorg
                                 , ss2_m2 = gaussMean_c2 <$> sampleDistribParams fnorg

                                 , ss1_sd1 = gaussSD_c1 <$> sampleDistribParams fnurk
                                 , ss1_sd2 = gaussSD_c2 <$> sampleDistribParams fnurk
                                 , ss2_sd1 = gaussSD_c1 <$> sampleDistribParams fnorg
                                 , ss2_sd2 = gaussSD_c2 <$> sampleDistribParams fnorg
                                 }

generateMetrics fr@(FusionResult{ss1=ScoringSystemCont{},
                                 ss2=ScoringSystemCont{},
                                 ssFused=ScoringSystemCont{}}) = do

    
    return $ defaultOutputMetricsCont{
        ss1Name = ssName $ ss1 fr
       ,ss2Name = ssName $ ss2 fr
       ,spearman1 = Just $ calcPerformanceCorrelation $ ss1 fr 
       ,spearman2 = Just $ calcPerformanceCorrelation $ ss2 fr
       ,spearmanFusion = Just $ calcPerformanceCorrelation $ ssFused fr
       ,spearmanBetween = Just $ calcCorrelation fr
       ,kendallBetween = Just $ ssKendalls_tau_between fr
       ,angle1 = Just $ ssAngle $ ss1 fr
       ,angle2 = Just $ ssAngle $ ss2 fr
       ,angleFusion = Just $ ssAngle $ ssFused fr
       ,angleInterior = Just $ ss1ss2Angle (ss1 fr) (ss2 fr) 
       ,angleSurface = Just $ ssAngleBetween (ss1 fr) (ss2 fr)
       }


-- This function computes the Mann Whitney value of a scoring system. In practice we compute the two
-- possible Mann Whitney U values, considering each of the two possible classes as the sum.
-- This symmetry arises as a result of the two possible class orientations.
ssMannWhitneyU :: forall (d :: DistGen) a. (VM.Unbox a, Real a, Fractional a) => ScoringSystem d a -> IO (Double, Double)
ssMannWhitneyU ss = let
    c1Scores = V.map toDouble $ c1 ss
    c2Scores = V.map toDouble $ c2 ss
    calcSumRanks v = (fromIntegral ((V.length v)*((V.length v) + 1))) / 2.0
    calcMW v = (V.sum v) - (calcSumRanks v)
    in do
        ranksOut <- RANK.rankVec2 c1Scores c2Scores
        let c1Ranks = fst ranksOut
        let c2Ranks = snd ranksOut
        let c1U = calcMW $ c1Ranks
        let c2U = calcMW $ c2Ranks
        return (c1U, c2U)


-- An alternative MW U implementation that considers one direction of the symmetry.
ssMannWhitneyU_x1 :: forall (d :: DistGen) a. (VM.Unbox a, Real a, Fractional a) => ScoringSystem d a -> IO Double
ssMannWhitneyU_x1 ss = let
    c1Scores = V.map toDouble $ c1 ss
    c2Scores = V.map toDouble $ c2 ss
    in do
        ranksOut <- RANK.rankVec2 c1Scores c2Scores
        let c1Ranks = fst ranksOut
        let c2Ranks = snd ranksOut
        let term1 = fromIntegral $ (V.length c1Ranks) * (V.length c2Ranks)
        let term2 = (fromIntegral ((V.length c1Ranks) * ((V.length c1Ranks) + 1))) / 2.0
        let term3 = V.sum c1Ranks
        return $ term1 + term2 - term3

-- An alternative MW U implementation that considers the other direction of the symmetry.
ssMannWhitneyU_x2 :: forall (d :: DistGen) a. (VM.Unbox a, Real a, Fractional a) => ScoringSystem d a -> IO Double
ssMannWhitneyU_x2 ss = let
    c1Scores = V.map toDouble $ c1 ss
    c2Scores = V.map toDouble $ c2 ss
    in do
        ranksOut <- RANK.rankVec2 c1Scores c2Scores
        let c1Ranks = fst ranksOut
        let c2Ranks = snd ranksOut
        let term1 = fromIntegral $ (V.length c1Ranks) * (V.length c2Ranks)
        let term2 = (fromIntegral ((V.length c2Ranks) * ((V.length c2Ranks) + 1))) / 2.0
        let term3 = V.sum c2Ranks
        return $ term1 + term2 - term3

{- 
 - AUC and pearson/spearman functions
 -}

ssAUC :: forall (d :: DistGen) a. (VM.Unbox a, Real a, Fractional a) => ScoringSystem d a -> IO (Double, SSDirection)
ssAUC ss = let
    c1Scores = V.map toDouble $ c1 ss
    c2Scores = V.map toDouble $ c2 ss
    c1Labels = V.replicate (V.length c1Scores) 1
    c2Labels = V.replicate (V.length c2Scores) 0
    in do 
        aucOut <- auc 1 0 True (c1Scores V.++ c2Scores) (c1Labels V.++ c2Labels)
        if aucOut >= 0.5
        then return $ (aucOut, SSDirection 1)
        else return $ ((1-aucOut), SSDirection (-1))
    

{- This is just a "global" pearson correlation for the two inputs ss1 and ss2, for the discrete case 
 - For the continuous case it's the interior angle between ss1 and ss2.
 - -}
calcCorrelation :: forall (d :: DistGen) a. (VM.Unbox a, Real a, Fractional a) => FusionResult d a -> Double
calcCorrelation fr@FusionResult{ss1=ScoringSystem{}, ss2=ScoringSystem{}} = let
    c1Scores1 = map toDouble $ V.toList $ c1 $ ss1 fr
    c2Scores1 = map toDouble $ V.toList $ c2 $ ss1 fr
    c1Scores2 = map toDouble $ V.toList $ c1 $ ss2 fr
    c2Scores2 = map toDouble $ V.toList $ c2 $ ss2 fr 
    ss1All = c1Scores1 ++ c2Scores1
    ss2All = c1Scores2 ++ c2Scores2
    in pearson ss1All ss2All
calcCorrelation fr@FusionResult{ss1=ScoringSystemCont{}, ss2=ScoringSystemCont{}} = let
    sc1 = map toDouble $ V.toList $ scores (ss1 fr)
    sc2 = map toDouble $ V.toList $ scores (ss2 fr)
    in pearson sc1 sc2


calcPerformanceCorrelation :: forall (d :: DistGen) a. (VM.Unbox a, Real a, Fractional a) => ScoringSystem d a -> Double
calcPerformanceCorrelation ss@(ScoringSystemCont{}) = let
    sc = map toDouble $ V.toList $ scores ss
    tr = map toDouble $ V.toList $ truth ss
    in pearson sc tr


{- This calculates the class 1 correlation between ss1 and ss2 in the discrete case.
 -}
calcCorrelation_c1 :: forall (d :: DistGen) a. (VM.Unbox a, Real a, Fractional a) => FusionResult d a -> Double
calcCorrelation_c1 fr = let
    c1Scores1 = map toDouble $ V.toList $ c1 $ ss1 fr
    c1Scores2 = map toDouble $ V.toList $ c1 $ ss2 fr
    in pearson c1Scores1 c1Scores2

{- This is as directly above but it calculates the class 2 corr.
 -}
calcCorrelation_c2 :: forall (d :: DistGen) a. (VM.Unbox a, Real a, Fractional a) => FusionResult d a -> Double
calcCorrelation_c2 fr = let
    c2Scores1 = map toDouble $ V.toList $ c2 $ ss1 fr
    c2Scores2 = map toDouble $ V.toList $ c2 $ ss2 fr 
    in pearson c2Scores1 c2Scores2


{- Kendall's Tau metrics
 -}

ssKendalls_tau_between :: forall (d :: DistGen) a. (VM.Unbox a, Real a, Fractional a) => FusionResult d a -> Double
ssKendalls_tau_between fr@FusionResult{ss1=ScoringSystemCont{}, ss2=ScoringSystemCont{}} = let
    sc1 = map toDouble $ V.toList $ scores (ss1 fr)
    sc2 = map toDouble $ V.toList $ scores (ss2 fr)
    in kendall $ V.fromList $ zip sc1 sc2


{-
 - Metrics Based On Vector Angle
 -}
    
data AngleType = Rad | Deg

angleCalc :: (VM.Unbox a, Real a, Fractional a) 
          => AngleType 
          -> V.Vector a 
          -> V.Vector a 
          -> Double
angleCalc at vec1 vec2 = let
    cFactor1 = (V.sum vec1) / (fromIntegral (V.length vec1))
    cFactor2 = (V.sum vec2) / (fromIntegral (V.length vec2))
    vec1_ready = (LA.fromList $ map (realToFrac . (\z -> z - cFactor1)) $ V.toList vec1) :: LA.Vector Double
    vec2_ready = (LA.fromList $ map (realToFrac . (\z -> z - cFactor2)) $ V.toList vec2) :: LA.Vector Double
    -- Truth and scores terminology still here from the continuous/rank case, but 
    -- it doesn't mean anything here. Could just be c1/c2, x/y
    truth_norm = LA.norm_2 vec1_ready
    scores_norm = LA.norm_2 vec2_ready
    dot_prod = LA.dot vec1_ready vec2_ready
    in case at of
        Rad -> acos $ dot_prod / (truth_norm * scores_norm)
        Deg -> let (Degrees x) = degrees $ Radians $ acos $ dot_prod / (truth_norm * scores_norm)
            in x


ssAngle_h :: forall (d :: DistGen) a. (VM.Unbox a, Real a, Fractional a) => AngleType -> ScoringSystem d a -> Double
ssAngle_h angleType ss@(ScoringSystemCont{}) = let
    in angleCalc angleType (truth ss) (scores ss)

ssAngle_h at ss@(ScoringSystem{}) = let
    c1Vals = (c1 ss)
    c2Vals = (c2 ss)
    c1Ranks = map fromIntegral [1 .. (V.length c1Vals)]
    c2Ranks = map fromIntegral [((V.length c1Vals)+1) .. ((V.length c1Vals) + (V.length c2Vals))]

    newC1Centroid = replicate (length c1Ranks) $ (sum c1Ranks) / (fromIntegral $ length c1Ranks) 
    newC2Centroid = replicate (length c2Ranks) $ (sum c2Ranks) / (fromIntegral $ length c2Ranks)

    newTruthPoint = V.fromList $ newC1Centroid ++ newC2Centroid 
    newScoresPoint =  c1Vals V.++ c2Vals
    in angleCalc at newTruthPoint newScoresPoint

ssAngle :: forall (d :: DistGen) a. (VM.Unbox a, Real a, Fractional a) => ScoringSystem d a -> Double
ssAngle = ssAngle_h Deg


{- This is the interior angle calculation -}

ss1ss2Angle_h :: forall (d :: DistGen) a. (VM.Unbox a, Real a, Fractional a) => AngleType -> ScoringSystem d a -> ScoringSystem d a -> Double
ss1ss2Angle_h at ss1@(ScoringSystemCont{}) ss2@(ScoringSystemCont{}) =
    angleCalc at (scores ss1) (scores ss2)
ss1ss2Angle_h at ss1@(ScoringSystem{}) ss2@(ScoringSystem{}) = 
    angleCalc at ((c1 ss1) V.++ (c2 ss1)) ((c1 ss2) V.++ (c2 ss2))

ss1ss2Angle :: forall (d :: DistGen) a. (VM.Unbox a, Real a, Fractional a) => ScoringSystem d a -> ScoringSystem d a -> Double
ss1ss2Angle = ss1ss2Angle_h Deg


{- This is the surface angle calculation -}

ssAngleBetween :: forall (d :: DistGen) a. (VM.Unbox a, Real a, Fractional a) => ScoringSystem d a -> ScoringSystem d a -> Double
ssAngleBetween ss1@(ScoringSystemCont{}) ss2@(ScoringSystemCont{}) = let
    truth_ss1 = angleCalc Rad (truth ss1) (scores ss1)
    truth_ss2 = angleCalc Rad (truth ss1) (scores ss2)
    ss1_ss2 = angleCalc Rad (scores ss1) (scores ss2)
    (Degrees x) = degrees $ Radians $ acos $ ((cos ss1_ss2) - ((cos truth_ss1) * (cos truth_ss2))) / ((sin truth_ss1) * (sin truth_ss2))
    in x
ssAngleBetween ss1@(ScoringSystem{}) ss2@(ScoringSystem{}) = let
    truth_ss1 = ssAngle_h Rad ss1 -- angleCalc Rad ((ca ss1) V.++ (co ss1)) ((ca ss2) V.++ (co ss2))
    truth_ss2 = ssAngle_h Rad ss2
    ss1_ss2 = ss1ss2Angle_h Rad ss1 ss2
    (Degrees x) = degrees $ Radians $ acos $ ((cos ss1_ss2) - ((cos truth_ss1) * (cos truth_ss2))) / ((sin truth_ss1) * (sin truth_ss2))
    in x 
