# Supplementary material for: The DIRAC framework: Geometric structure underlies roles of diversity and accuracy in combining classifiers
Source: Patterns (N Y). 2024 Feb 5;5(3):100924. doi: 10.1016/j.patter.2024.100924 (PMC10935508; doi:10.1016/j.patter.2024.100924)
Supplement: Data S5. Data simulation and fusion assessment framework [file mmc4.zip › SupportingCode_DIRAC_02/EvenFasterFusion/src/EvenFasterFusion/PipelineBits/Components/CorrInductionFunction/CorrInduction_better.hs]

{-# LANGUAGE FlexibleContexts #-}
{-# LANGUAGE ScopedTypeVariables #-}
{-# LANGUAGE KindSignatures #-}
{-# LANGUAGE DataKinds #-}

module EvenFasterFusion.PipelineBits.Components.CorrInductionFunction.CorrInduction_better (induceCorr_better) where

import qualified Data.Vector.Unboxed as V
import qualified Data.Vector.Unboxed.Mutable as VM
import qualified Data.Vector.Algorithms.Intro as Alg
import Data.List (sort)
import Data.Random.Source.DevRandom
import Data.Random.RVar (runRVar)
import Data.Random.List (shuffle)
import Data.Random.Extras (choice)
import Data.Random (uniform)
import Control.Monad.Primitive as PRIM
import Control.Monad.Reader (ask, asks, liftIO, MonadReader, MonadIO)
import System.Random (newStdGen, getStdRandom, randomR)

import EvenFasterFusion.Types.ScoringSystems
import EvenFasterFusion.Types.Correlation

mkName Normal cw = "_normalInd_" ++ (show cw)
mkName Anti cw = "_antiInd_" ++ (show cw)
mkName Random cw = "_randomInd_" ++ (show cw)

induceCorr_better :: (MonadIO m)
              => Maybe CorrParams
              -> (ScoringSystem (d :: DistGen) Double, ScoringSystem (d :: DistGen) Double) 
              -> m (ScoringSystem (d :: DistGen) Double, ScoringSystem (d :: DistGen) Double)
induceCorr_better Nothing (ss1, ss2) = return (ss1, ss2)
induceCorr_better (Just (CorrParams (o, cw))) (ss1, ss2) = do

    
    (ww1, ww2) <- liftIO $ case cw of
                               (SameVal x) -> return (x, x)
                               (DiffVals x1 x2) -> return (x1, x2)
                               (RandomWidthSame) -> do
                                   u1 <- runRVar (uniform 0.0 0.5) DevURandom
                                   return (u1,u1)
                               (RandomWidthDiff) -> do
                                   u1 <- runRVar (uniform 0.0 0.5) DevURandom
                                   u2 <- runRVar (uniform 0.0 0.5) DevURandom
                                   return (u1,u2)

    orientationPick <- liftIO $ case o of
                         Normal -> return Normal
                         Anti -> return Anti
                         Random -> runRVar (choice [Normal,Anti]) DevURandom
                         _ -> error "impossible"

    (ss1_c1, ss2_c1) <- liftIO $ induction_algorithm orientationPick ww1 ((c1 ss1), (c1 ss2))
    (ss1_c2, ss2_c2) <- liftIO $ induction_algorithm orientationPick ww2 ((c2 ss1), (c2 ss2))
    return $ (ScoringSystem{c1=ss1_c1 
                            ,c2=ss1_c2
                            ,calcMean=Nothing
                            ,calcSD=Nothing
                            ,sampleDistribParams=(sampleDistribParams ss1)
                            -- ,ssName=(++) <$> (ssName ss1) <*> (pure $ mkName o cw)
                            ,ssName=(++) <$> (ssName ss1) <*> (pure $ "_"++(show orientationPick)++"_"++(show ww1)++"_"++(show ww2))
                            ,corrInd=Just (CorrParams (o, cw))}
             ,ScoringSystem{c1=ss2_c1
                            ,c2=ss2_c2
                            ,calcMean=Nothing
                            ,calcSD=Nothing
                            ,sampleDistribParams=(sampleDistribParams ss2)
                            -- ,ssName=(++) <$> (ssName ss2) <*> (pure $ mkName o cw)
                            ,ssName=(++) <$> (ssName ss2) <*> (pure $ "_"++(show orientationPick)++"_"++(show ww1)++"_"++(show ww2))
                            ,corrInd=Just (CorrParams (o, cw))})


induction_algorithm :: Orientation
                       -> Double
                       -> (V.Vector Double, V.Vector Double)
                       -> IO (V.Vector Double, V.Vector Double)
induction_algorithm o ww (v1, v2) = do

    -- v1 and v2, sorted by element (x,_), with the original index
    -- stored in (_,x)
    let len = V.length v1
    let v1_srt_tup = sort $ V.toList $ V.zip v1 (V.fromList [0 .. (len-1)])
    let v2_srt_tup = sort $ V.toList $ V.zip v2 (V.fromList [0 .. (len-1)])
    let v1_srt = V.fromList $ map fst v1_srt_tup
    let v2_srt = V.fromList $ map fst v2_srt_tup
    let v1_srt_ind = V.fromList $ map snd v1_srt_tup
    let v2_srt_ind = V.fromList $ map snd v2_srt_tup

    -- Other needed things: the width of the window, and a random list 
    -- of the indices we'll visit in order, while building up the
    -- output vector.
    let wWidth = ceiling $ (fromIntegral len) * ww
    
    visitInds <- runRVar (shuffle ( [0 .. (len-1)] )) DevURandom
    active_pts <- VM.replicate len True
    output     <- VM.replicate len (0.0 :: Double)


    -- For each index value in xs, find an available friend
    let find_point_friends v m xs acc | (length xs)==0 = return acc
                                      | otherwise = do

            -- Find the upper and lower limits of the target window, from the point based
            -- at `(head xs)`. This requires handling the case where the point is near
            -- either end, so we have to trap these at 0 or `len`.
            let (ld, lu) = findLimits o (head xs)
                    where
                       findLimits Anti v = findLimits Normal (reflectOverMedian v)
                       findLimits Normal v = let findLower x | x - wWidth < 0 = 0
                                                             | otherwise = x - wWidth
                                                 findUpper x | x + wWidth > (len - 1) = len - 1
                                                             | otherwise = x + wWidth
                                                 in (findLower v, findUpper v)
                       findLimits Random v = error "Can't have Random getting all the way here."
                       reflectOverMedian v = len - v


            -- Now we sample a location from a uniform distribution between
            -- the limits of the target window discovered above.
            dest_ind <- runRVar (choice [ld .. lu]) DevURandom

            -- Now find the closest un-claimed point to this location, using
            -- the values in the `m` argument. Freeze this, so that we can use pure indexing
            -- operations and not the IO `read` methods
            m_frz <- V.freeze m
            let get_closest_point = searchOutwards dest_ind dest_ind
                   where
                      searchOutwards dn up = let
                             v_dn = verify dn
                             v_up = verify up
                             dnV = m_frz V.! v_dn
                             upV = m_frz V.! v_up
                             in case (dnV, upV) of
                                   (True,False) -> return v_dn     -- return
                                   (False,True) -> return v_up     -- return
                                   (True,True) -> randomly_choose_between v_dn v_up    -- somehow pick one of these and return
                                   (False,False) -> searchOutwards (dn-1) (up+1)    -- iterate
                      verify x | x < 0 = 0
                               | x > (len - 1) = len - 1
                               | otherwise = x
                
                      randomly_choose_between v1 v2 = do
                        runRVar (choice [v1, v2]) DevURandom :: IO Int

            cp <- get_closest_point
            VM.write m cp False
            VM.write acc (head xs) (v V.! cp)
            find_point_friends v m (tail xs) acc

    let v1_ret = v1_srt
    v2_ret <- V.freeze =<< find_point_friends v2_srt active_pts visitInds output

    -- Rearrange both v1 and v2 outputs to V1 original order. We can actually return them in
    -- whatever order we want (the c1/c2 distributions are separate, so all that matters is the SET of values) as
    -- long as we don't change the relative v1-v2 positional pairing. (So sort all to v1 original or v2 original, or whatever
    -- else.
    let v1_ret_srt = getVals $ sort $ V.toList $ V.zip v1_srt_ind v1_ret
        v2_ret_srt = getVals $ sort $ V.toList $ V.zip v1_srt_ind v2_ret
        getVals x = V.fromList $ map snd x
    return (v1_ret_srt, v2_ret_srt)
