# Supplementary material for: The DIRAC framework: Geometric structure underlies roles of diversity and accuracy in combining classifiers
Source: Patterns (N Y). 2024 Feb 5;5(3):100924. doi: 10.1016/j.patter.2024.100924 (PMC10935508; doi:10.1016/j.patter.2024.100924)
Supplement: Data S5. Data simulation and fusion assessment framework [file mmc4.zip › SupportingCode_DIRAC_02/EvenFasterFusion/src/EvenFasterFusion/PipelineBits/Components/CorrInductionFunction/CorrInduction.hs]

{-# LANGUAGE FlexibleContexts #-}
{-# LANGUAGE ScopedTypeVariables #-}
{-# LANGUAGE KindSignatures #-}
{-# LANGUAGE DataKinds #-}
{-# LANGUAGE RankNTypes #-}

module EvenFasterFusion.PipelineBits.Components.CorrInductionFunction.CorrInduction (induceCorr, CorrInductionType) where

import qualified Data.Vector.Unboxed as V
import qualified Data.Vector.Unboxed.Mutable as VM
import qualified Data.Vector.Algorithms.Intro as Alg
import Data.List (sort)
import Data.Random.Source.DevRandom
import Data.Random.RVar (runRVar)
import Data.Random.List (shuffle)
import Data.Random.Extras (choice)
import Data.Random (uniform)
import Control.Monad.Primitive as PRIM
import Control.Monad.Reader (ask, asks, liftIO, MonadReader, MonadIO)
import System.Random (newStdGen, getStdRandom, randomR)

import EvenFasterFusion.Types.ScoringSystems
import EvenFasterFusion.Types.Correlation
import EvenFasterFusion.Types.CorrInductionType


mkName Normal cw = "_normalInd_" ++ (show cw)
mkName Anti cw = "_antiInd_" ++ (show cw)
mkName Random cw = "_randomInd_" ++ (show cw)


induceCorr :: (MonadIO m)
              => Maybe CorrParams
              -> (ScoringSystem (d :: DistGen) Double, ScoringSystem (d :: DistGen) Double) 
              -> m (ScoringSystem (d :: DistGen) Double, ScoringSystem (d :: DistGen) Double)

-- If no induce corr params given, don't induce anything
-- and just return the input vectors.
induceCorr Nothing (ss1, ss2) = return (ss1, ss2)

-- If we were given parameters, do the induction
-- according to them.
induceCorr (Just (CorrParams (o, cw))) (ss1, ss2) = do

    (ww1, ww2) <- liftIO $ case cw of
                               (SameVal x) -> return (x, x)
                               (DiffVals x1 x2) -> return (x1, x2)
                               (RandomWidthSame) -> do
                                   u1 <- runRVar (uniform 0.0 1.0) DevURandom
                                   return (u1,u1)
                               (RandomWidthDiff) -> do
                                   u1 <- runRVar (uniform 0.0 1.0) DevURandom
                                   u2 <- runRVar (uniform 0.0 1.0) DevURandom
                                   return (u1,u2)

    orientationPick <- liftIO $ case o of
                         Normal -> return Normal
                         Anti -> return Anti
                         Random -> runRVar (choice [Normal,Anti]) DevURandom
                         _ -> error "impossible"

    (ss1_c1, ss2_c1) <- liftIO $ induction_algorithm orientationPick ww1 ((c1 ss1), (c1 ss2))
    (ss1_c2, ss2_c2) <- liftIO $ induction_algorithm orientationPick ww2 ((c2 ss1), (c2 ss2))
    return $ (ScoringSystem{c1=ss1_c1 
                            ,c2=ss1_c2
                            ,calcMean=Nothing
                            ,calcSD=Nothing
                            ,sampleDistribParams=(sampleDistribParams ss1)
                            -- ,ssName=(++) <$> (ssName ss1) <*> (pure $ mkName o cw)
                            ,ssName=(++) <$> (ssName ss1) <*> (pure $ "_"++(show orientationPick)++"_"++(show ww1)++"_"++(show ww2))
                            ,corrInd=Just (CorrParams (o, cw))}
             ,ScoringSystem{c1=ss2_c1
                            ,c2=ss2_c2
                            ,calcMean=Nothing
                            ,calcSD=Nothing
                            ,sampleDistribParams=(sampleDistribParams ss2)
                            -- ,ssName=(++) <$> (ssName ss2) <*> (pure $ mkName o cw)
                            ,ssName=(++) <$> (ssName ss2) <*> (pure $ "_"++(show orientationPick)++"_"++(show ww1)++"_"++(show ww2))
                            ,corrInd=Just (CorrParams (o, cw))})

induction_algorithm :: Orientation
                       -> Double
                       -> (V.Vector Double, V.Vector Double)
                       -> IO (V.Vector Double, V.Vector Double)
induction_algorithm orientationPick ww (v1, v2) = do

    -- Store the original ordering of v1, so that we can restore it after association
    --
    let v1IndList = sort $ V.toList $ V.zip v1 (V.fromList [0 .. ((V.length v1)-1)])
    let v1OriginalInds = map snd v1IndList

    -- v1 and v2 here are obviously the same length.
    v1_srt <- V.thaw v1 
    v2_srt <- V.thaw v2 
    Alg.sort v1_srt 
    Alg.sort v2_srt 

    -- Now here is a masking vector, and nuV2, which is the "new" post-induction v2
    theMask <- VM.replicate (VM.length v2_srt :: Int) (1.0 :: Double)
    nuV2 <- VM.new (VM.length v2_srt)

    -- Change the window (half?::TODO::) width to a bit of vector length
    let winWidth = ceiling $ (fromIntegral (VM.length v1_srt)) * ww 

    let reflectOverMedian v = (VM.length v2_srt) - v

    -- Given a location (vector index), gets the lower and upper indices of the
    -- window defined by `winWidth`
    let findLimits Normal v = let findLowerLim v | v - winWidth < 0 = 0
                                                 | otherwise = v - winWidth
                                  findUpperLim v | v + winWidth > (VM.length v1_srt) = (VM.length v1_srt)
                                                 | otherwise = v + winWidth
                                  in ((findLowerLim v), (findUpperLim v))

        findLimits Anti v = findLimits Normal (reflectOverMedian v)
        findLimits Random v = error "Should not be able to get here"

    let lowerVal v = if((v-1) < 0)
                     then 0
                     else v-1

    let raiseVal v = if ((v+1) > (VM.length v1_srt))
                     then (VM.length v1_srt)
                     else v+1 

    let inds = [0 .. ((VM.length v1_srt)-1)]
    indsRandom <- runRVar (shuffle inds) DevURandom

    {-  THIS IS the main body of the algorithm -}
    {- We pass in the mask vector, the nuV2 constructed above, and a shuffled [0 .. len v1_srt] list.
       We iterate this down, one inputInd at a time, until they're gone, at which point we return
         the newVec (nuVec).

        We first find the window limits given a randomly selected input index
        (normal or anti). This thing grabs a window of the sorted original V2
        values (v2_srt, up near top of this) and a corresponding window of the original
        `theMask` also up there. We zip these together and keep only those where the
        mask value is 1. If there's at least one active position, we keep the up and
        down window limits as they are. If there are no active positions, we make the
        window one index unit wider in each direction and try again, going outwards
        like this until we have at least one active position.

        Once we have this window that conforms to the above active positions
        thing, we randomly select one of those active positions, get the VALUE that
        corresponds, write it to the correct position in the output vector, and
        deactivate that site. We then sample from the remaining

       

    -}

    -- If the orientation <o> is Random, we must randomly select either Normal or Anti


    let iterFunc maskVec newVec inputInds | (length inputInds)==0 = return newVec
                                          | otherwise = do
            let (j_down, j_up) = findLimits orientationPick (head inputInds)

            -- STEP 2: adjusting window limits to make sure at least one active position
            --         is available.
            let moveLimits limDown limUp = do
                    localVals <- V.freeze =<< (return $ VM.slice limDown (limUp - limDown) v2_srt)
                    localMask <- V.freeze =<< (return $ VM.slice limDown (limUp - limDown) theMask)

                    let activePos = V.filter (\x -> (snd x)==1) (V.zip localVals localMask)

                    if ((V.length activePos)==0)
                    then if ((limDown == 0) && (limUp == (VM.length v1_srt)))
                         then error "We're at the vector limits and there are no active positions."
                         else moveLimits (lowerVal limDown) (raiseVal limUp)
                    else return $ (limDown, limUp)

            (new_down, new_up) <- moveLimits j_down j_up 


            -- Create a [0 .. len of step 2 window] mutable vector.
            indexList <- V.thaw $ V.fromList [0 .. ((new_up - new_down)-1)]

            -- zip this vector above up with the corresponding windows of original V2 values and the mask.
            -- Here we're using `maskVec` that comes in as an argument, but I think that using theMask
            -- (like up in `moveLimits` would be the same here.
            let valsMaskIndex = VM.zip3 (VM.slice new_down (new_up - new_down) v2_srt)
                                        (VM.slice new_down (new_up - new_down) maskVec)
                                        (indexList)

            -- Now filter that whole thing down to where the mask == 1
            valsMaskIndex_active <- (V.freeze valsMaskIndex) >>= (\ y -> return $ V.filter (\ (_,x,_) -> x==1) y)

            -- sample an active position at random from between the limits.
            (r_newVal, r_mask, r_ind) <- runRVar (choice (V.toList valsMaskIndex_active)) DevURandom

            let r_globalPos = new_down + r_ind
            let newMask = maskVec
            let newNewVec = newVec
            VM.write newMask r_globalPos 0.0
            VM.write newNewVec (head inputInds) r_newVal
            iterFunc newMask newNewVec (tail inputInds)

    messedUpVec <- iterFunc theMask nuV2 indsRandom
    v1_srt_ret <- V.freeze v1_srt
    v2_srt_ret <- V.freeze messedUpVec

    let v1_tmp_sort = sort $ V.toList $ V.zip (V.fromList v1OriginalInds) v1_srt_ret
    let v2_tmp_sort = sort $ V.toList $ V.zip (V.fromList v1OriginalInds) v2_srt_ret
    let v1_bla = V.fromList $ map snd v1_tmp_sort
    let v2_bla = V.fromList $ map snd v2_tmp_sort
    return $ (v1_bla, v2_bla) 


weeTestAlg :: IO (V.Vector Double, V.Vector Double, V.Vector Double)
weeTestAlg = do
    
    theMask <- VM.replicate 15 (1.0 :: Double)
    nuV2 <- VM.new 15

    let func m v xs | (length xs)==0 = return v
                    | otherwise = do
        
            VM.write m (head xs) 0.0
            VM.write v (head xs) 666.0
            func m v (tail xs)

    vecOut <- func theMask nuV2 [0,4,8,13]

    mm <- V.freeze theMask
    vv <- V.freeze nuV2
    vo <- V.freeze vecOut

    return (mm, vv, vo)


    
