# Supplementary material for: The DIRAC framework: Geometric structure underlies roles of diversity and accuracy in combining classifiers
Source: Patterns (N Y). 2024 Feb 5;5(3):100924. doi: 10.1016/j.patter.2024.100924 (PMC10935508; doi:10.1016/j.patter.2024.100924)
Supplement: Data S5. Data simulation and fusion assessment framework [file mmc4.zip › SupportingCode_DIRAC_02/EvenFasterFusion/src/EvenFasterFusion/DumpData.hs]

{-# LANGUAGE DataKinds #-}
{-# LANGUAGE PolyKinds #-}
{-# LANGUAGE FlexibleContexts #-}

module EvenFasterFusion.DumpData where

import qualified Data.Vector.Unboxed as V
import qualified Data.String.Utils as SU
import Data.List (sortOn,zip)
import qualified Text.Printf as PF
import System.IO (Handle, hPutStr, withFile, IOMode(..))

import EvenFasterFusion.Types.DistParams
import EvenFasterFusion.Types.Correlation
import EvenFasterFusion.Types.ScoringSystems
--impo EvenFasterFusion.t PipelineBits.Components.DistributionFunction
import EvenFasterFusion.FusionPipeline
import EvenFasterFusion.Types.App
import EvenFasterFusion.PipelineBits.Pipeline
import EvenFasterFusion.RealData.ParseDataFile_actual
--impo EvenFasterFusion.t Metrics.Metrics
import EvenFasterFusion.Utils.Ranks (rankVec)


testLengths :: (ScoringSystem d Double, ScoringSystem d Double) -> IO ()
testLengths (ss1,ss2) = do
    let ss1_c1 = c1 ss1
    let ss2_c1 = c1 ss2
    let ss1_c2 = c2 ss1
    let ss2_c2 = c2 ss2
    putStrLn $ (show $ V.length ss1_c1) ++ " "
                ++ (show $ V.length ss2_c1) ++ " "
                ++ (show $ V.length ss1_c2) ++ " "
                ++ (show $ V.length ss2_c2)

toFile :: String -> (ScoringSystem d Double, ScoringSystem d Double) -> IO ()
toFile fname (ss1, ss2) = do
    let ss1_c1 = V.toList $ c1 ss1
    let ss2_c1 = V.toList $ c1 ss2
    let ss1_c2 = V.toList $ c2 ss1
    let ss2_c2 = V.toList $ c2 ss2

    -- Sort these ss1 and ss2 pairs by the ss1 value. This will allow these to be
    -- iterated through from top to bottom, once they're in a csv file, and the index will
    -- correspond to the ranking of ss1. Not really critical, but easier to check by eye for
    -- correctness
    let c1_srt = sortOn fst $ zip ss1_c1 ss2_c1
    let c2_srt = sortOn fst $ zip ss1_c2 ss2_c2

    -- Now re-rank each one separately. Because we're constructing a corrInduction demo where
    -- the c1 and c2 things are shown separately, we no longer want what the "overall" c1+c2 ranking
    -- is. We just want to know what index of ss1 to put with what index of ss2, for both c1 and c2
    -- separately. Silly toList/fromList needed because I forgot that the ranker is a vector thing.
    c1_srt_rank <- zip <$> (V.toList <$> (rankVec $ V.fromList $ map fst c1_srt))
                       <*> (V.toList <$> (rankVec $ V.fromList $ map snd c1_srt))

    c2_srt_rank <- zip <$> (V.toList <$> (rankVec $ V.fromList $ map fst c2_srt))
                       <*> (V.toList <$> (rankVec $ V.fromList $ map snd c2_srt))


    -- This next stuff is just stored information about the systems, as strings
    -- We don't really need this stuff.
    let n1 = ssName ss1
    let n2 = ssName ss2
    let cp1 = corrInd ss1
    let cp2 = corrInd ss2

    -- A show helper for Maybe vals
    let s2 (Just a) = show a
        s2 Nothing = "No value"

    -- Make a string getting function (one row for the output file) out of the 
    -- tuple of tuples that result from `zip c1_srt_rank c2_srt_rank`.
    let getRow ((a,b),(c,d)) = (SU.join ", " (map show [a, b, c, d])) ++ "\n"
    withFile fname WriteMode (\fh -> do
        putStrLn $ "n1: " ++ (s2 n1)
        putStrLn $ "n2: " ++ (s2 n2)
        putStrLn $ "cp1: " ++ (s2 cp1)
        putStrLn $ "cp2: " ++ (s2 cp2)
        putStrLn $ "**************************************\n\n"
        (hPutStr fh) $ "S1C1,S2C1,S1C2,S2C2\n"
        mapM_ ((hPutStr fh) . getRow) $ zip c1_srt_rank c2_srt_rank
        )
    return ()


dump_to_file :: String -> PipeResWitness -> IO ()
dump_to_file fname (PipeWitness_Gauss (ss1,ss2)) = toFile fname (ss1,ss2) 
dump_to_file fname (PipeWitness_GaussCont (ss1,ss2)) =  toFile fname (ss1,ss2)
dump_to_file fname (PipeWitness_GaussRank (ss1,ss2)) = toFile fname (ss1,ss2)
dump_to_file fname (PipeWitness_GaussContRank (ss1,ss2)) = toFile fname (ss1,ss2) 
dump_to_file fname (PipeWitness_EMG (ss1,ss2)) = toFile fname (ss1,ss2) 
dump_to_file fname (PipeWitness_EMGCont (ss1,ss2)) = toFile fname (ss1,ss2)
dump_to_file fname (PipeWitness_EMGRank (ss1,ss2)) = toFile fname (ss1,ss2) 
dump_to_file fname (PipeWitness_EMGContRank (ss1,ss2)) = toFile fname (ss1,ss2)  
dump_to_file fname (PipeWitness_RealData (ss1,ss2)) = toFile fname (ss1,ss2)
dump_to_file fname (PipeWitness_RealDataRank (ss1,ss2)) = toFile fname (ss1,ss2) 
dump_to_file fname (PipeWitness_RankCont (ss1,ss2)) = toFile fname (ss1,ss2)

extract_ss_vecs :: PipeResWitness -> (V.Vector Double, V.Vector Double, V.Vector Double, V.Vector Double)
extract_ss_vecs (PipeWitness_Gauss (ss1,ss2)) = (c1 ss1, c2 ss1, c1 ss2, c2 ss2) 
extract_ss_vecs (PipeWitness_GaussCont (ss1,ss2)) =  (c1 ss1, c2 ss1, c1 ss2, c2 ss2)
extract_ss_vecs (PipeWitness_GaussRank (ss1,ss2)) = (c1 ss1, c2 ss1, c1 ss2, c2 ss2)
extract_ss_vecs (PipeWitness_GaussContRank (ss1,ss2)) = (c1 ss1, c2 ss1, c1 ss2, c2 ss2) 
extract_ss_vecs (PipeWitness_EMG (ss1,ss2)) = (c1 ss1, c2 ss1, c1 ss2, c2 ss2) 
extract_ss_vecs (PipeWitness_EMGCont (ss1,ss2)) = (c1 ss1, c2 ss1, c1 ss2, c2 ss2)
extract_ss_vecs (PipeWitness_EMGRank (ss1,ss2)) = (c1 ss1, c2 ss1, c1 ss2, c2 ss2) 
extract_ss_vecs (PipeWitness_EMGContRank (ss1,ss2)) = (c1 ss1, c2 ss1, c1 ss2, c2 ss2)  
extract_ss_vecs (PipeWitness_RealData (ss1,ss2)) = (c1 ss1, c2 ss1, c1 ss2, c2 ss2)
extract_ss_vecs (PipeWitness_RealDataRank (ss1,ss2)) = (c1 ss1, c2 ss1, c1 ss2, c2 ss2) 
extract_ss_vecs (PipeWitness_RankCont (ss1,ss2)) = (c1 ss1, c2 ss1, c1 ss2, c2 ss2)


dps_vanilla = (DistParams (ParamRange $ UniformRange (-10.0, 0.0))
                 (ParamRange $ UniformRange (0.0, 10.0))
                 (ParamRange $ UniformRange (-10.0, 0.0))
                 (ParamRange $ UniformRange (0.0, 10.0))
                 (ParamRange $ UniformRange (1.0, 20.0))
                 (ParamRange $ UniformRange (1.0, 20.0))
                 (ParamRange $ UniformRange (1.0, 20.0))
                 (ParamRange $ UniformRange (1.0, 20.0))
                 Nothing) :: DistParams Vanilla

dps_vanilla_fixed = (DistParams (ExactVal (-1.0))
                 (ExactVal 1.0)
                 (ExactVal (-1.0))
                 (ExactVal 1.0)
                 (ExactVal 3.0)
                 (ExactVal 3.0)
                 (ExactVal 3.0)
                 (ExactVal 3.0)
                 Nothing) :: DistParams Vanilla

dps_vanilla_tighter = (DistParams (ParamRange $ UniformRange (-10.0, -5.0))
                 (ParamRange $ UniformRange (5.0, 10.0))
                 (ParamRange $ UniformRange (-10.0, -5.0))
                 (ParamRange $ UniformRange (5.0, 10.0))
                 (ParamRange $ UniformRange (1.0, 5.0))
                 (ParamRange $ UniformRange (1.0, 5.0))
                 (ParamRange $ UniformRange (1.0, 5.0))
                 (ParamRange $ UniformRange (1.0, 5.0))
                 Nothing) :: DistParams Vanilla

dps_exp = (DistParams (ParamRange $ UniformRange (-10.0, 0.0))
                 (ParamRange $ UniformRange (0.0, 10.0))
                 (ParamRange $ UniformRange (-10.0, 0.0))
                 (ParamRange $ UniformRange (0.0, 10.0))
                 (ParamRange $ UniformRange (1.0, 20.0))
                 (ParamRange $ UniformRange (1.0, 20.0))
                 (ParamRange $ UniformRange (1.0, 20.0))
                 (ParamRange $ UniformRange (1.0, 20.0))
                 (Just sample_exp_params)) :: DistParams Exp

sample_exp_params = (ExpParams (ParamRange $ UniformRange (20,200))
                        (ParamRange $ UniformRange (20,200))
                        (ParamRange $ UniformRange (20,200))
                        (ParamRange $ UniformRange (20,200)))

numSamples = undefined

ssFunc_iterate n = make_SimulatedScoringSystemFunction
                       numSamples
                       n
                       dps_vanilla_fixed
                       (Just (CorrParams (Random, RandomWidthSame)))
                       (FO_Gaussian "gauss_dist" gauss_dist)
                       (FO_CorrInd_1 "induceCorr_better" induceCorr)
                       (FO_SimulatedPipeline_Iterate "simulated_pipeline_iterate" simulated_pipeline_iterate)


ssFunc_one n cPar = make_SimulatedScoringSystemFunction
                       numSamples
                       n
                       dps_vanilla_fixed
                       cPar -- (Just (CorrParams (Random, RandomWidthSame)))
                       (FO_Gaussian "gauss_dist" gauss_dist)
                       (FO_CorrInd_1 "induceCorr_better" induceCorr_better)
                       (FO_SimulatedPipeline_One "simulated_pipeline_one" simulated_pipeline_one)

ssFuncRank_one n cPar = make_SimulatedScoringSystemFunction
                       numSamples
                       n
                       dps_vanilla_fixed
                       cPar -- (Just (CorrParams (Random, RandomWidthSame)))
                       (FO_Gaussian_Rank "gauss_rank_dist" gauss_rank_dist)
                       (FO_CorrInd_1 "induceCorr_better" induceCorr_better)
                       (FO_SimulatedPipeline_One "simulated_pipeline_one" simulated_pipeline_one)


doDump :: CorrParams -> IO ()
doDump cp = do

    let n = 20
    let fPath = "~/Code/Fusion/SimCorrInd_Viz/Data/"

    s_rank <- getOneSystem $ ssFuncRank_one n (Just cp)
    s_score <- getOneSystem $ ssFunc_one n (Just cp)
    dump_to_file (fPath++"test_rank_data.csv") s_rank
    dump_to_file (fPath++"test_score_data.csv") s_score

test1 :: IO PipeResWitness
test1 = getOneSystem $ ssFuncRank_one 20 (Just $ CorrParams (Normal, SameVal 0.2))

test2 :: IO PipeResWitness
test2 = getOneSystem $ ssFunc_one 20 (Just $ CorrParams (Anti, SameVal 0.8))

{- This generates a bunch of different ranking system pairs at a specified resolution
 - (<res>), that are correlated at a range of different orientations and window widths.
 - -}
doDump_corrParamRange :: String -> Int -> IO ()
doDump_corrParamRange fPath n = do

    let windowListNorm = [0.0,0.08 .. 0.8]
    let windowListAnti = [0.8,(0.8-0.08) .. 0.0]

    let cpTupsNorm = map (\x -> CorrParams (Normal, (SameVal x))) windowListNorm
    let cpTupsAnti = map (\x -> CorrParams (Anti, (SameVal x))) windowListAnti

    let cpTups = cpTupsNorm ++ cpTupsAnti

    let ff (ind,cp) = do
            s_rank <- getOneSystem $ ssFuncRank_one n (Just cp)
            dump_to_file (fPath++(PF.printf "%02d_" ind)++"corrInd.csv") s_rank

    mapM_ ff (zip [1..(length cpTups)] cpTups)


doDump_corrParamRandom :: String -> Int -> Int -> IO ()
doDump_corrParamRandom fPath res n = do

    let randCP = CorrParams (Random, RandomWidthDiff)
    let ff ind = do
            s <- getOneSystem $ ssFunc_one res (Just randCP)
            dump_to_file (fPath++(PF.printf "%02d_" ind)++"corrInd.csv") s

    mapM_ ff [1 .. n]
        
