# Supplementary material for: The DIRAC framework: Geometric structure underlies roles of diversity and accuracy in combining classifiers
Source: Patterns (N Y). 2024 Feb 5;5(3):100924. doi: 10.1016/j.patter.2024.100924 (PMC10935508; doi:10.1016/j.patter.2024.100924)
Supplement: Data S5. Data simulation and fusion assessment framework [file mmc4.zip › SupportingCode_DIRAC_02/EvenFasterFusion/src/EvenFasterFusion/RealData/sampleInfo_bothParts.csv]

P01ID	SpecID	Study	sample_id	qc	barcode_plasma	AREA	flag_300_700	flag_complete_lab	flag_complete_MRI	ODXA_BMD_tot	ODXA_fat_tot	ODXA_fat_trunk	ODXA_lean_tot	ODXA_lean_trunk	OST_antibx_last_mo_ago	OST_antifung_last_mo_ago	OST_diet_gluten_last_mo_ago	OST_diet_high_prot_last_mo_ago	OST_diet_kefir_last_mo_ago	OST_diet_kimchi_last_mo_ago	OST_diet_low_fat_last_mo_ago	OST_diet_macro_last_mo_ago	OST_diet_miso_last_mo_ago	OST_diet_natto_last_mo_ago	OST_diet_other_last_mo_ago	OST_diet_pickles_last_mo_ago	OST_diet_tempeh_last_mo_ago	OST_diet_vegan_last_mo_ago	OST_diet_veget_last_mo_ago	OST_diet_wt_last_mo_ago	OST_diet_yogurt_last_mo_ago	OST_gb_mo_ago	OST_lax_last_mo_ago	OST_probx_last_mo_ago	OQ3_calories	OQ3_carbohyd	OQ3_choleste	OQ3_dfiber	OQ3_ethanol	OQ3_fat	OQ3_monofat	OQ3_polyfat	OQ3_protein	OQ3_satfat	OQ3_soda_diet	OQ3_soda_reg	Q1_bmi	OCL_anthro_BMI	ODXA_sfat_area
37100006	HP8001728	Project 2	8	0	HP8001710	H	1	1	1	NA	45.51922	23.80721	46.71905	22.62811	NA	NA	NA	NA	NA	NA	NA	NA	NA	NA	NA	NA	NA	NA	NA	NA	NA	NA	NA	NA	2033.279	215.408	305.505	11.039	0.093	90.385	37.037	18.739	89.206	26.891	0	256.974	31.15842	37.48759	505.08925
37100019	HP800112-	Project 2	3	0	HP8001112	H	1	1	1	1.15956	25.78343	14.48369	52.53837	26.09322	NA	NA	NA	NA	NA	NA	NA	NA	NA	NA	NA	NA	NA	NA	NA	NA	NA	NA	NA	NA	3289.37	376.824	486.23	40.049	3.653	142.25	53.489	37.545	135.071	38.762	256.974	0	29.24145	30.58724	394.52384
37100026	HP8002328	Project 2	10	0	HP8002310	H	1	1	1	1.07982	22.1734	7.81605	37.22019	18.7805	NA	NA	NA	NA	NA	NA	NA	NA	NA	0.724	NA	0.724	NA	NA	NA	NA	0.724	NA	NA	NA	1485.269	215.103	80.451	25.853	9.107	48.523	18.927	10.392	45.416	15.641	0	0	22.01154	23.39207	187.81259
37100040	HP8001023	Project 2	1	0	HP8001016	H	1	1	1	0.94043	24.48154	11.43471	35.80568	18.45318	2.434	NA	NA	NA	NA	NA	NA	NA	NA	NA	NA	NA	NA	NA	NA	NA	NA	NA	NA	NA	1842.351	281.646	143.998	26.063	0.039	49.115	18.452	13.106	85.037	13.689	0	50.921	26.35956	21.35868	295.96398
37100054	HP8017629	Project 2	167	0	HP8017611	H	1	1	1	1.0584	26.9709	12.60952	41.96126	22.19598	8.289	NA	NA	NA	NA	NA	NA	NA	7.303	0.263	NA	0.263	NA	NA	NA	NA	0.263	NA	NA	NA	1068.99	101.045	292.864	15.193	21.16	38.348	16.248	7.721	50.783	10.774	0	0	22.64384	26.18362	315.25178
37100062	HP8006629	Project 2	61	0	HP8006611	H	1	1	2	NA	24.47953	14.43042	39.0127	20.94212	NA	NA	NA	NA	NA	NA	NA	NA	7.467	0.428	NA	0.428	NA	NA	NA	NA	0.428	NA	NA	NA	1895.199	250.342	192.46	23.496	1.435	66.301	26.559	14.144	81.123	19.687	127.895	0	25.83339	27.9077	331.53376
37100065	HP8003526	Project 2	26	0	HP8003519	H	1	1	1	1.2655	19.63954	9.52108	59.19959	28.39741	NA	NA	NA	NA	NA	NA	NA	NA	NA	NA	NA	NA	NA	NA	NA	NA	NA	NA	NA	NA	2182.81	282.946	203.382	28.781	11.304	74.41	28.193	19.073	89.02	20.917	0	0	25.1571	26.14205	199.85947
37100076	HP8016324	Project 2	147	0	HP8016317	H	1	1	1	NA	19.10724	8.17948	39.13776	19.0481	11.053	NA	NA	NA	NA	NA	NA	NA	NA	0.066	6.086	0.066	NA	NA	NA	NA	0.066	NA	0.066	NA	1647.66	196.272	163.343	16.231	30.239	49.411	18.628	8.593	61.198	18.028	0	29.605	21.99687	22.06528	222.40435
37100078	HP8004425	Project 2	28	0	HP8004418	H	1	1	1	1.1994	29.60455	15.19494	71.16634	34.26635	9.474	NA	NA	NA	NA	NA	NA	NA	NA	NA	NA	NA	NA	NA	NA	NA	NA	NA	NA	NA	2862.84	306.46	496.926	26.761	6.891	133.17	53.039	33.969	114.013	35.966	23.684	0	31.99715	34.72427	332.99086
37100109	HP8003120	Project 2	19	0	HP8003113	H	1	1	1	1.05077	17.04572	7.52415	51.43646	25.22561	NA	NA	NA	NA	NA	NA	NA	NA	NA	NA	NA	NA	NA	NA	NA	NA	NA	NA	NA	NA	1402.838	180.93	140.181	13.258	0.91	54.061	18.296	11.43	53.542	19.673	720	11.842	24.64109	24.5906	159.64059
37100110	HP8002926	Project 2	17	0	HP8002919	H	1	1	1	1.0402	23.18574	11.20822	61.72791	31.6111	NA	NA	NA	NA	NA	NA	NA	NA	NA	NA	NA	NA	NA	NA	NA	NA	NA	NA	NA	NA	2200.011	210.347	444.797	14.063	8.132	103.314	38.483	24.213	95.297	32.237	0	29.605	28.09398	30.95206	215.1537
37100128	HP8051720	Project 2	216	0	HP8051713	H	1	1	1	0.97446	24.11045	11.52455	35.22602	17.70338	NA	NA	NA	NA	NA	NA	NA	NA	1.349	0.362	NA	0.362	NA	NA	NA	NA	0.362	NA	NA	NA	1058.872	175.345	69.236	16.703	0.011	30.919	11.045	6.065	30.174	11.193	0	0	24.28774	26.03353	334.52779
37100134	HP8008726	Project 2	76	0	HP8008719	H	1	1	1	1.04941	20.52611	11.48071	53.34671	26.93141	NA	NA	NA	NA	NA	NA	NA	NA	NA	NA	NA	NA	NA	NA	NA	NA	NA	NA	NA	NA	1956.716	248.148	211.729	19.969	24.91	55.228	17.55	12.301	84.15	20.029	720	0	21.71155	24.17564	194.70026
37100136	HP8005623	Project 2	52	0	HP8005616	H	1	1	1	1.15391	28.4141	15.74791	57.1867	30.59038	NA	NA	NA	NA	NA	NA	NA	NA	NA	NA	NA	NA	NA	NA	NA	NA	NA	NA	NA	NA	1536.639	188.539	184.733	20.294	0.029	62.92	23.569	12.192	64.095	22.309	0	0	25.44996	30.20793	338.80458
37100144	HP8004628	Project 2	36	0	HP8004610	H	1	1	1	1.01969	16.75854	9.86744	54.05508	27.39749	NA	NA	NA	NA	NA	NA	NA	NA	NA	NA	NA	NA	NA	NA	NA	NA	NA	NA	NA	NA	1440.095	214.188	125.617	24.478	11.522	40.842	15.324	9.654	48.164	12.246	11.842	11.842	24.32719	26.49408	164.39991
37100151	HP8011028	Project 2	109	0	HP8011010	H	1	1	1	1.06653	26.65591	14.4661	62.88611	28.9722	NA	NA	NA	NA	NA	NA	NA	NA	0.888	NA	NA	NA	NA	NA	NA	NA	NA	NA	NA	NA	1168.481	121.779	144.481	9.325	0.034	54.377	20.137	11.062	51.991	19.07	0	50.921	28.18797	30.59228	345.02741
37100159	HP8007923	Project 2	74	0	HP8007916	H	1	1	2	1.39011	17.33641	8.67308	62.06045	31.80523	NA	NA	NA	NA	NA	NA	NA	NA	7.5	2.467	NA	2.467	NA	NA	NA	NA	2.467	NA	NA	NA	2154.582	285.867	324.005	15.421	0.848	77.748	32.248	15.363	76.106	23.849	50.921	127.895	28.11676	27.0217	185.84
37100166	HP8004820	Project 2	41	0	HP8004813	H	1	1	1	0.96387	18.87026	10.4947	63.26465	32.3367	NA	NA	NA	NA	NA	NA	NA	NA	NA	NA	NA	NA	NA	NA	NA	NA	NA	NA	NA	NA	1811.205	171.176	396.763	10.87	2.329	91.712	36.942	20.29	75.417	26.747	0	256.974	23.17176	22.80889	171.46753
37100189	HP8006821	Project 2	67	0	HP8006814	H	1	1	1	1.3438	37.75219	20.5796	90.47388	45.5432	NA	NA	NA	NA	NA	NA	NA	NA	NA	NA	NA	NA	NA	NA	NA	NA	NA	NA	NA	NA	6826.797	865.12	726.657	85.977	87.047	205.449	79.297	45.987	261.047	62.256	0	0	36.42333	39.20441	494.00777
37100198	HP8004927	Project 2	43	0	HP800491-	H	1	1	1	1.31858	14.08714	7.01696	52.8711	25.13607	NA	NA	NA	NA	NA	NA	NA	NA	0.592	0.592	NA	0.592	NA	NA	NA	NA	0.592	NA	1.612	0.592	1147.754	140.369	217.134	13.61	0.063	44.509	17.294	8.713	52.33	14.456	0	11.842	22.19744	22.40395	137.70685
37100199	HP8024125	Project 2	235	0	HP8024118	H	1	1	1	0.86857	36.43782	19.90973	44.49508	23.45822	NA	NA	NA	NA	NA	NA	NA	NA	0.855	0.855	NA	0.855	NA	NA	NA	NA	0.855	NA	NA	NA	936.811	80.977	213.02	6.097	0.038	43.56	16.505	9.81	54.737	13.025	50.921	0	27.52136	31.49395	375.38573
37100210	HP8004521	Project 2	34	0	HP8004514	H	1	1	1	0.93273	9.99788	4.3035	46.76399	23.63489	6.776	NA	NA	NA	NA	NA	NA	NA	NA	0.724	NA	0.724	NA	NA	NA	NA	0.724	NA	NA	0.724	2055.125	294.556	377.537	30.326	7.919	63.831	27.301	16.221	79.054	15.279	0	0	19.53375	19.27459	56.20534
37100247	HP8011722	Project 2	118	0	HP8011715	H	1	1	1	1.04617	24.96087	11.68867	44.53555	22.31228	NA	NA	NA	NA	NA	NA	NA	NA	NA	NA	NA	NA	NA	NA	NA	NA	NA	NA	NA	NA	1202.126	111.122	347.251	6.833	22.283	43.862	17.968	8.364	51.189	13.152	11.842	0	27.49272	29.52481	263.3695
37100265	HP8005420	Project 2	50	0	HP8005413	H	1	1	1	1.0005	23.21021	9.91414	38.4321	20.02648	NA	NA	NA	NA	NA	NA	NA	NA	0.197	0.197	NA	0.197	NA	NA	NA	NA	0.197	NA	NA	NA	1197.282	132.372	179.37	9.841	0.02	55.514	20.109	10.84	46.16	20.431	0	29.605	24.85174	24.3195	296.36452
37100270	HP8064721	Project 2	284	0	HP8064714	H	1	1	1	1.07881	52.08519	24.98064	55.93635	29.17189	10.164	NA	NA	NA	NA	NA	NA	NA	NA	0.197	NA	0.197	NA	NA	NA	NA	0.197	NA	NA	NA	1596.753	190.759	279.07	15.782	2.472	64.507	24.234	11.317	67.087	24.593	0	11.842	36.25536	39.75642	675.68637
37100274	HP8019427	Project 2	194	0	HP801941-	H	1	1	1	1.07071	27.87582	13.00707	42.59273	22.99762	NA	NA	NA	NA	NA	NA	NA	NA	1.02	0	NA	0	NA	NA	NA	NA	0	NA	NA	NA	2045.44	271.918	286.076	32.411	2.123	70.242	26.326	14.87	92.695	22.842	127.895	0	19.50303	25.07902	353.00874
37100276	HP800922-	Project 2	90	0	HP8009212	H	1	1	1	1.05225	30.37254	12.77129	39.31825	20.08305	NA	NA	NA	NA	NA	NA	NA	NA	0.691	1.678	NA	1.678	NA	NA	NA	NA	1.678	NA	NA	NA	1472.557	146.276	311.461	15.571	0.083	69.821	27.036	16.485	70.286	20.499	256.974	50.921	23.82703	29.3711	419.48088
37100283	HP8023322	Project 2	227	0	HP8023315	H	1	1	1	1.07484	51.67627	25.61145	41.09877	21.12379	NA	NA	NA	NA	NA	NA	NA	NA	NA	NA	NA	NA	NA	NA	NA	NA	NA	NA	NA	NA	639.46	74.793	101.444	6.214	0.02	27.144	9.819	6.654	26.464	8.349	0	59.211	32.48478	39.45626	681.77425
37100295	HP8050223	Project 2	179	0	HP8050216	H	1	1	1	1.04451	26.2748	15.25314	40.40178	21.32915	NA	NA	NA	NA	NA	NA	NA	NA	0.428	NA	NA	NA	NA	NA	NA	NA	NA	NA	NA	NA	1353.266	182.562	151.337	15.462	0.055	45.809	18.542	11.181	58.221	12.043	360	0	29.18241	26.18757	324.5428
37100320	HP8007421	Project 2	69	0	HP8007414	H	1	1	1	0.99043	19.65739	11.5555	38.69487	21.47116	NA	NA	NA	NA	NA	NA	NA	NA	10.724	10.724	NA	10.724	NA	NA	NA	NA	10.724	NA	NA	NA	1134.416	176.042	70.969	15.698	0.049	31.968	11.872	7.543	40.683	9.851	0	0	25.56136	24.76038	250.64993
37100322	HP8034023	Project 2	318	0	HP8034016	H	1	1	1	1.1586	16.93766	5.79721	43.59175	21.79941	NA	NA	NA	NA	NA	NA	NA	NA	NA	0.526	NA	0.526	NA	NA	NA	NA	0.526	NA	NA	NA	2155.759	231.777	243.635	26.118	25.451	84.228	31.498	18.108	86.418	27.743	0	0	21.02642	21.3837	146.58939
37100326	HP8011327	Project 2	114	0	HP801131-	H	1	1	1	1.02471	31.09374	15.01145	49.60959	26.46195	NA	NA	NA	NA	NA	NA	NA	NA	1.974	0.987	NA	0.987	NA	NA	NA	NA	0.987	NA	0.987	0.987	1412.213	175.101	258.549	19.497	0.038	56.884	22.186	15.414	58.962	14.747	5.921	11.842	23.54244	29.47069	510.1383
37100334	HP8015425	Project 2	142	0	HP8015418	H	1	1	1	0.89815	25.07037	11.61779	41.56309	22.03541	NA	NA	NA	NA	NA	NA	NA	NA	NA	NA	NA	NA	NA	NA	NA	NA	NA	NA	NA	NA	1898.412	249.964	253.281	35.14	2.957	61.696	23.076	14.217	96.693	18.439	127.895	0	24.85174	25.96559	283.9042
37100339	HP8035520	Project 2	329	0	HP8035513	H	1	1	1	0.84764	20.66364	9.82157	30.96246	16.25463	NA	NA	NA	NA	NA	NA	NA	NA	0.757	0.757	NA	0.757	NA	NA	NA	NA	0.757	NA	NA	NA	2641.634	259.182	453.262	29.844	9.588	123.152	50.996	23.813	117.902	39.156	50.921	0	20.73429	23.97895	288.82075
37100349	HP8006426	Project 2	57	0	HP8006419	H	1	1	1	1.06756	17.03908	7.633	35.6667	18.20874	NA	NA	NA	NA	NA	NA	NA	NA	NA	1.086	NA	1.086	NA	NA	NA	NA	1.086	NA	NA	NA	784.183	148.344	21.313	11.676	0	15.198	5.201	4.181	22.191	4.469	0	0	21.50106	20.27718	158.00367
37100362	HP8009123	Project 2	85	0	HP8009116	H	1	1	1	0.92253	18.25502	8.09229	37.51157	19.15194	NA	NA	NA	NA	NA	NA	NA	NA	NA	0.658	NA	0.658	NA	NA	NA	NA	0.658	NA	NA	NA	1749.709	266.46	153.891	25.958	0.053	49.328	17.913	12.628	69.964	14.29	0	0	22.9106	23.09915	256.84728
37100375	HP8018421	Project 2	180	0	HP8018414	H	1	1	1	1.24258	21.71731	12.60281	57.10363	28.83676	9.77	NA	NA	NA	NA	NA	NA	NA	NA	NA	NA	NA	NA	NA	NA	NA	NA	NA	0.724	NA	2392.292	252.715	301.053	22.33	28.944	91.751	35.597	22.088	95.069	26.73	0	0	25.60105	26.7412	258.42318
37100378	HP8010727	Project 2	107	0	HP801071-	H	1	1	1	1.03922	32.70332	16.81435	43.23841	22.96873	NA	NA	NA	NA	NA	NA	NA	NA	NA	NA	NA	NA	NA	NA	NA	NA	NA	NA	NA	NA	2059.061	230.692	244.134	14.068	2.845	98.547	35.123	17.525	70.215	39.232	11.842	127.895	18.53741	30.08166	417.31991
37100418	HP8009027	Project 2	83	0	HP800901-	H	1	1	2	1.00455	41.85509	26.63612	52.57068	28.1476	NA	NA	NA	NA	NA	NA	NA	NA	NA	NA	NA	NA	NA	NA	NA	NA	NA	NA	NA	NA	1602.704	189.813	225.458	15.748	0.063	67.986	26.235	16.251	63.461	20.11	11.842	0	39.9403	37.38412	526.58101
37100431	HP8009326	Project 2	92	0	HP8009319	H	1	1	1	1.14382	21.80649	12.04751	46.1179	24.73438	11.678	NA	NA	NA	NA	NA	NA	NA	0.691	0.691	NA	0.691	NA	NA	NA	NA	0.691	NA	NA	NA	3020.451	390.576	340.318	29.497	0.115	117.595	43.751	25.928	111.645	38.468	0	0	30.92178	30.43394	264.83421
37100432	HP8060025	Project 2	278	0	HP8060018	H	1	1	1	1.05569	38.67958	21.47746	69.51415	35.88211	NA	NA	NA	NA	NA	NA	NA	NA	0.658	NA	NA	NA	NA	NA	NA	NA	NA	NA	NA	NA	1597.761	219.642	220.158	16.237	2.02	56.93	20.163	13.332	53.554	18.466	63.947	63.947	28.75701	35.58167	416.82545
37100459	HP8009721	Project 2	99	0	HP8009714	H	1	1	1	0.92509	31.5646	12.56413	45.57387	24.84632	NA	NA	NA	NA	NA	NA	NA	NA	NA	0.921	NA	0.921	NA	NA	NA	NA	0.921	NA	1.908	NA	1539.318	198.458	221.561	28.628	0.008	53	18.963	12.913	84.695	16.11	0	11.842	39.58952	33.46552	407.5097
37100467	HP8020721	Project 2	207	0	HP8020714	H	1	1	1	0.91259	23.31795	11.12757	41.80647	21.33945	NA	NA	NA	NA	NA	NA	NA	NA	NA	NA	7.467	NA	NA	NA	NA	NA	NA	NA	0.428	NA	1708.43	190.27	316.489	12.594	0.06	76.321	28.624	17.074	68.374	24.249	0	50.921	25.0135	24.84746	261.75075
37100468	HP8027420	Project 2	262	0	HP8027413	H	1	1	1	0.9039	19.45635	7.12409	32.32864	16.33117	NA	NA	NA	NA	NA	NA	NA	NA	NA	0.296	NA	0.296	NA	NA	NA	NA	0.296	NA	NA	0.296	1479.125	138.926	128.513	22.733	0.012	78.308	33	22.177	70.127	17.771	0	0	21.52782	21.96774	176.82329
37100480	HP8050020	Project 2	173	0	HP8050013	H	1	1	2	1.09815	16.5517	9.31048	44.78868	21.34986	NA	NA	NA	NA	NA	NA	NA	NA	NA	0.197	NA	0.197	NA	NA	NA	NA	0.197	NA	NA	NA	1867.793	192.284	259.045	14.748	17.121	75.686	28.673	16.663	79.633	24.08	0	11.842	21.83513	21.76823	186.45673
37100502	HP8017821	Project 2	172	0	HP8017814	H	1	1	1	1.2335	31.59445	17.22281	65.79916	35.97178	NA	NA	NA	NA	NA	NA	NA	NA	0.526	NA	NA	NA	NA	NA	NA	NA	NA	NA	NA	NA	3034.363	420.882	341.731	20.961	0.078	91.274	34.132	21.484	127.955	27.433	720	0	24.32719	34.99795	441.08964
37100508	HP8012920	Project 2	123	0	HP8012913	H	1	1	1	0.971	21.1154	10.21018	40.82378	20.56793	NA	NA	NA	NA	NA	NA	NA	NA	NA	NA	NA	NA	NA	NA	NA	NA	NA	NA	NA	NA	2034.024	275.979	152.187	29.093	0.042	81.364	33.282	18.397	68.341	23.537	0	11.842	21.65652	24.9263	280.40321
37100519	HP8017928	Project 2	174	0	HP8017910	H	1	1	1	0.88854	27.30819	14.66418	41.62583	21.98495	NA	NA	NA	NA	NA	NA	NA	NA	NA	NA	NA	NA	NA	NA	NA	NA	NA	NA	NA	NA	1585.513	201.668	206.868	21.12	0.096	60.752	24.592	12.413	66.498	18.667	0	0	27.79046	31.11596	433.01288
37100531	HP8014729	Project 2	134	0	HP8014711	H	1	1	1	1.17659	22.33967	12.2157	64.30976	31.57879	NA	NA	NA	NA	NA	NA	NA	NA	NA	NA	NA	NA	NA	NA	NA	NA	NA	NA	NA	NA	1551.343	169.687	264.447	14.236	0.371	71.101	29.86	19.028	62.873	16.595	5.921	29.605	26.34097	28.73844	214.64062
37100548	HP8010129	Project 2	102	0	HP8010111	H	1	1	1	1.16346	24.37311	13.48366	49.45384	25.21127	NA	NA	NA	NA	NA	NA	NA	NA	NA	NA	NA	NA	NA	NA	NA	NA	NA	NA	NA	NA	777.323	124.166	97.85	8.118	4.246	18.075	7.472	4.229	24.898	4.753	0	0	24.32719	25.62613	260.35527
37100563	HP8048329	Project 2	157	0	HP8048311	H	1	1	1	1.11758	22.65619	10.81753	56.97693	26.76654	NA	NA	NA	NA	NA	NA	NA	NA	NA	0.033	NA	0.033	7.007	NA	NA	NA	0.033	NA	0.033	NA	2707.976	324.539	423.007	37.468	1.084	110.284	42.294	25.26	123.051	33.753	0	11.842	23.43697	25.29238	234.73973
37100579	HP8045525	Project 2	103	0	HP8045518	H	1	1	1	1.27913	19.33789	9.40559	54.36657	28.3115	8.717	NA	NA	NA	NA	NA	NA	NA	NA	12.73	NA	12.73	NA	NA	NA	5.691	12.73	NA	NA	NA	1055.16	104.118	154.06	12.548	1.035	53.121	22.112	13.627	43.665	13.174	0	0	24.45858	22.61888	192.39029
37100602	HP8014024	Project 2	132	0	HP8014017	H	1	1	1	NA	NA	NA	NA	NA	NA	NA	NA	NA	NA	NA	NA	NA	NA	NA	NA	NA	NA	NA	NA	NA	NA	NA	NA	NA	2053.278	219.721	277.765	20.846	20.729	78.868	30.254	14.745	86.207	26.958	0	0	25.06996	31.971	364.29388
37100604	HP8053529	Project 2	245	0	HP8053511	H	1	1	1	1.04475	14.72617	6.10694	54.36606	26.91951	11.678	NA	NA	NA	NA	NA	NA	NA	NA	0.691	NA	0.691	NA	NA	NA	NA	0.691	NA	11.678	NA	1622.385	219.664	131.085	30.781	15.126	49.871	17.524	12.906	64.929	15.183	0	0	21.74527	22.67893	90.46676
37100620	HP8013723	Project 2	125	0	HP8013716	H	1	1	1	1.07052	14.70544	4.35738	56.36154	26.78137	NA	NA	NA	NA	NA	NA	NA	NA	NA	NA	NA	NA	NA	NA	NA	NA	NA	NA	NA	NA	2486.702	296.945	423.005	50.359	26.692	88.812	36.45	22.925	105.141	21.703	0	0	23.00561	22.83693	65.5118
37100674	HP8016922	Project 2	156	0	HP8016915	H	1	1	1	1.00307	35.54012	16.3669	42.94075	21.75357	11.217	NA	NA	NA	NA	NA	NA	NA	1.217	0.23	NA	0.23	NA	NA	NA	NA	0.23	NA	NA	NA	2670.797	368.442	291.105	38.789	0.096	94.999	35.093	23.646	104.792	27.961	11.842	0	25.80128	30.15831	419.4588
37100700	HP8015329	Project 2	140	0	HP8015311	H	1	1	1	1.12713	16.11583	8.20857	53.47273	25.40601	NA	NA	NA	NA	NA	NA	NA	NA	0.822	0.822	NA	0.822	NA	NA	NA	NA	0.822	NA	NA	NA	2726.782	307.029	446.144	34.849	0.079	97.702	32.841	22.798	166.769	32.895	63.947	0	23.54244	25.02412	144.93294
37100706	HP8022423	Project 2	219	0	HP8022416	H	1	1	1	1.005	22.80021	12.21306	63.73962	31.42672	NA	NA	NA	NA	NA	NA	NA	NA	NA	NA	NA	NA	NA	NA	NA	NA	NA	NA	NA	NA	2056.113	210.156	427.918	16.025	2.324	92.347	35.517	19.675	95.281	29.158	29.605	0	25.85621	27.78799	275.13068
37100709	HP801672-	Project 2	149	0	HP8016712	H	1	1	2	1.14384	33.82244	21.10145	67.90766	37.86918	2.039	NA	NA	NA	NA	NA	NA	NA	NA	NA	NA	NA	NA	NA	NA	NA	NA	NA	NA	NA	4283.936	482.576	544.351	28.353	5.236	195.096	74.4	34.139	160.018	71.736	0	1440	30.47348	35.06513	336.55416
37100715	HP8033925	Project 2	315	0	HP8033918	H	1	1	1	0.96168	35.60406	19.03918	39.94425	20.12456	8.322	NA	NA	NA	NA	NA	NA	NA	0.329	NA	NA	NA	NA	NA	NA	NA	NA	NA	NA	NA	1405.931	194.959	133.497	12.515	0.069	45.827	17.437	12.206	55.765	12.265	0	11.842	30.242	31.30005	473.9109
37100731	HP8019822	Project 2	200	0	HP8019815	H	1	1	1	1.13464	30.57182	18.38399	71.93487	37.02459	NA	NA	NA	NA	NA	NA	NA	NA	1.25	NA	NA	NA	NA	NA	NA	NA	NA	NA	NA	NA	916.281	81.511	149.256	5.995	22.431	31.041	11.936	7.051	38.634	9.246	29.605	0	34.776	35.09291	331.15517
37100740	HP8018026	Project 2	178	0	HP8018019	H	1	1	1	1.1064	20.18935	11.01076	58.7476	29.54065	NA	NA	NA	NA	NA	NA	NA	NA	0.526	NA	NA	NA	NA	NA	NA	NA	NA	NA	NA	NA	2401.757	278.046	178.096	33.382	8.575	106.096	42.611	32.994	87.301	22.97	0	29.605	24.73103	26.13027	235.92342
37100780	HP8038121	Project 2	2	0	HP8038114	H	1	1	1	1.18722	22.37792	11.32654	40.71538	20.76128	1.02	NA	NA	NA	NA	NA	NA	NA	NA	NA	NA	NA	NA	NA	NA	NA	NA	NA	2.961	NA	1692.862	164.036	268.881	9.781	11.364	74.943	29.897	15.49	72.126	23.141	0	5.921	26.27184	24.58494	334.72772
37100808	HP8018827	Project 2	184	0	HP801881-	H	1	1	1	1.06977	33.82437	20.1481	53.29857	29.3121	NA	NA	NA	NA	NA	NA	NA	NA	NA	NA	NA	NA	NA	NA	NA	NA	NA	NA	NA	NA	1085.452	147.1	100.113	12.163	0.009	38.018	14.607	9.114	43.105	11.079	50.921	0	34.4017	34.24694	401.74267
37100809	HP8041320	Project 2	60	0	HP8041313	H	1	1	1	1.13514	34.27868	15.40788	43.78433	21.59502	9.441	NA	NA	NA	NA	NA	NA	NA	NA	0.428	NA	0.428	NA	NA	NA	NA	0.428	NA	NA	NA	1747.357	213.464	117.605	13.54	56.165	36.187	13.163	5.988	51.232	14.24	0	0	24.37878	26.17178	345.44231
37100810	HP8027922	Project 2	270	0	HP8027915	H	1	1	1	1.00726	21.35294	10.32878	38.868	19.64347	NA	NA	NA	NA	NA	NA	NA	NA	NA	0.658	NA	0.658	NA	NA	NA	NA	0.658	NA	NA	0.658	1338.437	159.288	142.031	14.217	15.134	44.857	16.036	9.005	53.733	16.264	0	0	20.76896	23.14968	301.04247
37100828	HP8046627	Project 2	115	0	HP804661-	H	1	1	1	1.25827	22.99286	10.55819	34.20207	17.39716	NA	0.789	NA	NA	NA	NA	NA	NA	NA	0.789	NA	0.789	NA	NA	NA	NA	0.789	NA	NA	NA	1132.613	152.281	157.406	23.346	3.419	40.587	13.888	9.629	48.348	13.209	0	0	21.30149	22.91939	288.37708
37100831	HP8020625	Project 2	202	0	HP8020618	H	1	1	1	1.13643	27.7945	14.68629	70.71988	35.53423	NA	NA	NA	NA	NA	NA	NA	NA	NA	0.428	NA	0.428	NA	NA	NA	NA	0.428	NA	NA	NA	2351.254	316.354	279.517	34.531	3.393	87.893	32.926	17.073	84.909	30.373	0	127.895	25.78094	28.87036	262.90892
37100836	HP8019128	Project 2	188	0	HP8019110	H	1	1	1	1.20243	23.2482	11.75653	68.96217	35.10484	NA	NA	NA	NA	NA	NA	NA	NA	2.961	NA	NA	NA	NA	NA	NA	NA	NA	NA	0.954	NA	1513.189	140.623	109.109	10.443	46.363	52.18	22.81	14.095	47.065	11.552	0	23.684	27.73087	31.81236	259.75949
37100846	HP8019320	Project 2	192	0	HP8019313	H	1	1	1	1.24707	33.96	19.70732	76.40698	40.20482	NA	NA	NA	NA	NA	NA	NA	NA	NA	NA	NA	NA	NA	NA	NA	NA	NA	NA	NA	NA	1671.534	220.798	295.142	13.826	0.066	67.75	24.756	12.483	51.789	25.1	0	256.974	29.4344	31.45942	311.20334
37100851	HP8033124	Project 2	314	0	HP8033117	H	1	1	1	1.19414	18.98332	9.64276	53.75324	26.25473	7.27	NA	NA	NA	NA	NA	NA	NA	NA	NA	NA	NA	NA	NA	NA	NA	NA	NA	NA	NA	1615.598	139.647	207.271	20.558	32.464	63.038	27.404	18.099	77.498	12.691	0	0	24.79804	25.73612	216.0949
37100861	HP8060922	Project 2	280	0	HP8060915	H	1	1	1	1.00485	50.50894	25.04232	44.28933	21.13607	NA	NA	NA	NA	NA	NA	NA	NA	0.428	0.428	NA	0.428	0.428	NA	NA	3.421	0.428	NA	NA	0.428	4651.875	529.176	724.633	66.704	19.364	186.988	67.421	47.716	205.872	55.693	11.842	0	27.52136	36.39707	554.61311
37100870	HP8025729	Project 2	250	0	HP8025711	H	1	1	1	1.02881	27.00894	15.34546	53.71452	28.84884	NA	NA	NA	NA	NA	NA	NA	NA	NA	NA	NA	NA	NA	NA	NA	NA	NA	NA	NA	NA	1022.639	159.353	120	16.224	0.002	26.695	8.341	4.315	46.018	11.627	0	0	26.83456	27.13861	286.94644
37100887	HP8031828	Project 2	305	0	HP8031810	H	1	1	1	1.11934	26.91646	13.17258	38.10098	19.75482	NA	NA	NA	NA	NA	NA	NA	NA	NA	0.23	NA	0.23	NA	NA	NA	NA	0.23	NA	NA	NA	2141.611	290.126	295.754	37.957	7.155	71.519	25.257	18.552	89.173	21.036	0	0	22.36111	25.16852	361.17447
37100895	HP8022220	Project 2	215	0	HP8022213	H	1	1	1	1.10683	29.42046	15.44344	62.91331	34.38728	NA	NA	NA	NA	NA	NA	NA	NA	NA	NA	NA	NA	NA	NA	NA	NA	NA	NA	NA	NA	1932.43	228.144	289.387	16.478	0.071	79.495	29.858	18.497	78.858	24.639	0	11.842	26.35956	33.38754	270.63072
37100899	HP8025227	Project 2	244	0	HP802521-	H	1	1	1	0.95695	27.28755	13.39544	38.58483	19.61631	9.408	NA	NA	NA	NA	NA	NA	NA	NA	11.414	NA	11.414	NA	NA	NA	NA	11.414	NA	NA	NA	1747.372	215.251	236.661	26.828	1.068	66.654	25.28	13.093	81.037	22.584	0	0	24.67998	23.96403	395.07532
37100909	HP8023226	Project 2	223	0	HP8023219	H	1	1	1	0.94728	29.75328	13.57979	39.85184	19.28574	NA	NA	NA	NA	NA	NA	NA	NA	NA	0.855	NA	0.855	NA	NA	NA	NA	0.855	NA	NA	NA	1598.875	178.664	212.375	11.44	0.065	75.549	25.799	12.796	58.367	32.187	720	0	23.47858	29.80382	394.44756
37100917	HP8020828	Project 2	209	0	HP8020810	H	1	1	1	NA	41.0233	NA	51.68123	NA	4.408	NA	NA	NA	NA	NA	NA	NA	0.395	0.395	NA	0.395	NA	NA	NA	NA	0.395	NA	0.395	NA	1038.256	110.218	138.644	9.144	12.75	37.869	14.035	7.21	45.023	13.415	127.895	0	31.84479	34.52955	538.11126
37100918	HP8021428	Project 2	213	0	HP8021410	H	1	1	1	NA	27.12293	13.5589	42.80563	21.51471	NA	NA	NA	NA	NA	NA	NA	NA	0.592	0.592	NA	0.592	NA	NA	NA	NA	0.592	NA	NA	NA	1409.097	209.423	61.547	34.063	15.015	37.897	16.385	8.52	50.756	10.016	0	0	21.34515	24.78774	323.73095
37100954	HP802542-	Project 2	248	0	HP8025412	H	1	1	1	1.38526	23.08754	13.51636	62.04958	30.66767	NA	NA	NA	NA	NA	NA	NA	NA	0	NA	NA	NA	NA	NA	NA	NA	NA	NA	NA	NA	1704.723	160.517	216.896	14.535	12.791	81.21	32.458	22.212	66.288	20.535	0	0	27.98131	31.46189	320.22092
37100991	HP8024221	Project 2	237	0	HP8024214	H	1	1	1	1.13671	21.80297	11.08934	35.70617	18.3858	NA	NA	NA	NA	NA	NA	NA	NA	0.855	0.855	NA	0.855	0.855	NA	NA	NA	0.855	NA	NA	NA	2731.091	332.738	278.473	36.83	2.935	110.392	42.43	28.071	114.135	30.831	29.605	0	24.71359	26.7289	291.45107
37101008	HP8025120	Project 2	242	0	HP8025113	H	1	1	1	NA	NA	7.94609	NA	29.10453	NA	NA	NA	NA	NA	NA	NA	NA	NA	NA	NA	NA	NA	NA	NA	NA	NA	NA	NA	NA	2863.862	285.579	428.249	26.766	2.124	126.735	48.034	30.187	145.779	38.295	0	0	21.34621	21.38288	162.37146
37101053	HP8027527	Project 2	264	0	HP802751-	H	1	1	1	1.06042	29.45993	15.71332	50.60105	26.49946	NA	NA	NA	NA	NA	NA	NA	NA	0.559	2.599	NA	2.599	NA	NA	NA	NA	2.599	NA	NA	NA	2701.573	275.715	608.344	29.698	1.932	123.365	46.301	27.159	131.456	39.515	0	0	25.80128	31.69722	341.12716
37101064	HP8024029	Project 2	229	0	HP8024011	H	1	1	1	1.12245	30.18291	15.71816	70.63691	34.45365	NA	NA	NA	NA	NA	NA	NA	NA	NA	NA	NA	NA	NA	NA	NA	NA	NA	NA	NA	NA	2755.295	345.723	200.716	34.422	0.025	118.648	42.302	33.916	91.859	32.41	255.789	0	26.70641	29.99063	344.54871
37101080	HP8036526	Project 2	336	0	HP8036519	H	1	1	1	1.2484	19.36582	9.13125	39.25087	19.64519	NA	NA	NA	NA	NA	NA	NA	NA	NA	NA	NA	NA	NA	NA	NA	NA	NA	NA	NA	0.625	1686.174	172.166	197.995	22.632	4.617	80.275	30.594	18.723	70.553	24.998	0	0	21.99687	20.40181	246.40873
37101115	HP805262-	Project 2	236	0	HP8052612	H	1	1	1	0.82517	34.35563	15.88402	42.29177	21.09009	NA	NA	NA	NA	NA	NA	NA	NA	4.441	0.493	NA	0.493	NA	NA	NA	NA	0.493	NA	NA	NA	1097.325	142.713	101.689	13.695	3.975	38.317	14.145	7.863	45.112	13.468	25.461	0	26.68106	26.85608	489.56516
37101117	HP8026521	Project 2	258	0	HP8026514	H	1	1	1	1.1471	18.86327	8.75612	56.15402	26.06472	NA	NA	NA	NA	NA	NA	NA	NA	NA	NA	NA	NA	NA	NA	NA	NA	NA	NA	NA	NA	1924.755	227.949	310.098	22.896	4.828	76.492	28.99	20.073	81.824	20.655	0	0	23.48024	23.28854	133.24663
37101125	HP8033028	Project 2	311	0	HP8033010	H	1	1	1	1.05192	30.15394	14.31771	38.12602	19.63874	NA	NA	NA	NA	NA	NA	NA	NA	NA	0.362	NA	0.362	NA	NA	NA	NA	0.362	NA	NA	NA	1902.462	185.704	164.522	26.774	0.022	104.285	48.079	28.584	74.599	20.237	2160	0	24.1936	28.32309	357.72848
37101196	HP8032620	Project 2	306	0	HP8032613	H	1	1	1	1.04015	28.45699	16.6232	56.14562	27.8312	NA	NA	NA	NA	NA	NA	NA	NA	NA	NA	NA	NA	NA	NA	NA	NA	NA	NA	NA	NA	2876.636	354.523	466.648	22.966	0.057	107.812	41.911	20.261	125.082	36.9	0	29.605	24.37878	28.68884	348.81563
37101198	HP8026126	Project 2	254	0	HP8026119	H	1	1	1	1.03361	28.33272	15.0066	43.4473	21.2193	7.171	NA	NA	NA	NA	NA	NA	NA	2.138	0.099	NA	0.099	NA	NA	NA	NA	0.099	NA	NA	NA	1318.42	122.841	219.742	13.749	6.331	60.979	25.369	12.315	63.571	18.249	25.461	0	24.85174	28.27189	360.43713
37101219	HP8028821	Project 2	272	0	HP8028814	H	1	1	1	1.04736	11.33398	5.16228	50.89876	24.05619	NA	NA	NA	NA	NA	NA	NA	NA	NA	2.467	NA	2.467	NA	NA	NA	NA	2.467	NA	NA	NA	2120.505	269.524	266.305	31.093	0.016	86.199	33.808	19.306	84.994	26.206	0	0	19.69856	21.63239	75.10087
37101222	HP8029827	Project 2	279	0	HP802981-	H	1	1	1	NA	34.81223	15.80948	47.72021	24.19471	NA	NA	NA	NA	NA	NA	NA	NA	0.625	0.625	NA	0.625	NA	NA	NA	NA	0.625	NA	NA	NA	4693.654	640.607	412.952	59.904	13.577	160.062	65.166	38.881	169.386	42.909	0	0	30.0162	31.03472	368.92878
37101237	HP8029026	Project 2	277	0	HP8029019	H	1	1	1	1.0609	29.16148	15.53562	39.86639	20.66447	NA	NA	NA	NA	NA	NA	NA	NA	1.283	0.362	NA	0.362	NA	NA	NA	NA	0.362	NA	NA	NA	831.357	106.746	107.11	10.641	0.019	29.661	11.431	6.827	38.351	8.659	256.974	0	27.26545	29.1907	341.58164
37101238	HP8040421	Project 2	37	0	HP8040414	H	1	1	1	0.95142	27.31635	13.17344	36.45759	18.28006	7.237	NA	NA	NA	NA	NA	NA	NA	13.289	NA	NA	NA	NA	NA	NA	NA	NA	NA	NA	NA	1585.178	176.791	319.139	9.522	0.066	78.494	29.197	16.118	49.22	26.86	0	0	26.50808	26.71227	322.05561
37101251	HP8029923	Project 2	283	0	HP8029916	H	1	1	1	0.98102	16.19669	7.80974	30.26141	15.19029	NA	NA	NA	NA	NA	NA	NA	NA	NA	NA	NA	NA	NA	NA	NA	NA	NA	NA	0.099	NA	1072.864	113.695	161.861	9.144	1.079	45.675	17.531	9.985	53.291	14.221	0	0	19.83499	21.31556	225.3247
37101261	HP8030021	Project 2	285	0	HP8030014	H	1	1	1	1.15564	43.45955	20.07176	69.09806	30.39034	NA	NA	NA	NA	NA	NA	NA	NA	11.941	NA	NA	NA	NA	NA	NA	NA	NA	NA	NA	NA	3565.262	354.351	462.811	27.034	0.124	173.89	66.379	39.82	152.862	53.883	720	0	38.09185	40.39005	455.94662
37101293	HP8039426	Project 2	18	0	HP8039419	H	1	1	1	1.10156	28.19129	15.19353	66.2221	30.77217	NA	NA	NA	NA	NA	NA	NA	NA	NA	NA	NA	NA	NA	NA	NA	NA	NA	NA	NA	NA	1603.429	175.117	178.575	12.571	11.712	67.425	25.762	15.187	57.933	21.317	1440	0	27.86113	29.31862	288.54125
37101329	HP8030427	Project 2	293	0	HP803041-	H	1	1	1	1.19591	20.8151	10.87962	55.09859	27.21364	9.276	NA	NA	NA	NA	NA	NA	NA	NA	0.296	NA	0.296	NA	NA	NA	NA	0.296	NA	NA	0.296	2437.389	282.96	384.875	28.613	0.918	109.118	40.788	19.592	95.375	40.581	29.605	11.842	23.00748	25.57105	212.17945
37101352	HP8030224	Project 2	289	0	HP8030217	H	1	1	1	NA	32.4474	17.24647	59.93471	29.82337	NA	NA	NA	NA	NA	NA	NA	NA	NA	NA	NA	NA	NA	NA	NA	NA	NA	NA	NA	NA	9832.94	802.052	1303.344	84.853	268.662	371.064	139.483	79.805	362.181	123.471	0	0	32.30189	31.06269	355.10297
37101353	HP8037521	Project 2	347	0	HP8037514	H	1	1	1	1.22333	16.09911	8.75995	59.76396	29.49241	NA	NA	NA	NA	NA	NA	NA	NA	NA	0.724	NA	0.724	NA	NA	NA	NA	0.724	NA	NA	NA	2291.104	235.631	291.852	17.086	11.836	101.819	39.659	25.845	96.117	29.08	0	50.921	27.46618	26.43845	178.64434
37101356	HP8042123	Project 2	75	0	HP8042116	H	1	1	1	1.43888	31.2277	17.1196	59.40965	30.33559	NA	NA	NA	NA	NA	NA	NA	NA	0.691	0.691	NA	0.691	NA	NA	NA	NA	0.691	NA	NA	NA	2432.925	260.654	321.626	25.371	0.101	103.855	36.943	26.077	122.765	31.467	1440	0	32.55625	31.71888	342.90558
37101365	HP8040720	Project 2	44	0	HP8040713	H	1	1	1	NA	41.53445	NA	39.52198	NA	7.138	NA	NA	NA	NA	NA	NA	NA	NA	0.164	NA	0.164	NA	NA	NA	NA	0.164	NA	NA	NA	1357.86	123.61	114.679	12.601	27.83	54.006	23.181	11.325	53.408	16.022	0	0	26.14529	31.47395	498.89828
37101390	HP8041224	Project 2	53	0	HP8041217	H	1	1	1	1.20908	22.01751	10.89322	52.98371	25.7641	NA	NA	NA	NA	NA	NA	NA	NA	NA	NA	NA	NA	NA	NA	NA	NA	NA	NA	NA	NA	1545.026	152.019	266.811	14.934	30.027	57.504	22.61	13.786	59.804	15.994	0	0	25.89669	26.69547	238.8374
37101408	HP8050629	Project 2	193	0	HP8050611	H	1	1	1	1.03134	22.9098	13.63498	56.31351	28.76466	NA	NA	NA	NA	NA	NA	NA	NA	1.349	NA	NA	NA	NA	NA	NA	NA	NA	NA	NA	NA	4350.199	507.993	516.617	33.685	34.942	173.349	68.097	38.98	140.904	52.512	0	0	25.55519	29.03823	305.45969
37101418	HP8030929	Project 2	299	0	HP8030911	H	1	1	1	1.00176	17.1761	7.91538	48.1903	24.92126	9.934	NA	NA	NA	NA	NA	NA	NA	NA	0.855	NA	0.855	NA	NA	NA	8.914	0.855	NA	NA	NA	2929.479	429.578	121.118	52.539	0.021	109.37	49.079	28.964	96.768	23.355	0	0	24.44346	21.76353	146.50124
37101419	HP8039928	Project 2	27	0	HP8039910	H	1	1	1	1.19644	35.92589	18.72664	67.38931	33.00748	NA	NA	NA	NA	NA	NA	NA	NA	NA	NA	NA	NA	NA	NA	NA	NA	NA	NA	NA	NA	1322.898	155.005	155.037	5.856	25.635	37.819	15.894	8.273	45.305	10.656	0	0	31.37239	34.03953	415.89917
37101428	HP8042027	Project 2	70	0	HP804201-	H	1	1	1	0.99151	31.62322	18.00585	73.49123	38.62997	NA	NA	NA	NA	NA	NA	NA	NA	NA	NA	NA	NA	NA	NA	NA	NA	NA	NA	NA	NA	5194.163	509.838	945.334	47.548	0.132	267.905	100.764	63.016	212.099	83.124	127.895	127.895	31.07642	35.94337	342.13452
37101453	HP8041021	Project 2	51	0	HP8041014	H	1	1	1	0.90948	32.97458	15.23853	42.59742	22.0011	NA	NA	NA	NA	NA	NA	NA	NA	NA	NA	NA	NA	NA	NA	NA	NA	NA	NA	NA	NA	3008.048	375.181	372.573	40.109	0.096	115.739	44.346	26.861	135.66	34.932	0	29.605	21.97295	27.51737	412.16303
37101486	HP8044028	Project 2	86	0	HP8044010	H	1	1	1	1.01226	16.1227	7.00226	38.64165	20.61593	NA	NA	NA	NA	NA	NA	NA	NA	NA	0.757	NA	0.757	NA	NA	NA	NA	0.757	NA	NA	NA	1336.295	160.118	277.173	14.342	0.475	53.246	19.992	10.583	58.758	18.082	256.974	0	21.1781	19.72581	191.2803
37101500	HP8054129	Project 2	251	0	HP8054111	H	1	1	1	1.1444	35.97376	18.86194	48.18563	25.31047	NA	NA	NA	NA	NA	NA	NA	NA	NA	NA	NA	NA	NA	NA	NA	NA	NA	NA	NA	NA	2419.859	319.664	309.667	27.041	0.082	82.705	30.905	20.04	106.237	23.999	1440	29.605	29.74753	37.6668	374.00748
37101504	HP8050928	Project 2	201	0	HP8050910	H	1	1	1	1.08475	44.00045	23.39313	53.44547	27.17759	NA	NA	NA	NA	NA	NA	NA	NA	NA	0.428	NA	0.428	NA	NA	NA	8.388	0.428	NA	NA	NA	1706.639	198.682	199.688	15.309	8.454	63.234	23.871	15.843	75.787	18.165	127.895	0	33.74011	31.6883	561.11597
37101533	HP8040528	Project 2	42	0	HP8040510	H	1	1	1	0.95792	23.17753	13.66119	53.44897	26.51368	NA	NA	NA	NA	NA	NA	NA	NA	2.204	NA	NA	NA	NA	NA	NA	NA	NA	NA	NA	NA	1531.038	152.272	189.167	20.232	0.057	75.709	30.857	18.254	70.344	20.689	11.842	0	27.46618	26.11702	231.45371
37101536	HP8035029	Project 2	322	0	HP8035011	H	1	1	1	1.17558	27.21739	14.35259	66.02605	33.11112	NA	NA	NA	NA	NA	NA	NA	NA	NA	NA	NA	NA	NA	NA	NA	NA	NA	NA	NA	NA	2179.985	262.399	322.42	23.363	0.052	91.155	35.238	18.394	86.516	30.044	0	0	28.65148	29.21468	317.84892
37101549	HP8034429	Project 2	319	0	HP8034411	H	1	1	1	1.10052	9.98326	4.24205	49.20562	23.44242	NA	NA	NA	NA	NA	NA	NA	NA	3.257	NA	NA	NA	NA	NA	NA	NA	NA	NA	NA	NA	1935.799	236.843	313.61	28.797	13.099	60.972	20.279	17.879	99.492	16.499	0	0	25.42584	19.97178	57.70717
37101557	HP8035125	Project 2	323	0	HP8035118	H	1	1	1	0.80213	25.84636	13.40831	29.72367	15.11843	NA	NA	NA	NA	NA	NA	NA	NA	NA	NA	NA	NA	NA	NA	NA	NA	NA	NA	NA	NA	1740.538	198.077	235.002	34.609	0.03	76.007	28.034	21.397	86.492	19.332	127.895	0	25.29973	25.91961	291.20183
37101594	HP8042625	Project 2	77	0	HP8042618	H	1	1	1	1.03497	16.82796	9.1734	62.73573	30.39676	NA	NA	NA	NA	NA	NA	NA	NA	NA	NA	NA	NA	NA	NA	NA	NA	NA	NA	0.428	NA	1007.251	119.556	129.109	10.061	0.035	43.222	15.783	9.963	39.358	14.017	0	11.842	24.73103	25.86195	149.0665
37101622	HP8032727	Project 2	309	0	HP803271-	H	1	1	1	1.29877	24.32567	13.50819	60.6638	29.72667	NA	NA	NA	NA	NA	NA	NA	NA	NA	NA	NA	NA	NA	NA	NA	NA	NA	NA	NA	NA	1094.106	123.833	206.389	13.283	0.005	49.748	21.319	12.836	46.303	11.615	0	256.974	27.42613	27.61994	239.63764
37101634	HP8036921	Project 2	337	0	HP8036914	H	1	1	1	1.00927	25.6419	10.27952	37.91655	18.61957	2.632	NA	NA	NA	NA	NA	NA	NA	NA	NA	NA	NA	NA	NA	NA	NA	NA	NA	NA	NA	1336.425	185.569	180.487	19.519	3.604	42.867	16.234	8.481	56.894	14.455	0	0	22.36075	24.96934	299.92562
37101654	HP8041929	Project 2	68	0	HP8041911	H	1	1	1	0.90613	33.16859	14.58692	36.55228	18.59373	3.158	NA	NA	NA	NA	NA	NA	NA	0.164	0.164	NA	0.164	NA	NA	NA	NA	0.164	NA	0.164	0.164	1616.781	194.42	214.686	17.819	0.054	71.655	27.145	16.597	56.156	22.449	0	0	27.00763	31.2548	372.60536
37101687	HP8048425	Project 2	159	0	HP8048418	H	1	1	1	1.16141	23.50084	12.13026	49.90661	24.52245	7.105	NA	NA	NA	NA	NA	NA	NA	NA	NA	NA	NA	NA	NA	NA	NA	NA	NA	NA	NA	1589.428	175.844	199.961	19.435	0.028	72.457	29.676	19.125	68.718	17.832	0	50.921	26.6643	25.47754	318.85019
37101711	HP8038228	Project 2	4	0	HP8038210	H	1	1	1	0.94118	28.7709	13.26789	36.54537	19.50237	NA	NA	NA	NA	NA	NA	NA	NA	0.822	0.822	NA	0.822	NA	NA	NA	NA	0.822	NA	NA	NA	2930.453	330.55	379.898	33.863	18.009	125.062	48.864	29.523	112.423	36.603	0	50.921	30.0162	25.09244	318.07829
37101723	HP8038025	Project 2	348	0	HP8038018	H	1	1	1	0.99171	23.10608	12.4647	32.0456	16.63237	NA	NA	NA	NA	NA	NA	NA	NA	NA	0.822	NA	0.822	NA	NA	NA	2.763	0.822	NA	NA	NA	1674.977	192.789	221.056	25.129	0.035	72.744	28.508	19.17	72.636	18.999	0	14.803	19.57075	23.92822	349.49902
37101732	HP8046926	Project 2	124	0	HP8046919	H	1	1	1	0.84744	32.26909	17.47764	39.23499	21.00755	NA	NA	NA	NA	NA	NA	NA	NA	NA	0.954	NA	0.954	NA	NA	NA	NA	0.954	NA	NA	0.954	1510.363	186.338	235.837	21.818	0.019	68.217	24.926	18.525	49.076	18.773	0	29.605	23.96418	28.13669	425.667
37101735	HP803932-	Project 2	13	0	HP8039312	H	1	1	1	1.25361	31.71347	17.40991	65.17993	30.94319	NA	NA	NA	NA	NA	NA	NA	NA	1.809	NA	NA	NA	NA	NA	NA	NA	NA	NA	NA	NA	3688.864	444.429	549.544	28.36	3.731	142.559	55.705	30.605	154.036	44.208	255.789	255.789	29.76047	34.4792	352.62805
37101740	HP8030822	Project 2	297	0	HP8030815	H	1	1	1	1.06069	50.48405	23.74142	48.28208	24.5028	NA	NA	NA	NA	NA	NA	NA	NA	NA	0.855	NA	0.855	NA	NA	NA	NA	0.855	NA	NA	NA	1435.44	157.848	179.534	18.362	1.875	62.177	24.02	14.717	64.207	18.665	0	0	31.99715	35.73652	548.55534
37101783	HP8036024	Project 2	332	0	HP8036017	H	1	1	1	1.02556	17.52955	6.29541	39.59871	20.55891	9.572	NA	0.592	NA	5.559	5.559	NA	NA	1.513	0.592	NA	0.592	1.513	0.592	NA	NA	0.592	NA	2.533	14.539	1332.242	209.175	51.534	28.509	0.006	41.795	15.015	12.605	43.496	10.594	0	0	22.1891	21.19317	169.44068
37101844	HP8036120	Project 2	333	0	HP8036113	H	1	1	1	NA	36.6804	18.42081	46.77075	23.71197	NA	NA	NA	NA	NA	NA	NA	NA	NA	NA	NA	NA	NA	NA	NA	NA	NA	NA	NA	NA	1058.146	87.101	148.79	6.321	25.318	39.219	15.042	6.522	45.875	13.838	360	0	24.41719	28.63298	398.26074
37101903	HP8037126	Project 2	343	0	HP8037119	H	1	1	1	1.04569	57.00021	31.26245	47.26304	25.11011	NA	NA	NA	NA	NA	NA	NA	NA	NA	NA	NA	NA	NA	NA	NA	NA	NA	NA	0.855	NA	777.556	75.217	115.589	8.414	0.431	34.375	12.038	8.65	43.265	10.773	29.605	0	27.93703	37.93622	667.37711
37101928	HP8039020	Project 2	9	0	HP8039013	H	1	1	1	1.16013	14.74134	7.32256	48.33926	24.9016	NA	NA	NA	NA	NA	NA	NA	NA	NA	NA	NA	NA	NA	NA	NA	NA	NA	NA	2.796	NA	1218.315	157.615	156.175	15.964	0.024	48.058	18.817	10.758	47.815	14.505	127.895	0	23.67727	20.31267	119.27127
37101968	HP8055829	Project 2	259	0	HP8055811	H	1	1	1	1.00524	17.49669	8.12855	27.12084	14.04946	NA	NA	NA	NA	NA	NA	NA	NA	NA	NA	NA	NA	NA	NA	NA	NA	NA	NA	NA	NA	881.662	130.366	71.527	12.863	0.014	27.186	10.498	7.711	33.918	6.61	0	0	19.89654	20.44146	247.99282
37101977	HP8017522	Project 2	165	0	HP8017515	H	1	1	1	1.14788	31.85348	15.48043	71.87709	36.60658	NA	NA	NA	NA	NA	NA	NA	NA	NA	NA	NA	NA	NA	NA	NA	NA	NA	NA	NA	NA	2835.464	359.027	309.626	22.925	0.074	106.866	46.27	22.065	113.968	30.725	50.921	11.842	34.73977	35.11815	346.7573
37101982	HP8046723	Project 2	119	0	HP8046716	H	1	1	1	1.03882	28.56969	14.29621	59.36792	30.219	NA	NA	NA	NA	NA	NA	NA	NA	1.118	NA	NA	NA	NA	NA	NA	NA	NA	NA	NA	NA	4188.036	493.727	433.68	56.348	6.048	178.426	70.212	50.863	164.465	43.314	0	29.605	26.68144	30.39705	313.56323
37101989	HP8047921	Project 2	141	0	HP8047914	H	1	1	1	1.23699	14.37816	6.18005	44.62377	21.02778	NA	NA	NA	NA	NA	NA	NA	NA	NA	NA	NA	NA	NA	NA	NA	NA	NA	NA	NA	NA	748.888	84.403	145.727	6.388	0.335	32.873	12.279	6.882	29.889	11.215	0	0	23.45255	21.7088	128.23795
37102054	HP803702-	Project 2	342	0	HP8037012	H	1	1	1	0.93937	17.87277	9.53251	43.56124	20.97449	NA	NA	NA	NA	NA	NA	NA	NA	NA	NA	NA	NA	NA	NA	NA	NA	NA	NA	NA	NA	1533.096	204.062	161.61	24.299	2.807	50.072	18.726	13.83	70.028	12.794	5.921	0	22.60075	22.22032	210.29729
37102100	HP8046328	Project 2	108	0	HP8046310	H	1	1	1	1.25358	40.15177	21.6489	79.32666	40.24096	NA	NA	NA	NA	NA	NA	NA	NA	NA	NA	NA	NA	NA	NA	NA	NA	NA	NA	NA	NA	1888.046	177.705	334.063	10.843	20.659	87.553	32.885	18.836	64.549	29.29	11.842	0	25.11989	35.81635	482.91382
37102123	HP8041523	Project 2	62	0	HP8041516	H	1	1	1	NA	27.37297	NA	63.52079	NA	NA	NA	NA	NA	NA	NA	NA	NA	NA	NA	NA	NA	NA	NA	NA	NA	NA	NA	NA	NA	2355.564	223.986	621.958	24.407	36.322	93.446	34.302	20.641	104.398	29.886	0	0	23.13674	26.73353	298.17841
37102125	HP804452-	Project 2	95	0	HP8044512	H	1	1	1	1.22725	19.72302	11.06058	54.6037	27.52761	NA	NA	NA	NA	NA	NA	NA	NA	NA	NA	NA	NA	NA	NA	NA	NA	NA	NA	NA	NA	2768.937	253.984	266.173	29.419	17.116	138.359	57.38	39.972	109.241	31.04	29.605	0	29.03568	27.0308	204.11638
37102166	HP8048222	Project 2	150	0	HP8048215	H	1	1	1	1.18702	28.21716	14.54578	59.67558	28.03406	NA	NA	NA	NA	NA	NA	NA	NA	NA	NA	NA	NA	NA	NA	NA	0.954	NA	NA	NA	NA	1909.517	224.072	318.836	25	3.549	76.721	31.929	17.82	86.858	20.438	0	0	28.18797	30.47806	325.15983
37102170	HP8040026	Project 2	29	0	HP8040019	H	1	1	1	1.11554	42.62837	20.34674	41.88184	21.99891	2.697	NA	NA	NA	NA	NA	NA	NA	NA	NA	NA	NA	NA	NA	NA	NA	NA	NA	NA	NA	NA	NA	NA	NA	NA	NA	NA	NA	NA	NA	NA	NA	30.29495	38.07276	521.00199
37102194	HP8043620	Project 2	84	0	HP8043613	H	1	1	2	1.04046	43.86692	20.90574	51.01295	27.17535	NA	NA	NA	NA	NA	NA	NA	NA	0.493	0.493	NA	0.493	NA	NA	NA	NA	0.493	NA	NA	0.493	2211.043	281.119	268.786	28.796	0.096	88.551	36.42	18.292	90.848	26.844	5.921	0	26.78492	32.02117	548.27701
37102204	HP8039522	Project 2	20	0	HP8039515	H	1	1	1	1.28723	32.36685	16.34281	66.79737	32.66463	NA	NA	NA	NA	NA	NA	NA	NA	NA	NA	NA	NA	NA	NA	NA	NA	NA	NA	NA	NA	1221.171	89.518	132.644	7.871	51.763	35.353	13.694	5.766	48.201	12.545	0	5.921	25.38431	28.98045	327.63824
37102217	HP8035328	Project 2	328	0	HP8035310	H	1	1	1	1.2863	40.41651	20.91403	80.29579	39.27172	5.987	NA	NA	NA	NA	NA	NA	NA	NA	0	NA	0	NA	NA	NA	NA	0	NA	NA	NA	2302.846	276.231	181.162	37.426	24.216	83.221	35.601	20.311	91.111	20.841	0	0	28.94869	35.29785	442.99792
37102225	HP8050127	Project 2	175	0	HP805011-	H	1	1	1	0.98731	29.74856	13.32646	40.87486	21.40197	1.414	NA	NA	NA	NA	NA	NA	NA	NA	0.428	NA	0.428	NA	NA	NA	NA	0.428	NA	0.428	NA	877.945	103.891	210.585	13.463	0.014	36.381	13.578	8.475	39.542	11.029	0	0	24.08119	27.05703	357.44528
37102234	HP8047825	Project 2	136	0	HP8047818	H	1	1	1	1.05726	40.39084	21.79774	49.34976	27.65377	NA	NA	NA	NA	NA	NA	NA	NA	NA	2.401	NA	2.401	NA	NA	NA	NA	2.401	NA	NA	NA	1386.068	149.916	215.209	9.665	0.034	60.312	22.208	8.925	65.224	25.018	0	29.605	28.03739	34.24351	533.42454
37102243	HP8044925	Project 2	101	0	HP8044918	H	1	1	1	0.8936	22.93328	10.17499	36.47919	18.58042	NA	NA	NA	NA	NA	NA	NA	NA	NA	NA	NA	NA	NA	NA	NA	NA	NA	NA	NA	NA	1635.4	256.416	68.796	20.316	0.032	38.656	13.653	10.644	75.267	11.057	0	0	23.22115	23.3741	329.22228
37102321	HP8047227	Project 2	126	0	HP804721-	H	1	1	1	1.15372	43.95719	24.40793	68.13915	36.75863	NA	NA	NA	NA	NA	NA	NA	NA	NA	NA	NA	NA	NA	NA	NA	NA	NA	NA	0.954	NA	4776.644	680.908	772.783	33.734	0.153	187.041	63.58	42.625	119.745	65.584	23.684	1440	29.74724	34.32098	476.39137
37102334	HP8046520	Project 2	110	0	HP8046513	H	1	1	1	0.94904	34.89515	17.40822	42.17166	20.83805	NA	NA	NA	NA	NA	NA	NA	NA	NA	0.757	NA	0.757	NA	NA	NA	NA	0.757	NA	NA	0.757	1789.076	201.308	253.893	22.596	0.486	76.698	30.482	19.457	78.817	20.271	5.921	0	28.96954	33.84675	406.19685
37102372	HP8044423	Project 2	91	0	HP8044416	H	1	1	1	1.26366	18.37987	8.3093	64.28773	31.98673	NA	NA	NA	NA	NA	NA	NA	NA	NA	NA	NA	NA	NA	NA	NA	NA	NA	NA	NA	NA	1999.878	268.946	219.812	25.339	42.143	48.937	16.265	13.171	61.945	14.934	0	0	25.88131	27.76088	204.60654
37102376	HP8048126	Project 2	148	0	HP8048119	H	1	1	1	1.23256	27.40498	14.70681	42.89477	21.25917	8.158	NA	NA	NA	NA	NA	NA	NA	NA	7.171	NA	7.171	NA	NA	NA	NA	7.171	NA	11.184	NA	2058.346	220.159	301.152	19.755	0.066	96.572	39.266	21	86.542	28.202	29.605	0	28.40199	26.72237	330.24777
37102399	HP8051923	Project 2	224	0	HP8051916	H	1	1	1	1.16134	24.40248	11.91874	36.29489	18.88841	NA	NA	NA	NA	NA	NA	NA	NA	0.395	0.395	NA	0.395	NA	NA	NA	NA	0.395	NA	0.395	0.395	2135.504	266.93	242.729	33.6	1.107	80.89	32.455	21.432	98.665	19.917	256.974	0	28.40151	25.34822	376.42493
37102438	HP8048628	Project 2	166	0	HP8048610	H	1	1	1	0.9502	39.88873	20.40693	49.06259	24.93732	NA	NA	NA	NA	NA	NA	NA	NA	NA	NA	NA	NA	NA	NA	NA	NA	NA	NA	NA	NA	1130.839	101.891	184.864	11.444	17.894	48.347	18.71	9.223	45.616	16.554	0	0	25.14062	30.27387	446.54263
37102452	HP8054022	Project 2	249	0	HP8054015	H	1	1	1	1.21323	22.81767	12.34442	56.59938	27.00149	NA	NA	NA	NA	NA	NA	NA	NA	NA	NA	NA	NA	NA	NA	NA	NA	NA	NA	NA	NA	1467.361	124.386	226.648	10.429	30.648	57.161	22.507	12.412	63.143	17.462	0	0	27.93703	28.31938	232.10269
37102455	HP804972-	Project 2	168	0	HP8049712	H	1	1	1	1.14429	22.77991	12.12092	53.92042	26.52936	NA	NA	NA	NA	NA	NA	NA	NA	0.197	1.184	NA	1.184	NA	NA	NA	NA	1.184	NA	NA	NA	4007.076	480.154	606.001	38.176	25.786	147.211	54.777	34.881	156.543	45.04	0	0	20.87433	25.21951	253.25201
37102456	HP8047526	Project 2	133	0	HP8047519	H	1	1	1	1.14525	21.34355	9.18294	56.00442	27.33105	NA	NA	NA	NA	NA	NA	NA	NA	NA	NA	NA	NA	NA	NA	NA	NA	NA	NA	NA	NA	2200.661	300.309	344.523	22.673	9.312	76.981	28.692	14.773	72.453	27.197	50.921	50.921	23.06095	23.75423	193.18094
37102478	HP805032-	Project 2	181	0	HP8050312	H	1	1	1	1.15635	14.95029	7.58545	48.7373	22.49834	NA	NA	NA	NA	NA	NA	NA	NA	NA	NA	NA	NA	NA	NA	NA	NA	NA	NA	NA	NA	1440.794	120.733	135.526	7.469	72.154	29.345	11.278	6.695	50.121	8.486	50.921	0	25.84728	24.39248	156.53869
37102485	HP8050725	Project 2	195	0	HP8050718	H	1	1	1	1.2474	27.95098	14.80918	57.26061	29.19174	NA	NA	NA	NA	NA	NA	NA	NA	NA	NA	NA	NA	NA	NA	NA	NA	NA	NA	NA	NA	1860.143	197.788	282.237	20.825	0.081	80.641	31.209	14.949	92.557	27.364	1440	0	25.89702	28.61589	340.87483
37102495	HP804802-	Project 2	143	0	HP8048012	H	1	1	1	1.06378	22.73378	11.76842	49.86651	25.20264	NA	NA	NA	NA	NA	NA	NA	NA	NA	0.099	NA	0.099	NA	NA	NA	NA	0.099	NA	NA	NA	1241.224	124.152	142.488	14.886	0.005	56.01	22.55	8.824	70.15	20.873	360	0	25.11194	24.90245	288.47319
37102513	HP8051421	Project 2	214	0	HP8051414	H	1	1	1	1.06547	23.42592	12.72358	53.88174	26.65738	NA	NA	NA	NA	NA	NA	NA	NA	0.461	1.447	NA	1.447	NA	NA	NA	NA	1.447	NA	NA	NA	1644.542	103.351	291.492	11.035	54.763	60.761	24.089	12.425	77.915	18.568	0	0	28.3814	29.85642	267.79779
37102523	HP8052929	Project 2	238	0	HP8052911	H	1	1	1	1.07564	17.03652	8.34873	43.34615	20.34689	NA	NA	NA	NA	NA	NA	NA	NA	0.724	NA	NA	NA	NA	NA	NA	NA	NA	NA	NA	NA	1557.255	255.571	99.281	21.15	0.046	36.374	13.399	9.743	57.65	10.111	25.461	29.605	21.02642	21.85209	175.82487
37102526	HP8052128	Project 2	228	0	HP8052110	H	1	1	1	1.2755	9.8961	4.22224	52.57521	24.83993	NA	NA	NA	NA	NA	NA	NA	NA	NA	0.559	NA	0.559	NA	NA	NA	NA	0.559	NA	NA	NA	1690.175	250.028	246.526	31.393	0.025	57.056	20.916	12.459	61.39	18.871	0	29.605	22.93736	20.13378	38.03607
37102561	HP8052427	Project 2	230	0	HP805241-	H	1	1	1	1.20855	30.03486	17.98373	39.39335	20.70829	NA	NA	NA	NA	NA	NA	NA	NA	0.658	1.645	NA	1.645	NA	NA	NA	NA	1.645	NA	NA	NA	1151.16	154.374	175.956	15.549	0.863	38.079	15.056	7.69	50.567	11.895	29.605	0	26.66132	26.43915	453.17228
37102691	HP8051122	Project 2	208	0	HP8051115	H	1	1	1	1.02048	20.33795	9.20322	31.04646	16.19389	NA	NA	NA	NA	NA	NA	NA	NA	NA	NA	NA	NA	NA	NA	NA	NA	NA	NA	NA	NA	1488.463	186.435	173.946	13.121	0.05	62.624	22.238	10.084	52.469	26.187	0	0	22.91055	21.69672	328.12388
37102696	HP8051026	Project 2	203	0	HP8051019	H	1	1	1	0.99753	28.07629	16.89908	39.85703	21.74434	NA	NA	NA	NA	NA	NA	NA	NA	1.382	NA	NA	NA	NA	NA	NA	NA	NA	NA	0.395	NA	1183.18	162.817	119.099	19.853	1.782	39.559	14.134	10.353	48.842	11.31	0	0	NA	30.19913	442.62558
37102730	HP8053027	Project 2	243	0	HP805301-	H	1	1	1	0.9731	31.18385	15.44239	37.19825	18.93012	NA	NA	NA	NA	NA	NA	NA	NA	NA	0.658	NA	0.658	NA	NA	NA	NA	0.658	NA	NA	NA	1114.664	138.112	122.486	11.635	0.03	44.502	16.739	11.806	43.78	12.212	11.842	0	24.14169	27.70873	406.23933
37102775	HP8050522	Project 2	189	0	HP8050515	H	1	1	1	1.09047	17.41437	5.82175	34.42359	18.13349	NA	NA	NA	NA	NA	NA	NA	NA	NA	0.461	NA	0.461	NA	NA	NA	NA	0.461	NA	0.461	NA	1520.582	223.886	114.124	36.338	0.034	50.811	19.581	13.786	69.037	13.364	0	0	18.6003	18.13933	157.77478
37102793	HP8059927	Project 2	273	0	HP805991-	H	1	1	1	1.35099	16.6313	6.83729	71.77819	33.21572	NA	NA	NA	NA	NA	NA	NA	NA	NA	0.329	NA	0.329	NA	NA	NA	NA	0.329	NA	0.329	NA	2558.975	306.727	310.011	48.586	2.867	95.298	34.467	23.934	130.981	27.361	0	0	27.01878	25.6455	115.85453
37102800	HP8051325	Project 2	210	0	HP8051318	H	1	1	1	1.20176	14.66369	7.06894	55.87861	27.89317	NA	NA	NA	NA	NA	NA	NA	NA	NA	1.612	NA	1.612	NA	NA	NA	NA	1.612	NA	NA	NA	2566.532	325.203	321.689	29.583	0.397	101.395	38.53	27.777	103.167	27.188	0	50.921	20.38619	21.12597	109.6802
37102839	HP806592-	Project 2	286	0	HP8065912	H	1	1	1	1.17808	35.10124	19.06092	73.68431	35.94901	NA	NA	NA	NA	NA	NA	NA	NA	NA	0.461	NA	0.461	NA	NA	NA	NA	0.461	NA	NA	NA	1117.82	148.426	71.563	14.996	19.819	25.813	8.785	6.77	43.841	7.757	0	0	30.19487	35.11558	421.32797
37102843	HP8068424	Project 2	294	0	HP8068417	H	1	1	2	0.95134	18.6713	8.23912	47.32245	22.45215	NA	NA	NA	NA	NA	NA	NA	NA	NA	NA	NA	NA	NA	NA	NA	NA	NA	NA	NA	NA	1740.414	211.274	247.075	14.606	0.066	67.1	25.528	14.216	75.128	21.49	0	0	22.19744	22.32903	203.25509
37102945	HP8051827	Project 2	220	0	HP805181-	H	1	1	1	0.8174	14.28597	6.83231	30.99229	16.18154	NA	NA	NA	NA	NA	NA	NA	NA	NA	0.625	NA	0.625	NA	NA	NA	NA	0.625	NA	NA	NA	2108.802	277.598	212.791	32.336	0.063	77.972	30.422	17.822	90.301	23.461	0	0	21.52782	20.8612	179.95752
37103054	HP8050426	Project 2	185	0	HP8050419	H	1	1	1	1.226	26.11133	13.99538	52.16074	24.84897	NA	NA	NA	NA	NA	NA	NA	NA	NA	NA	NA	NA	NA	NA	NA	NA	NA	NA	NA	NA	838.747	73.957	139.617	6.93	0.013	42.755	17.145	8.688	39.959	13.382	0	0	21.816	27.47845	306.6997
37103164	HP8054620	Project 2	255	0	HP8054613	H	1	1	1	1.12542	42.38377	23.86536	69.28805	33.52093	NA	NA	NA	NA	NA	NA	NA	NA	NA	NA	NA	NA	NA	NA	NA	NA	NA	NA	NA	NA	1258.592	150.917	150.215	21.3	0.939	46.242	20.71	9.902	63.046	11.906	0	11.842	29.59659	36.96437	412.32524
37103193	HP8055925	Project 2	263	0	HP8055918	H	1	1	1	1.08909	25.70624	9.82289	37.47845	18.36311	NA	NA	NA	NA	NA	NA	NA	NA	11.842	11.842	NA	11.842	NA	NA	NA	NA	11.842	NA	NA	NA	4130.254	567.445	553.431	62.055	0.256	148.285	53.333	38.574	159.495	44.194	720	0	33.90769	26.53674	257.57439
37103218	HP8059521	Project 2	271	0	HP8059514	H	1	1	1	NA	20.39601	7.59429	35.93678	17.23398	NA	NA	NA	NA	NA	NA	NA	NA	NA	0.461	NA	0.461	NA	NA	NA	NA	0.461	NA	NA	NA	NA	NA	NA	NA	NA	NA	NA	NA	NA	NA	NA	NA	21.67837	21.23872	264.31822
37103396	HP8056322	Project 2	265	0	HP8056315	H	1	1	1	1.24157	27.14067	14.54262	45.86256	24.22293	NA	NA	NA	NA	NA	NA	NA	NA	NA	0.099	NA	0.099	NA	NA	NA	NA	0.099	NA	NA	NA	1306.345	184.168	131.843	15.523	0.023	41.085	14.162	10.017	53.8	13.455	0	0	31.95224	29.73267	393.77789
37103916	HP8067429	Project 2	290	0	HP8067411	H	1	1	1	1.15202	9.7186	3.36818	69.23183	31.79509	NA	NA	NA	NA	NA	NA	NA	NA	NA	0.493	NA	0.493	NA	NA	NA	1.48	0.493	NA	NA	NA	1407.101	211.819	81.453	30.347	9.557	41.748	14.071	11.472	48.978	12.04	256.974	0	25.73217	22.91625	64.01074
37104400	HP8040229	Project 2	35	0	HP8040211	H	1	1	1	1.19301	34.51872	19.39487	66.68034	33.1586	10.132	NA	NA	NA	NA	NA	NA	NA	NA	NA	NA	NA	NA	NA	NA	NA	NA	NA	NA	NA	1625.28	212.544	196.621	20.465	0.064	60.783	23.746	13.405	67.736	18.398	127.895	29.605	28.75701	32.20816	373.62833
37104409	HP801732-	Project 2	158	0	HP8017312	H	1	1	1	1.16927	33.32998	18.12926	69.90059	34.52449	NA	NA	NA	NA	NA	NA	NA	NA	NA	1.25	NA	1.25	NA	NA	NA	NA	1.25	NA	0.263	NA	1325.693	184.91	261.939	24.545	0.021	43.776	14.79	7.915	58.735	16.691	127.895	0	27.18159	32.43801	279.87749
37104737	HP8073421	Project 2	300	0	HP8073414	H	1	1	1	1.04994	20.79254	8.21125	38.28403	19.6475	NA	NA	NA	NA	NA	NA	NA	NA	NA	NA	NA	NA	NA	NA	NA	NA	NA	NA	NA	NA	2111.557	262.304	147.265	39.288	14.05	81.958	34.381	22.072	80.196	19.731	0	5.921	25.87867	21.6817	299.7768
37105530	HP8073026	Project 2	298	0	HP8073019	H	1	1	1	1.14133	40.56836	18.45017	49.42341	26.03105	NA	NA	NA	NA	NA	NA	NA	NA	NA	NA	NA	NA	NA	NA	NA	NA	NA	NA	0.132	NA	1319.528	212.161	122.644	24.056	0.041	38.098	14.094	8.523	47.67	11.967	0	0	31.06468	35.76155	507.03868
37200018	LP7003121	Project 2	21	0	LP7003114	L	1	1	1	1.35907	17.26469	6.92791	58.25608	26.61869	2.171	NA	NA	NA	NA	NA	NA	NA	NA	NA	NA	NA	NA	NA	NA	NA	NA	NA	0.164	NA	3396.63	267.909	491	21.128	19.218	177.216	61.927	31.391	153.529	67.971	0	25.461	21.66331	23.62553	115.82396
37200130	LP7001921	Project 2	14	0	LP7001914	L	1	1	1	0.93951	21.14935	11.4963	42.65061	22.55911	NA	NA	NA	NA	NA	NA	NA	NA	NA	NA	NA	NA	NA	NA	NA	NA	NA	NA	NA	NA	1262.44	137.435	205.142	9.247	42.124	32.595	12.619	6.9	36.626	9.975	0	0	22.64384	23.34684	245.73024
37200143	LP7001825	Project 2	5	0	LP7001818	L	1	1	1	1.18104	22.04455	12.51468	49.76594	24.69081	NA	NA	NA	NA	NA	NA	NA	NA	NA	NA	NA	NA	NA	NA	NA	NA	NA	NA	NA	NA	1726.086	230.559	140.638	44.776	0.027	61.312	23.069	17.196	82.834	15.26	0	0	32.68162	27.21566	302.28239
37200176	LP7005827	Project 2	71	0	LP700581-	L	1	1	1	0.94373	18.92231	9.68121	27.04149	14.3808	5.625	NA	NA	NA	NA	NA	0.592	NA	NA	0.592	NA	0.592	NA	NA	NA	0.592	0.592	NA	6.645	NA	744.623	125.148	53.663	14.782	0.004	18.907	6.567	4.586	25.959	6.021	0	11.842	20.82778	21.24452	278.87951
37200195	LP7035724	Project 2	155	0	LP7035717	L	1	1	1	1.10749	49.10154	29.32551	41.85628	21.25334	NA	NA	NA	NA	NA	NA	NA	NA	NA	NA	NA	NA	NA	NA	NA	NA	NA	NA	NA	NA	842.387	105.093	113.267	10.582	0.016	33.9	12.973	8.268	34.455	9.917	0	0	32.50961	36.28373	703.6067
37200199	LP7003527	Project 2	31	0	LP700351-	L	1	1	1	1.23586	22.46526	8.351	40.95189	19.03652	7.5	NA	NA	NA	NA	NA	NA	NA	NA	NA	NA	NA	NA	NA	NA	NA	NA	NA	0.526	NA	1471.522	165.222	186.128	22.868	5.119	57.693	21.333	14.152	72.152	17.562	NA	0	22.72159	24.88981	298.28003
37200213	LP7008022	Project 2	137	0	LP7008015	L	1	1	1	1.24769	34.19275	17.37743	69.3181	31.77902	NA	NA	NA	NA	NA	NA	NA	NA	NA	0.526	NA	0.526	NA	NA	NA	NA	0.526	NA	NA	NA	2050.39	286.77	301.069	31.662	11.873	61.28	22.304	14.763	84.249	18.168	0	0	29.87945	31.09835	321.53605
37200244	LP7013521	Project 2	334	0	LP7013514	L	1	1	1	0.96953	15.45981	6.8283	32.05218	16.3882	NA	NA	NA	NA	NA	NA	NA	NA	NA	NA	NA	NA	NA	NA	NA	NA	NA	NA	NA	NA	1800.517	202.715	261.048	25.388	21.477	67.039	28.595	14.428	71.204	18.617	0	0	23.27575	23.31612	179.69118
37200245	LP700722-	Project 2	96	0	LP7007212	L	1	1	1	NA	NA	26.70775	NA	35.74725	NA	NA	NA	NA	NA	NA	NA	NA	NA	NA	NA	NA	NA	NA	NA	NA	NA	NA	NA	NA	1264.278	167.59	181.348	14.67	0.009	48.701	17.655	10.112	47.208	16.268	0	127.895	26.63693	40.93742	498.99771
37200260	LP7024521	Project 2	335	0	LP7024514	L	1	1	1	1.07168	18.6536	9.952	53.16991	26.44619	NA	NA	NA	NA	NA	NA	NA	NA	NA	3.388	NA	3.388	NA	NA	NA	NA	3.388	NA	NA	NA	2340.378	329.825	197.577	32.884	2.563	84.226	36.562	15.227	69.534	26.223	0	11.842	24.90822	25.81244	171.57987
37200294	LP7009327	Project 2	176	0	LP700931-	L	1	1	1	1.0957	27.452	14.10506	55.64064	27.35835	NA	NA	NA	NA	NA	NA	NA	NA	NA	NA	NA	NA	NA	NA	NA	NA	NA	NA	NA	NA	2392.558	331.212	303.214	29.908	0.047	86.573	33.221	16.763	82.629	28.902	0	11.842	29.59659	28.72009	314.04035
37200306	LP7005624	Project 2	63	0	LP7005617	L	1	1	1	0.96313	24.22036	7.34869	39.94882	19.13076	NA	NA	NA	NA	NA	NA	NA	NA	NA	0.526	NA	0.526	NA	NA	NA	NA	0.526	NA	6.579	NA	2225.655	352.481	193.287	45.969	6.418	58.128	24.639	12.883	91.798	15.14	0	11.842	24.17971	22.90492	182.82003
37200333	LP7003922	Project 2	45	0	LP7003915	L	1	1	1	1.29514	46.18132	25.21484	53.07801	27.35315	NA	NA	NA	NA	NA	NA	NA	NA	NA	0.592	NA	0.592	NA	NA	NA	NA	0.592	NA	NA	NA	1079.44	123.516	142.232	14.26	0.002	46.966	17.772	10.429	46.734	14.88	0	63.947	28.3814	39.22396	594.68875
37200337	LP701532-	Project 2	105	0	LP7015312	L	1	1	1	1.04399	28.2377	15.53215	70.63098	33.73489	NA	NA	NA	NA	NA	NA	NA	NA	NA	NA	NA	NA	NA	NA	NA	NA	NA	NA	NA	NA	1247.303	156.145	170.008	14.446	4.294	48.689	19.844	9.22	42.889	16.055	0	11.842	29.62982	30.94949	237.35535
37200345	LP700372-	Project 2	38	0	LP7003712	L	1	1	2	1.43379	37.92201	24.16196	67.19849	37.41336	NA	NA	NA	NA	NA	NA	NA	NA	NA	NA	NA	NA	NA	NA	NA	NA	NA	NA	1.612	NA	1968.58	237.853	203.51	21.716	0.018	77.08	30.15	16.135	83.282	23.897	0	0	35.0445	39.31688	505.73722
37200381	LP7011221	Project 2	274	0	LP7011214	L	1	1	1	NA	NA	13.48871	NA	33.39156	NA	NA	NA	NA	NA	NA	NA	NA	NA	NA	NA	NA	NA	NA	NA	NA	NA	NA	NA	NA	1300.238	138.188	284.8	7.981	0.014	60.2	24.277	10.043	52.727	20.573	360	0	28.51935	26.49744	298.51667
37200409	LP7007422	Project 2	104	0	LP7007415	L	1	1	1	1.09167	44.66372	22.32314	49.93982	23.7936	NA	NA	NA	NA	NA	NA	NA	NA	NA	NA	NA	NA	NA	NA	NA	NA	NA	NA	NA	NA	633.346	83.202	109.652	10.111	0	25.677	9.995	7.178	23.327	6.368	0	0	29.82043	32.65913	579.90077
37200439	LP7005122	Project 2	54	0	LP7005115	L	1	1	1	1.21928	21.52385	10.65855	45.38114	21.63083	NA	NA	NA	NA	NA	NA	NA	NA	NA	0.559	NA	0.559	NA	NA	0.559	NA	0.559	NA	NA	NA	2631.421	404.591	75.662	76.99	0.005	84.382	35.294	25.431	101.141	16.634	0	14.803	21.84508	25.84684	267.72531
37200445	LP7006128	Project 2	87	0	LP7006110	L	1	1	1	1.10291	24.13094	13.89065	54.13681	26.34925	NA	NA	NA	NA	NA	NA	NA	NA	NA	NA	NA	NA	NA	NA	NA	NA	NA	NA	NA	NA	1398.199	183.694	143.465	15.907	1.01	53.703	19.515	12.36	50.76	17.702	0	0	28.55341	30.60744	277.57325
37200503	LP7006021	Project 2	78	0	LP7006014	L	1	1	1	NA	NA	10.48849	NA	27.15475	NA	NA	NA	NA	NA	NA	NA	NA	NA	NA	NA	NA	NA	NA	NA	NA	NA	NA	NA	NA	1666.14	171.543	344.862	14.527	0.015	76.425	30.006	15.627	76.566	24.467	0	127.895	23.79803	22.24759	223.71566
37200507	LP7010920	Project 2	252	0	LP7010913	L	1	1	1	0.92468	34.22943	13.65642	42.92298	20.84302	NA	NA	NA	NA	NA	NA	NA	NA	NA	5.757	NA	5.757	NA	NA	NA	NA	5.757	NA	NA	NA	4448.775	656.993	456.753	46.341	0.273	151.532	55.456	26.347	139.461	59.292	0	11.842	25.80128	31.01893	290.20747
37200512	LP7009423	Project 2	182	0	LP7009416	L	1	1	1	1.17248	24.58717	13.28133	58.07693	26.9082	NA	NA	NA	NA	NA	NA	NA	NA	NA	0.23	NA	0.23	NA	NA	NA	NA	0.23	NA	NA	NA	1624.937	262.135	121.759	24.532	0.01	41.667	16.132	8.499	64.103	13.192	0	11.842	26.55503	26.22731	247.62556
37200537	LP7008225	Project 2	144	0	LP7008218	L	1	1	1	NA	NA	10.07651	NA	28.46408	NA	NA	NA	NA	NA	NA	NA	NA	NA	NA	NA	NA	NA	NA	NA	NA	NA	NA	NA	NA	2271.033	215.811	414.963	16.439	44.475	83.751	32.585	18.676	90.975	25.122	0	0	22.56599	21.81703	169.25154
37200541	LP7007721	Project 2	120	0	LP7007714	L	1	1	1	1.00475	27.85445	11.43476	47.35039	23.17135	NA	NA	NA	NA	NA	NA	NA	NA	NA	NA	NA	NA	NA	NA	NA	NA	NA	NA	NA	NA	672.684	77.245	93.324	8.086	0.01	31.367	11.396	8.528	24.615	8.922	0	29.605	20.71761	24.53664	281.71857
37200553	LP7014420	Project 2	32	0	LP7014413	L	1	1	1	NA	46.30447	NA	67.91844	NA	9.178	NA	NA	NA	NA	NA	NA	NA	NA	0.132	NA	0.132	NA	NA	NA	NA	0.132	NA	NA	NA	1162.695	143.426	141.701	6.66	0.026	48.287	17.125	8.537	42.709	18.471	256.974	127.895	35.51491	37.16345	NA
37200559	LP703442-	Project 2	139	0	LP7034412	L	1	1	1	1.2844	22.06014	11.82451	65.45582	30.33073	NA	NA	NA	NA	NA	NA	NA	NA	NA	NA	NA	NA	NA	NA	NA	NA	NA	NA	NA	NA	1514.119	191.023	272.197	15.171	3.83	52.852	19.712	13.498	65.341	15.035	5.921	59.211	25.00912	28.18498	216.9386
37200572	LP7008823	Project 2	169	0	LP7008816	L	1	1	1	1.15602	18.92243	8.07532	58.80986	26.62452	NA	NA	NA	NA	NA	NA	NA	NA	NA	NA	NA	NA	NA	NA	NA	NA	NA	NA	NA	NA	1899.517	188.549	260.217	17.398	0.044	90.581	36.03	21.706	86.897	26.096	0	29.605	23.13674	24.25386	143.61508
37200583	LP7007924	Project 2	127	0	LP7007917	L	1	1	1	1.36495	28.39963	15.4937	66.90913	32.92317	5.559	NA	NA	NA	NA	NA	NA	NA	NA	NA	NA	NA	NA	NA	NA	NA	NA	NA	NA	NA	1631.737	195.381	135.788	23.61	0.431	70.177	26.253	19.705	66.75	18.37	11.842	0	27.04568	29.747	300.32664
37200585	LP7007529	Project 2	111	0	LP7007511	L	1	1	1	1.14832	17.76081	9.90969	46.75329	23.55422	NA	NA	NA	NA	NA	NA	0.395	NA	NA	0.395	NA	0.395	NA	NA	NA	NA	0.395	NA	0.395	NA	1515.205	177.666	125.036	19.168	21.173	48.128	17.491	9.267	64.091	17.774	5.921	0	20.71761	21.37581	206.19103
37200599	LP7008620	Project 2	153	0	LP7008613	L	1	1	1	1.15664	35.66397	22.56334	67.96925	35.02077	NA	NA	NA	NA	NA	NA	NA	NA	NA	NA	NA	NA	NA	NA	NA	NA	NA	NA	0.855	NA	1060.674	108.828	125.408	12.38	0.044	52.551	22.168	11.915	42.336	14.792	0	11.842	30.91379	34.66476	357.98151
37200607	LP7010429	Project 2	217	0	LP7010411	L	1	1	1	1.02149	26.27664	15.02966	58.36282	28.74242	NA	NA	NA	NA	NA	NA	NA	NA	NA	NA	NA	NA	NA	NA	NA	NA	NA	NA	NA	NA	2933.56	252.75	307.91	16.808	80.056	112.12	41.585	21.023	94.843	39.918	0	29.605	23.00561	27.21973	302.78613
37200618	LP7014025	Project 2	6	0	LP7014018	L	1	1	1	1.06879	35.50245	18.72443	43.12679	23.14698	NA	NA	NA	NA	NA	NA	NA	NA	NA	1.151	NA	1.151	NA	NA	NA	NA	1.151	NA	NA	NA	1628.625	243.429	181.964	30.165	0.023	43.779	15.819	8.714	81.652	15.272	0	0	28.40151	35.70713	491.23242
37200631	LP7021226	Project 2	282	0	LP7021219	L	1	1	1	0.93827	25.08537	10.0033	42.59218	21.42814	NA	NA	NA	NA	NA	NA	NA	NA	NA	0.559	NA	0.559	NA	NA	NA	NA	0.559	NA	NA	NA	1749.519	260.707	110.045	41.71	3.817	47.072	19.242	12.643	80.085	11.048	0	0	21.42398	22.30648	257.18498
37200645	LP7010226	Project 2	211	0	LP7010219	L	1	1	2	1.22665	22.61001	12.54096	58.30133	28.28984	9.638	NA	NA	NA	NA	NA	NA	NA	NA	1.678	NA	1.678	NA	NA	NA	NA	1.678	NA	NA	NA	2441.746	376.584	207.842	36.99	0.012	74.009	30.309	14.932	82.254	23.174	0	128.487	27.45341	25.80256	235.08377
37200706	LP7011328	Project 2	281	0	LP7011310	L	1	1	1	1.00483	31.97172	19.23879	41.90317	22.82937	NA	NA	NA	NA	NA	NA	NA	NA	NA	NA	NA	NA	NA	NA	NA	NA	NA	NA	NA	NA	1856.319	220.754	287.741	26.957	0.021	76.81	29.424	16.514	81.166	25.329	127.895	127.895	29.58546	28.00124	431.09241
37200709	LP7009829	Project 2	190	0	LP7009811	L	1	1	1	1.0241	28.65755	14.87723	37.92537	19.2997	21.546	NA	NA	NA	NA	NA	NA	NA	NA	1.546	NA	1.546	NA	NA	NA	NA	1.546	NA	NA	NA	NA	NA	NA	NA	NA	NA	NA	NA	NA	NA	NA	NA	21.67837	25.64839	353.80979
37200725	LP7011029	Project 2	260	0	LP7011011	L	1	1	1	1.14377	22.1951	10.97864	53.13132	25.49244	NA	NA	NA	NA	NA	NA	NA	NA	NA	2.829	NA	2.829	NA	NA	NA	NA	2.829	NA	NA	0.822	2464.148	275.554	549.191	37.02	0.106	102.507	43.079	23.58	118.112	27.195	0	11.842	24.44346	24.0551	227.42426
37200740	LP7012024	Project 2	307	0	LP7012017	L	1	1	1	1.30531	25.12423	12.36686	40.5251	21.29755	NA	NA	NA	NA	NA	NA	NA	NA	NA	NA	NA	NA	NA	NA	NA	NA	NA	NA	NA	NA	2308.111	250.671	311.286	26.188	1.49	108.54	40.862	24.872	94.318	34.794	0	0	22.17863	24.45081	377.38118
37200748	LP701302-	Project 2	324	0	LP7013012	L	1	1	1	1.11492	18.0825	9.66324	50.21006	24.90338	NA	NA	NA	NA	NA	NA	NA	NA	NA	0.395	NA	0.395	NA	NA	NA	NA	0.395	NA	NA	NA	3229.452	453.632	326.182	44.084	13.493	95.742	35.313	17.95	134.189	34.528	0	29.605	22.28669	21.6054	160.60038
37200750	LP7014826	Project 2	64	0	LP7014819	L	1	1	1	0.98496	26.55945	13.83918	33.38686	16.08299	NA	NA	NA	NA	NA	NA	NA	NA	NA	0.296	NA	0.296	NA	NA	NA	NA	0.296	NA	0.296	NA	1838.705	275.834	87.617	48.478	2.097	61.486	28.186	13.692	62.969	14.907	0	11.842	22.26376	27.12681	362.68944
37200768	LP7011125	Project 2	266	0	LP7011118	L	1	1	1	1.03206	14.71956	7.55749	50.11808	24.03323	NA	NA	NA	NA	NA	NA	NA	NA	NA	NA	NA	NA	NA	NA	NA	NA	NA	NA	NA	NA	2325.141	250.043	371.839	36.383	10.404	81.319	30.878	19.468	138.819	22.793	0	0	27.49272	26.21167	141.00945
37200769	LP7008727	Project 2	160	0	LP700871-	L	1	1	1	1.05252	22.8669	10.70465	50.02014	23.29809	NA	NA	NA	NA	NA	NA	NA	NA	NA	NA	NA	NA	NA	NA	NA	NA	NA	NA	NA	NA	2528.368	429.868	173.464	21.277	4.262	64.21	25.787	12.126	60.154	20.152	0	1440	23.52929	23.54368	272.38155
37200773	LP7010525	Project 2	225	0	LP7010518	L	1	1	1	1.24046	21.18118	12.24123	54.62044	27.55866	NA	NA	NA	NA	NA	NA	NA	NA	NA	NA	NA	NA	NA	NA	NA	NA	NA	NA	NA	NA	1598.11	125.304	165.019	16.937	25.456	74.68	29.912	20.866	68.522	18.65	0	0	25.1571	25.2073	228.47644
37200786	LP7011424	Project 2	287	0	LP7011417	L	1	1	1	1.3383	16.10397	7.08496	61.35663	30.42249	NA	NA	NA	NA	NA	NA	NA	NA	NA	NA	NA	NA	NA	NA	NA	NA	NA	NA	NA	NA	2365.33	289.131	429.887	41.72	1.474	91.963	35.56	20.966	111.886	27.444	50.921	0	23.78389	23.33773	117.64231
37200787	LP7012120	Project 2	312	0	LP7012113	L	1	1	1	1.23865	17.56896	7.93498	61.5492	29.51288	NA	NA	NA	NA	NA	NA	NA	NA	NA	NA	NA	NA	NA	NA	NA	NA	NA	NA	NA	NA	1610.943	206.629	309.122	34.173	0.004	56.1	25.859	11.669	83.091	13.263	0	0	27.49609	25.52772	125.82656
37200788	LP7023227	Project 2	321	0	LP702321-	L	1	1	1	1.13344	34.29549	17.58947	45.03569	23.27109	NA	NA	NA	NA	NA	NA	NA	NA	NA	0.099	NA	0.099	NA	NA	NA	NA	0.099	NA	NA	NA	1897.637	241.317	276.899	19.99	1.638	63.59	22.499	12.948	94.976	22.28	0	127.895	27.1594	32.29791	521.21097
37200805	LP7011723	Project 2	295	0	LP7011716	L	1	1	1	1.03337	44.62392	26.43287	65.23052	34.50561	NA	NA	NA	NA	NA	NA	NA	NA	NA	NA	NA	NA	NA	NA	NA	NA	NA	NA	NA	NA	1384.657	167.432	177.846	20.948	4.998	52.516	21.8	10.746	59.212	15.881	0	0	31.93837	35.61304	442.32329
37200817	LP7009925	Project 2	196	0	LP7009918	L	1	1	1	1.39707	22.97269	11.74551	62.16466	28.02452	NA	NA	NA	NA	NA	NA	NA	NA	NA	NA	NA	NA	NA	NA	NA	NA	NA	NA	NA	NA	2020.864	277.866	233.188	26.029	0.012	78.676	28.893	16.861	64.735	27.406	0	0	25.74903	28.03033	237.92651
37200823	LP701012-	Project 2	204	0	LP7010112	L	1	1	1	0.91849	44.21577	23.47227	38.82448	20.85161	NA	NA	NA	NA	NA	NA	NA	NA	NA	1.645	NA	1.645	NA	NA	NA	NA	1.645	NA	NA	NA	1268.242	125.265	184.403	13.232	1.073	58.749	24.229	11.113	61.296	19.174	29.605	0	29.35612	38.53972	576.51764
37200852	LP7010621	Project 2	231	0	LP7010614	L	1	1	1	1.05002	35.83193	15.64733	44.12599	21.19143	NA	NA	NA	NA	NA	NA	NA	NA	NA	1.711	NA	1.711	NA	NA	NA	NA	1.711	NA	NA	NA	2111.312	253.282	349.155	16.343	0.095	89.43	34.969	23.961	88.138	23.664	0	127.895	25.29331	31.95243	396.85335
37200868	LP7010728	Project 2	239	0	LP7010710	L	1	1	1	1.03588	29.24975	12.52965	43.13777	20.20175	NA	NA	NA	NA	NA	NA	NA	NA	NA	3.75	NA	3.75	NA	NA	NA	NA	3.75	NA	NA	2.73	1264.171	252.269	66.563	25.915	0.849	19.983	6.428	5.179	36.552	5.868	0	0	24.58474	27.87287	398.37251
37200869	LP7011926	Project 2	301	0	LP7011919	L	1	1	1	1.30678	33.14208	18.34768	63.83064	30.01057	NA	NA	NA	NA	NA	NA	NA	NA	NA	NA	NA	NA	NA	NA	NA	NA	NA	NA	3.092	NA	883.891	88.864	173.005	8.201	1.808	37.302	13.706	8.918	47.398	11.218	0	50.921	29.3503	30.43374	370.81766
37200873	LP7012825	Project 2	320	0	LP7012818	L	1	1	1	NA	55.60829	26.36241	58.94697	28.47651	NA	NA	NA	NA	NA	NA	NA	NA	NA	NA	NA	NA	NA	NA	NA	NA	NA	NA	NA	NA	602.221	44.854	111.844	3.792	0.004	32.615	12.267	4.283	32.056	13.216	0	0	36.71537	44.34946	555.75666
37200875	LP7010824	Project 2	246	0	LP7010817	L	1	1	1	1.19852	37.53777	23.50399	60.59442	32.66687	NA	NA	NA	NA	NA	NA	NA	NA	NA	NA	NA	NA	NA	NA	NA	NA	NA	NA	NA	NA	2019.748	210.12	239.065	24.255	19.201	82.73	29.715	19.227	83.005	26.86	1440	0	35.94627	32.61232	473.0067
37200884	LP7012323	Project 2	316	0	LP7012316	L	1	1	1	1.17398	23.01322	12.64191	63.35725	30.09775	NA	NA	NA	NA	NA	NA	NA	NA	NA	NA	NA	NA	NA	NA	NA	NA	NA	NA	NA	NA	2160.685	287.379	240.283	29.838	0.04	76.176	30.299	19.73	94.853	19.72	0	256.974	23.53337	25.90773	253.00278
37200888	LP7014527	Project 2	39	0	LP701451-	L	1	1	1	1.23093	26.34274	12.82158	34.65681	17.44065	NA	NA	NA	NA	NA	NA	NA	NA	NA	NA	NA	NA	NA	NA	NA	NA	NA	NA	NA	NA	1043.353	138.159	221.037	19.77	0.026	38.103	14.736	10.108	44.345	9.985	0	0	29.94324	27.05322	327.33456
37200892	LP7013628	Project 2	340	0	LP7013610	L	1	1	1	0.97047	32.03325	16.14277	40.04591	21.23863	45.691	NA	NA	NA	NA	NA	NA	NA	NA	NA	NA	NA	NA	NA	NA	NA	NA	NA	36.645	NA	2486.722	295.185	470.481	30.584	0.041	104.949	42.239	25.699	97.839	28.819	0	256.974	26.20973	29.37079	381.01647
37200898	LP7013126	Project 2	330	0	LP7013119	L	1	1	1	1.08729	17.60427	8.93574	51.30305	24.62025	NA	NA	NA	NA	NA	NA	NA	NA	NA	NA	NA	NA	NA	NA	NA	NA	NA	NA	NA	NA	1431.125	217.504	45.297	29.29	0.83	52.283	24.003	14.395	44.115	10.059	0	0	24.48414	24.47523	174.15577
37200904	LP7014121	Project 2	15	0	LP7014114	L	1	1	1	1.05749	34.6055	15.57574	39.06185	19.54499	NA	NA	NA	NA	NA	NA	NA	NA	NA	NA	NA	NA	NA	NA	NA	NA	NA	NA	NA	9.079	1713.826	170.033	231.904	23.261	9.316	79.119	34.006	15.356	74.455	23.876	5.921	0	24.85174	30.35582	410.92023
37200912	LP7015223	Project 2	97	0	LP7015216	L	1	1	1	0.98864	53.28247	24.08733	55.73518	26.31688	NA	NA	NA	NA	NA	NA	NA	NA	NA	0.362	NA	0.362	NA	NA	NA	NA	0.362	NA	NA	NA	952.603	134.033	115.457	8.159	0.011	32.332	12.017	5.684	36.61	11.907	0	29.605	34.52892	36.44529	736.79384
37200913	LP7015020	Project 2	79	0	LP7015013	L	1	1	1	0.99068	25.94677	13.66654	37.77181	18.81531	NA	NA	NA	NA	NA	NA	NA	NA	NA	NA	NA	NA	NA	NA	NA	NA	NA	NA	NA	NA	3028.37	335.472	329.462	33.054	0.029	138.559	53.904	21.987	130.199	52.105	0	0	25.51377	24.18787	383.14762
37200914	LP7016528	Project 2	171	0	LP7016510	L	1	1	1	1.19101	23.87471	14.21757	62.90976	31.62866	12.862	NA	NA	NA	NA	NA	NA	NA	NA	0.855	NA	0.855	NA	NA	NA	NA	0.855	NA	NA	NA	4959.286	707.062	417.119	78.484	0.894	162.108	63.495	43.379	196.687	41.376	11.842	11.842	27.25385	27.25083	302.33106
37200930	LP7014623	Project 2	48	0	LP7014616	L	1	1	1	0.76687	23.46124	12.69398	30.9086	14.81479	NA	NA	NA	NA	NA	NA	NA	NA	NA	NA	NA	NA	NA	NA	NA	NA	NA	NA	1.283	NA	1806.981	175.412	212.239	15.31	9.851	84.877	34.01	17.972	72.54	26.393	127.895	127.895	18.6003	19.91378	353.60062
37200934	LP7015522	Project 2	112	0	LP7015515	L	1	1	1	0.90214	26.02293	12.59332	37.3446	18.92661	12.434	NA	NA	NA	NA	NA	NA	NA	0.428	0.428	NA	0.428	NA	NA	NA	NA	0.428	NA	NA	NA	2441.086	328.172	197.172	27.45	1.988	93.383	35.476	25.024	85.04	26.326	0	0	22.72159	24.44786	313.63194
37200946	LP7013927	Project 2	349	0	LP701391-	L	1	1	1	1.147	24.42609	13.89756	54.27557	27.17014	NA	NA	NA	NA	NA	NA	NA	NA	NA	NA	NA	NA	NA	NA	NA	NA	NA	NA	NA	NA	1603.638	166.841	352.098	15.447	1.608	71.286	28.583	14.284	74.224	22.622	11.842	29.605	28.34863	29.54703	261.90193
37200955	LP7013820	Project 2	344	0	LP7013813	L	1	1	1	1.04886	26.20108	14.04527	47.43704	22.92204	NA	NA	NA	NA	NA	NA	NA	NA	NA	0.263	NA	0.263	NA	NA	NA	NA	0.263	NA	NA	NA	1431.647	159.252	132.668	19.374	0.422	67.498	25.995	19.149	56.786	16.591	29.605	0	28.22586	29.41626	330.44564
37200974	LP7014922	Project 2	72	0	LP7014915	L	1	1	1	1.11106	34.96546	17.49145	45.86464	23.24873	8.355	8.355	NA	NA	NA	NA	NA	NA	NA	NA	NA	NA	NA	NA	NA	NA	NA	NA	NA	NA	914.952	89.579	116.685	8.559	0.007	45.291	17.385	11.953	39.413	12.106	0	0	25.84728	31.30849	459.0852
37200978	LP7015127	Project 2	88	0	LP701511-	L	1	1	1	0.94889	44.01013	23.98131	42.21832	22.31396	NA	NA	NA	NA	NA	NA	NA	NA	NA	NA	NA	NA	NA	NA	NA	NA	NA	NA	NA	NA	1746.488	251.947	140.479	26.565	0.014	58.164	22.212	13.934	64.9	16.616	5.921	5.921	23.96418	35.57672	525.94591
37200980	LP7016827	Project 2	183	0	LP701681-	L	1	1	1	0.9818	29.70303	13.97053	37.56618	19.70861	NA	NA	NA	NA	NA	NA	NA	NA	NA	NA	NA	NA	NA	NA	NA	NA	NA	NA	NA	NA	NA	NA	NA	NA	NA	NA	NA	NA	NA	NA	NA	NA	22.51215	28.48537	376.19187
37200993	LP701472-	Project 2	55	0	LP7014712	L	1	1	1	0.95014	22.55715	11.18113	39.82888	19.83954	NA	NA	NA	NA	NA	NA	NA	NA	NA	NA	NA	NA	NA	NA	NA	NA	NA	NA	NA	NA	1271.69	112.195	328.021	16.547	0.85	58.718	23.155	11.986	73.813	18.332	0	5.921	24.17971	23.81789	317.68823
37201001	LP7016122	Project 2	154	0	LP7016115	L	1	1	1	1.06919	50.62052	25.56322	46.12283	24.51507	NA	NA	NA	NA	NA	NA	NA	NA	NA	7.763	NA	7.763	NA	NA	NA	NA	7.763	NA	NA	NA	843.788	85.155	152.532	10.08	5.996	36.038	13.542	8.096	37.456	11.407	50.921	0	30.17711	41.244	606.46176
37201004	LP7016026	Project 2	145	0	LP7016019	L	1	1	1	1.02051	35.51502	19.60472	59.67716	33.21943	NA	NA	NA	NA	NA	NA	NA	NA	NA	NA	NA	NA	NA	NA	NA	NA	NA	NA	NA	NA	2064.362	265.988	217.082	20.61	12.75	79.258	31.071	15.025	59.291	27.333	1440	0	27.93703	34.39172	427.80226
37201011	LP7015928	Project 2	138	0	LP7015910	L	1	1	1	1.31016	22.72409	11.46012	69.57023	31.73577	NA	NA	NA	NA	NA	NA	NA	NA	NA	2.697	NA	2.697	NA	NA	NA	NA	2.697	NA	NA	NA	1683.316	199.876	133.147	28.304	6.015	73.169	31.525	18.369	62.26	17.626	0	0	25.43692	29.47884	225.60669
37201017	LP7014324	Project 2	22	0	LP7014317	L	1	1	1	1.08356	36.63097	16.02311	45.88325	22.5449	NA	NA	NA	NA	NA	NA	NA	NA	NA	NA	NA	NA	NA	NA	NA	NA	NA	NA	1.184	NA	2567.59	273.417	279.538	25.563	2.938	125.208	51.438	29.94	95.302	35.176	0	0	26.20719	28.92097	432.02715
37201022	LP7021824	Project 2	296	0	LP7021817	L	1	1	1	0.87217	27.34079	9.89014	35.12625	16.7764	NA	NA	NA	NA	NA	NA	NA	NA	NA	0.658	NA	0.658	NA	NA	NA	NA	0.658	NA	NA	NA	1191.828	181.582	171.94	11.56	0.012	29.642	9.945	5.907	52.757	10.49	0	11.842	24.08119	26.39947	252.48179
37201039	LP7022520	Project 2	317	0	LP7022513	L	1	1	1	1.01817	12.84102	6.1137	41.65943	21.02102	9.836	NA	NA	NA	NA	NA	NA	NA	NA	NA	NA	NA	NA	NA	NA	NA	NA	NA	NA	NA	1373.94	162.591	227.762	16.354	0.03	57.672	21.677	10.391	57.976	20.919	0	5.921	21.32906	21.08913	119.4928
37201046	LP7016421	Project 2	161	0	LP7016414	L	1	1	1	1.13326	23.00663	12.46517	37.49223	19.20152	NA	NA	NA	NA	1.875	1.875	NA	NA	NA	13.882	NA	13.882	NA	NA	NA	NA	13.882	NA	NA	NA	2620.07	371.718	276.818	46.757	0.021	86.893	32.3	16.434	101.091	31.35	0	63.947	27.00763	24.93277	316.50589
37201064	LP7016923	Project 2	191	0	LP7016916	L	1	1	1	0.92704	27.14062	14.86795	39.73134	20.23562	NA	NA	NA	NA	NA	NA	NA	NA	NA	NA	NA	NA	NA	NA	NA	NA	NA	NA	NA	NA	2111.232	260.385	195.964	38.206	1.053	83.245	33.016	12.816	88.379	30.321	0	0	27.1594	26.62563	343.36832
37201075	LP7015629	Project 2	121	0	LP7015611	L	1	1	1	0.9287	33.56434	16.69235	50.62305	24.73006	NA	NA	NA	NA	NA	NA	NA	NA	NA	0.164	NA	0.164	NA	NA	NA	NA	0.164	NA	NA	NA	3312.203	380.511	779.083	52.929	0.454	127.222	44.561	35.467	180.754	35.502	0	0	26.6643	27.98463	413.71482
37201081	LP7015821	Project 2	130	0	LP7015814	L	1	1	1	0.99543	36.39162	19.70648	43.38987	23.11694	NA	NA	NA	NA	NA	NA	NA	NA	NA	NA	NA	NA	NA	NA	NA	NA	NA	NA	NA	NA	2200.063	281.962	280.084	30.832	1.321	91.63	38.623	20.238	73.563	26.28	11.842	0	27.46618	29.97783	409.71638
37201082	LP7017128	Project 2	197	0	LP7017110	L	1	1	1	0.95459	31.72153	15.46768	39.8407	20.83303	NA	NA	NA	53.092	NA	NA	NA	NA	NA	NA	NA	NA	NA	NA	NA	8.059	NA	NA	5.033	8.059	1234.823	137.832	184.405	16.506	0.017	55.884	21.949	11.264	53.073	18.535	0	0	29.35612	32.93776	396.64317
37201107	LP7020327	Project 2	253	0	LP702031-	L	1	1	1	0.89409	23.88549	13.57127	33.79234	16.6574	NA	NA	NA	NA	NA	NA	NA	NA	NA	NA	NA	NA	NA	NA	NA	NA	NA	NA	NA	NA	975.351	178.68	54.448	21.002	8.841	16.309	4.609	4.326	25.985	4.763	127.895	0	23.27575	25.25611	370.23085
37201117	LP7016720	Project 2	177	0	LP7016713	L	1	1	1	NA	41.3592	19.69363	39.41956	19.78982	NA	NA	NA	NA	NA	NA	NA	NA	NA	NA	NA	NA	NA	NA	NA	NA	NA	NA	NA	NA	1306.41	184.42	84.214	24.475	0.004	45.761	18.764	9.348	53.345	13.914	0	0	31.95224	32.89689	500.27849
37201143	LP7017427	Project 2	206	0	LP701741-	L	1	1	1	NA	27.67655	13.9902	85.63885	40.04514	9.243	NA	NA	NA	NA	NA	NA	NA	NA	NA	NA	NA	NA	NA	NA	NA	NA	NA	16.217	NA	1573.384	152.628	250.369	14.537	9.963	73.014	28.614	16.824	64.275	21.716	59.211	29.605	31.06269	32.67335	279.85695
37201196	LP701762-	Project 2	212	0	LP7017612	L	1	1	1	1.2385	25.49502	13.82139	61.17841	30.56325	NA	NA	NA	NA	NA	NA	NA	NA	NA	0	NA	0	NA	NA	NA	NA	0	NA	NA	NA	1884.593	222.475	247.872	22.245	0.04	77.756	30.497	15.173	84.003	25.909	25.461	0	25.29716	26.55301	266.8744
37201198	LP7017822	Project 2	218	0	LP7017815	L	1	1	1	1.16301	18.54864	9.62388	36.95341	17.96731	NA	NA	NA	NA	NA	NA	NA	NA	NA	NA	NA	NA	NA	NA	NA	NA	NA	NA	NA	NA	862.551	147.168	51.271	14.299	2.07	20.512	7.281	6.392	29.023	4.959	0	127.895	19.17702	20.4616	249.94742
37201212	LP7018721	Project 2	226	0	LP7018714	L	1	1	1	1.28057	35.88703	18.04523	61.59225	30.3853	NA	NA	NA	NA	NA	NA	NA	NA	NA	0.658	NA	0.658	NA	NA	NA	NA	0.658	NA	NA	NA	1740.446	222.107	140.629	19.297	12.585	65.142	28.317	15.497	60.428	17.193	0	0	25.57669	32.8112	380.98062
37201214	LP7020925	Project 2	261	0	LP7020918	L	1	1	1	0.9947	16.23654	8.56728	31.60283	16.18257	5.329	NA	NA	NA	NA	NA	NA	NA	NA	22.368	NA	22.368	NA	NA	NA	NA	22.368	NA	0.362	NA	1556.519	188.556	110.311	28.096	15.023	67.559	32.613	14.914	39.946	15.513	0	0	22.50636	20.46141	246.53706
37201238	LP702402-	Project 2	325	0	LP7024012	L	1	1	1	1.19226	14.93955	7.10687	54.59229	26.66367	NA	NA	NA	NA	NA	NA	NA	NA	NA	NA	NA	NA	NA	NA	NA	NA	NA	NA	NA	NA	4270.893	707.987	252.892	94.604	2.183	114.8	46.779	22.058	142.265	36.551	0	0	20.71761	23.70633	118.55708
37201242	LP7019823	Project 2	241	0	LP7019816	L	1	1	1	1.4169	39.85539	21.1579	72.08077	35.15231	NA	NA	NA	NA	NA	NA	NA	NA	NA	0.164	NA	0.164	NA	NA	NA	NA	0.164	NA	0.164	2.105	1597.044	221.539	142.921	29.979	0.017	49.641	19.08	13.178	81.821	13.239	0	0	27.42613	41.10211	474.11286
37201249	LP7021920	Project 2	302	0	LP7021913	L	1	1	1	0.99833	26.60622	15.08048	35.18251	18.38364	NA	NA	NA	NA	NA	NA	NA	NA	NA	NA	NA	NA	NA	NA	NA	NA	NA	NA	1.645	NA	904.166	132.61	123.923	17.369	0.001	28.615	10.945	5.411	34.738	10.051	0	0	32.29173	26.27037	381.27602
37201256	LP701992-	Project 2	247	0	LP7019912	L	1	1	1	0.90777	17.2949	7.20107	34.15752	17.0339	NA	NA	NA	NA	NA	NA	NA	NA	NA	0.132	NA	0.132	NA	NA	NA	NA	0.132	NA	NA	NA	1759.636	220.68	226.867	28.168	1.083	60.414	24.507	12.14	90.349	18.694	0	0	18.74893	20.2792	221.69506
37201272	LP7019524	Project 2	232	0	LP7019517	L	1	1	1	1.24719	29.83232	14.69015	68.69244	32.95894	NA	NA	NA	NA	NA	NA	NA	NA	NA	0.921	NA	0.921	NA	NA	NA	NA	0.921	NA	NA	NA	1655.249	169.233	285.693	16.44	0.673	69.754	27.802	15.143	87.999	20.8	0	5.921	25.85621	30.34126	292.35266
37201276	LP7021023	Project 2	267	0	LP7021016	L	1	1	1	1.11619	22.76872	10.95947	38.06459	18.37332	NA	NA	NA	NA	NA	NA	NA	NA	NA	NA	NA	NA	NA	NA	NA	NA	NA	NA	NA	NA	955.069	159.854	61.438	21.127	0.005	25.565	9.828	6.311	31.88	7.111	0	25.461	24.74345	24.56486	287.3187
37201307	LP7022328	Project 2	313	0	LP7022310	L	1	1	1	1.00014	24.02249	13.25109	36.34013	18.56799	NA	NA	NA	NA	NA	NA	NA	NA	NA	NA	NA	NA	NA	NA	NA	NA	NA	NA	NA	NA	1536.996	213.553	293.003	28.919	0.006	55.465	21.009	12.198	60.069	17.616	0	29.605	22.32036	23.68096	334.79717
37201309	LP7022029	Project 2	308	0	LP7022011	L	1	1	1	1.123	20.576	9.65998	55.49855	25.49493	NA	NA	NA	NA	NA	NA	NA	NA	NA	NA	NA	NA	NA	NA	NA	NA	NA	NA	NA	NA	2273.099	278.178	317.38	14.868	2.757	104.526	39.973	20.522	59.551	37.077	0	29.605	23.61695	24.80293	202.8516
37201342	LP7021728	Project 2	288	0	LP7021710	L	1	1	1	0.98235	31.134	14.93399	41.76763	21.67881	NA	NA	NA	NA	NA	NA	NA	NA	NA	0.658	NA	0.658	NA	NA	NA	3.618	0.658	NA	0.658	0.658	1124.367	185.078	73.66	25.18	0.753	25.562	8.369	6.692	48.389	7.86	0	0	25.80128	29.36919	361.99905
37201354	LP702112-	Project 2	276	0	LP7021112	L	1	1	1	0.96273	22.45402	12.31787	47.4964	23.26573	NA	NA	NA	NA	NA	NA	NA	NA	NA	NA	NA	NA	NA	NA	NA	NA	NA	NA	NA	NA	2475.584	234.216	338.141	36.161	4.73	121.797	50.416	21.752	108.99	40.378	0	0	22.7577	25.2415	241.46195
37201428	LP7035927	Project 2	162	0	LP703591-	L	1	1	1	1.26433	57.55798	28.59027	55.95797	28.5892	8.388	NA	NA	NA	NA	NA	NA	NA	NA	NA	NA	NA	NA	NA	NA	NA	NA	NA	NA	NA	956.77	83.322	116.943	6.378	24.319	36.958	14.586	7.752	33.625	12.037	0	0	30.73092	41.97378	807.36049
37201447	LP7028530	Project 2	33	0	LP7028523	L	1	1	1	1.20913	30.90367	15.97626	66.7316	33.53874	NA	NA	NA	NA	NA	NA	NA	NA	NA	NA	NA	NA	NA	NA	NA	NA	NA	NA	NA	NA	1376.689	196.369	110.835	25.097	7.901	40.418	15.095	9.872	53.194	11.981	11.842	0	24.70288	28.88341	354.35016
37201455	LP7024425	Project 2	331	0	LP7024418	L	1	1	1	1.2153	18.79893	7.99452	55.83216	23.99679	NA	NA	NA	NA	NA	NA	NA	NA	NA	NA	NA	NA	NA	NA	NA	NA	NA	NA	NA	NA	3607.015	538.223	425.815	64.724	0.032	122.057	46.139	25.575	127.749	38.696	0	11.842	21.74527	23.08323	177.70411
37201543	LP7027631	Project 2	7	0	LP7027624	L	1	1	1	1.0604	14.22907	7.42843	48.6634	23.67729	NA	NA	NA	NA	NA	NA	NA	NA	NA	0.855	NA	0.855	NA	NA	NA	NA	0.855	NA	NA	NA	2180.697	243.066	248.113	23.837	20.077	82.184	31.57	14.565	89.259	30.086	0	127.895	23.45255	23.0766	171.46948
37201577	LP702713-	Project 2	350	0	LP7027122	L	1	1	1	1.04112	51.46717	25.35502	55.52591	27.45426	NA	NA	NA	NA	NA	NA	NA	NA	NA	NA	NA	NA	NA	NA	NA	NA	NA	NA	NA	NA	1767.922	223.06	303.704	19.253	1.827	73.208	27.472	17.295	62.018	22.602	0	127.895	28.11676	38.30561	700.00733
37201635	LP7027834	Project 2	16	0	LP7027827	L	1	1	1	1.17637	20.13783	10.73106	56.63694	27.92905	NA	NA	NA	NA	NA	NA	NA	NA	NA	NA	NA	NA	NA	NA	NA	NA	NA	NA	NA	NA	1787.826	195.072	161.176	24.703	40.103	53.245	22.033	9.8	69.355	16.771	0	29.605	27.08088	24.53174	230.50827
37201667	LP7031932	Project 2	89	0	LP7031925	L	1	1	1	NA	34.89087	18.08807	80.63241	40.84628	2.599	NA	NA	0.592	NA	NA	0.592	NA	NA	0.592	NA	0.592	NA	NA	NA	0.592	0.592	NA	0.592	NA	1621.817	172.711	87.502	22.631	27.369	64.143	25.603	20.183	55.76	12.923	0	0	30.30181	31.21575	342.7465
37201669	LP702627-	Project 2	341	0	LP7026230	L	1	1	1	1.10411	26.28209	15.8702	69.50114	34.29192	NA	NA	NA	NA	NA	NA	NA	NA	NA	NA	NA	NA	NA	NA	NA	NA	NA	NA	NA	NA	2162.978	300.502	189.114	22.543	0.036	82.798	32.458	17.131	69.058	27.627	0	256.974	28.03809	30.03815	392.40896
37201685	LP7026433	Project 2	346	0	LP7026426	L	1	1	1	1.31678	38.43028	18.86354	51.66437	26.14923	NA	NA	NA	NA	NA	NA	NA	NA	NA	2.27	NA	2.27	NA	NA	NA	NA	2.27	NA	0.263	NA	1113.862	109.334	169.67	9.345	0.011	53.875	19.394	8.243	51.335	22.389	5.921	0	37.15384	33.74479	444.32182
37201692	LP7029422	Project 2	49	0	LP7029415	L	1	1	1	1.37069	33.42338	20.68547	65.32498	34.54366	NA	NA	NA	NA	NA	NA	NA	NA	NA	1.382	NA	1.382	NA	NA	NA	NA	1.382	NA	NA	NA	1547.78	159.05	254.43	16.64	1.428	70.491	27.652	14.529	70.869	22.945	50.921	11.842	32.95942	36.77073	463.58768
37201742	LP7029130	Project 2	40	0	LP7029123	L	1	1	1	0.8482	22.61665	12.45172	33.97946	17.29937	NA	NA	NA	NA	NA	NA	NA	NA	NA	NA	NA	NA	NA	NA	NA	NA	NA	NA	NA	NA	2606.453	241.146	566.353	34.319	1.338	132.263	52.881	27.587	114.138	41.57	29.605	11.842	23.04914	21.82703	292.09296
37201757	LP7027930	Project 2	25	0	LP7027923	L	1	1	1	1.3303	32.81532	15.74317	66.11682	31.91095	NA	NA	NA	NA	NA	NA	NA	NA	NA	NA	NA	NA	NA	NA	NA	NA	NA	NA	NA	NA	1881.347	171.788	310.39	13.536	8.957	88.813	37.319	17.581	86.439	26.548	0	127.895	25.29716	30.66105	314.66551
37201838	LP7031430	Project 2	80	0	LP7031423	L	1	1	1	0.98479	14.43036	7.8115	44.96838	22.88251	10.395	NA	NA	NA	NA	NA	NA	NA	NA	0.428	NA	0.428	NA	NA	NA	NA	0.428	NA	NA	NA	1409.182	163.828	194.575	19.974	4.992	59.253	23.82	11.014	54.435	19.718	0	0	19.6187	20.55978	153.72906
37201842	LP7032824	Project 2	106	0	LP7032817	L	1	1	1	NA	27.65031	NA	61.55331	NA	NA	NA	NA	NA	NA	NA	NA	NA	NA	NA	NA	NA	NA	NA	NA	NA	NA	NA	NA	NA	1930.121	188.304	290.587	19.522	0.9	94.1	37.436	20.913	85.546	28.676	0	127.895	32.55625	28.26249	340.28536
37201848	LP7031035	Project 2	73	0	LP7031028	L	1	1	1	1.07513	18.14622	8.0286	53.56775	25.87609	NA	NA	NA	NA	NA	NA	NA	NA	NA	NA	NA	NA	NA	NA	NA	NA	NA	NA	NA	NA	1151.871	131.288	269.406	12.296	0.015	53.424	19.698	13.569	42.179	15.781	29.605	11.842	27.42613	24.87317	153.00002
37201886	LP7035329	Project 2	146	0	LP7035311	L	1	1	1	NA	26.00743	13.03132	38.27124	20.13048	NA	NA	NA	NA	NA	NA	NA	NA	NA	NA	NA	NA	NA	NA	NA	NA	NA	NA	NA	NA	666.958	101.536	37.414	13.158	0.003	22.919	9.019	5.147	21.106	7.002	0	11.842	26.34755	25.27152	273.94802
37201912	LP7029536	Project 2	56	0	LP7029529	L	1	1	1	1.08367	12.73788	5.95537	49.36334	23.98761	NA	NA	NA	NA	NA	NA	NA	NA	NA	NA	NA	NA	NA	NA	NA	NA	NA	NA	NA	NA	655.973	91.147	41.916	11.278	2.098	18.292	7.958	3.708	29.461	5.139	0	0	24.09951	21.8612	138.58315
37201963	LP7030734	Project 2	66	0	LP7030727	L	1	1	1	NA	19.33408	8.05666	39.84221	19.7342	NA	NA	NA	NA	NA	NA	NA	NA	NA	NA	NA	NA	NA	NA	NA	NA	NA	NA	NA	0.329	1153.305	156.955	218.051	21.895	1.144	44.622	15.13	14.562	39.405	10.806	0	0	23.61695	20.77096	229.11607
37202006	LP7033221	Project 2	113	0	LP7033214	L	1	1	1	1.0932	18.43739	8.70564	37.54133	17.55968	NA	NA	NA	NA	NA	NA	NA	NA	NA	NA	NA	NA	NA	NA	NA	NA	NA	NA	NA	NA	1027.076	115.231	58.231	20.649	0.83	48.791	24.299	11.413	39.152	9.503	0	0	20.67783	20.92412	248.20133
37202070	LP7032728	Project 2	98	0	LP7032710	L	1	1	1	1.0771	22.08215	9.85744	37.00832	17.98646	NA	NA	NA	NA	NA	NA	NA	NA	NA	NA	NA	NA	NA	NA	NA	NA	NA	NA	0.757	NA	1552.091	166.914	298.076	16.984	2.9	69.71	25.821	16.24	64.507	21.009	5.921	0	25.44197	26.45841	349.02458
37202109	LP7034024	Project 2	131	0	LP7034017	L	1	1	1	1.12067	22.64332	13.41985	49.20892	24.27533	NA	NA	NA	NA	NA	NA	NA	NA	NA	NA	NA	NA	NA	NA	NA	NA	NA	NA	NA	NA	NA	NA	NA	NA	NA	NA	NA	NA	NA	NA	NA	NA	26.68106	27.09151	279.47027
37202145	LP7033723	Project 2	122	0	LP7033716	L	1	1	1	0.95478	25.98598	11.04364	34.17066	15.99941	5.987	NA	NA	NA	NA	NA	NA	NA	NA	NA	NA	NA	NA	NA	NA	NA	NA	NA	NA	NA	844.57	105.455	105.989	10.019	2.901	33.917	13.292	7.855	28.761	9.767	0	29.605	21.81089	24.36254	300.58814
37100013	HP8033213	Project 2	436	NA	HP8033220	H	2	1	1	0.9705	30.6894	15.54476	39.06733	19.75064	NA	NA	NA	NA	NA	NA	NA	NA	0.362	1.283	NA	1.283	NA	NA	NA	NA	1.283	NA	NA	NA	3068.678	318.639	431.12	28.9	1.596	131.238	49.065	33.729	160.339	36.952	50.921	50.921	24.74345	28.89853	413.92229
37100022	HP8004215	Project 2	631	NA	HP8004222	H	2	1	1	1.24984	22.265	13.61148	65.85361	32.39831	NA	NA	NA	NA	NA	NA	NA	NA	NA	8.52	NA	8.52	NA	NA	NA	NA	8.52	NA	NA	0.526	3370.311	338.926	460.92	35.982	0.111	162.429	67.854	32.695	150.755	49.293	11.842	29.605	28.56483	31.92505	269.10435
37100023	HP8002513	Project 2	549	NA	HP8002520	H	2	1	1	1.07721	28.33576	15.56986	58.45746	29.35143	NA	NA	NA	NA	NA	NA	NA	NA	0.855	NA	NA	NA	NA	NA	NA	NA	NA	NA	NA	NA	941.247	95.327	260.994	8.899	0.032	41.213	16.374	8.974	47.018	12.051	11.842	0	30.33651	29.34903	341.51624
37100052	HP8071819	Project 2	581	NA	HP8071826	H	2	1	1	1.23077	29.03449	14.91518	58.74111	29.033	NA	NA	NA	NA	NA	NA	NA	NA	NA	NA	NA	NA	NA	NA	NA	NA	NA	NA	NA	NA	1628.652	186.643	183.959	16.222	4.84	67.326	25.187	15.427	65.112	21.356	256.974	0	25.89669	30.16572	329.40002
37100056	HP8003017	Project 2	67	NA	HP8003024	H	2	1	1	1.05709	25.35279	12.56152	40.07781	19.66516	NA	NA	NA	NA	NA	NA	NA	NA	NA	0.066	NA	0.066	NA	NA	NA	NA	0.066	NA	NA	NA	1541.034	232.665	61.86	30.157	0.002	52.119	19.205	15.041	50.002	14.019	11.842	50.921	21.32906	25.78258	315.44312
37100058	HP809061-	Project 2	249	NA	HP8090627	H	2	1	1	1.0604	24.744	14.75579	64.05298	33.69523	2.303	NA	NA	NA	NA	NA	NA	NA	0.296	NA	NA	NA	NA	NA	NA	NA	NA	NA	1.283	NA	1282.259	129.281	536.504	14.722	0.017	55.633	20.594	13.84	68.344	15.474	360	0	30.60518	31.36998	292.09316
37100069	HP8025017	Project 2	116	NA	HP8025024	H	2	1	1	1.036	27.30924	15.33941	42.8411	21.71073	NA	NA	NA	NA	NA	NA	NA	NA	NA	NA	NA	NA	NA	NA	NA	NA	NA	NA	NA	NA	1920.806	215.413	266.976	19.159	0.192	82.751	34.118	21.251	84.231	20.856	29.605	29.605	26.42051	30.32386	314.09491
37100104	HP8007019	Project 2	143	NA	HP8007026	H	2	1	1	1.10419	21.55896	9.72339	44.95122	23.29639	NA	NA	NA	NA	NA	NA	NA	NA	NA	NA	NA	NA	NA	NA	NA	NA	NA	NA	NA	NA	2902.863	330.678	422.95	38.865	8.887	123.448	46.495	24.544	126.331	43.757	0	11.842	24.94123	25.32115	253.19586
37100118	HP8002417	Project 2	656	NA	HP8002424	H	2	1	1	0.95941	19.60404	8.73772	30.94248	15.87513	11.809	NA	NA	NA	NA	NA	NA	NA	1.842	0.822	NA	0.822	NA	NA	NA	NA	0.822	NA	NA	NA	2478.265	308.272	142.013	43.851	0.043	107.624	47.143	31.922	98.027	20.551	0	29.605	21.90189	24.06838	274.94908
37100126	HP8003914	Project 2	669	NA	HP8003921	H	2	1	1	1.09869	19.00687	10.23306	49.68107	25.07624	NA	NA	NA	NA	NA	NA	NA	NA	NA	NA	NA	NA	NA	NA	NA	NA	NA	NA	NA	NA	1088.224	131.128	108.605	16.248	19.323	31.412	11.698	6.215	41.835	10.458	0	0	20.12991	22.56608	220.11661
37100141	HP8014316	Project 2	173	NA	HP8014323	H	2	1	1	0.95149	26.30795	15.95562	43.11381	22.94946	NA	NA	NA	NA	NA	NA	NA	NA	NA	1.645	NA	1.645	NA	NA	NA	NA	1.645	NA	NA	NA	1873.045	269.355	139.968	27.986	0.034	66.44	27.259	15.974	65.951	18.132	0	29.605	27.52136	28.02153	326.96556
37100153	HP8004717	Project 2	238	NA	HP8004724	H	2	1	1	0.827	32.29697	17.7032	38.32209	20.72648	NA	NA	NA	NA	NA	NA	NA	NA	1.546	0.526	NA	0.526	NA	NA	NA	NA	0.526	NA	0.526	NA	1584.238	215.562	135.88	24.129	0.032	56.118	21.561	13.187	66.137	15.869	360	0	22.89777	31.9556	459.20512
37100174	HP8006013	Project 2	701	NA	HP8006020	H	2	1	1	1.10185	20.36307	9.61438	35.93436	18.64054	NA	NA	NA	NA	NA	NA	NA	NA	NA	NA	NA	NA	NA	NA	NA	NA	NA	NA	NA	NA	813.282	104.314	93.95	11.518	0.02	32.549	12.671	8.47	30.21	8.588	0	0	19.95299	21.76084	262.77189
37100178	HP8007617	Project 2	204	NA	HP8007624	H	2	1	1	1.13941	25.00494	11.89279	44.57747	22.31666	NA	NA	NA	NA	NA	NA	NA	NA	NA	1.414	NA	1.414	NA	NA	NA	NA	1.414	NA	NA	2.401	1598.922	195.76	144.717	15.322	2.472	66.221	22.151	12.431	58.871	27.15	0	0	23.54244	25.89154	331.56297
37100203	HP8005712	Project 2	133	NA	HP800572-	H	2	1	1	1.23915	22.91098	11.78787	67.73697	32.48921	NA	NA	NA	NA	NA	NA	NA	NA	NA	NA	NA	NA	NA	NA	NA	NA	NA	NA	NA	NA	4503.118	539.901	771.174	33.667	35.612	154.776	60.56	33.004	178.424	47.533	0	11.842	25.73753	29.33656	267.58246
37100205	HP8006718	Project 2	280	NA	HP8006725	H	2	1	1	1.03251	36.52395	17.85446	55.52606	28.44513	NA	NA	NA	NA	NA	NA	NA	NA	NA	0.23	NA	0.23	NA	NA	NA	NA	0.23	NA	NA	NA	562.88	66.209	78.609	6.892	0.03	22.512	8.432	4.931	27.167	7.226	29.605	29.605	29.59659	33.34361	508.92273
37100209	HP8006216	Project 2	529	NA	HP8006223	H	2	1	1	1.12543	22.61438	10.6888	62.45233	30.79196	NA	NA	NA	NA	NA	NA	NA	NA	NA	NA	NA	NA	NA	NA	NA	NA	NA	NA	NA	NA	3092.678	366.008	455.068	41.33	33.81	98.126	35.652	21.124	139.975	32.63	63.947	0	25.01763	26.35223	251.02986
37100211	HP8007211	Project 2	72	NA	HP8007229	H	2	1	1	1.02765	26.7832	13.94133	31.02921	15.70096	7.5	NA	NA	NA	NA	NA	NA	NA	0.461	5.493	NA	5.493	NA	NA	NA	NA	5.493	NA	NA	NA	1905.158	195.269	268.799	18.042	0.492	88.744	35.369	19.238	85.37	26.8	0	14.803	23.66793	24.47722	406.91833
37100223	HP8004012	Project 2	400	NA	HP800402-	H	2	1	1	1.0901	22.89675	11.03356	55.39768	28.67476	NA	NA	NA	NA	NA	NA	NA	NA	NA	0.493	NA	0.493	NA	NA	NA	NA	0.493	NA	NA	NA	1265.078	170.948	177.748	13.83	4.155	39.684	14.404	8.558	53.535	13.254	0	0	27.51485	30.36491	251.88448
37100241	HP8005018	Project 2	742	NA	HP8005025	H	2	1	1	0.91007	25.19293	11.80608	41.16369	21.4861	NA	NA	NA	NA	NA	NA	NA	NA	NA	0.625	NA	0.625	NA	NA	NA	NA	0.625	NA	NA	NA	1473.736	255.78	251.729	19.211	1.851	33.591	12.167	5.375	50.29	12.508	0	5.921	24.56017	27.59696	286.11068
37100246	HP8018617	Project 2	770	NA	HP8018624	H	2	1	1	1.16525	11.74572	4.86346	55.1737	26.30995	NA	NA	NA	NA	NA	NA	NA	NA	NA	0.724	NA	0.724	NA	NA	NA	NA	0.724	NA	NA	NA	1871.888	178.916	150.378	15.692	26.791	78.467	32.356	14.633	77.393	26.673	0	0	20.38619	20.04885	77.08936
37100248	HP8065613	Project 2	707	NA	HP8065620	H	2	1	2	1.08965	16.50916	8.00975	34.67656	17.18592	7.434	NA	NA	NA	NA	NA	NA	NA	NA	NA	NA	NA	NA	NA	NA	NA	NA	NA	NA	NA	1091.317	161.484	135.728	12.488	2.19	34.399	13.455	7.879	36.64	10.366	0	11.842	20.59144	21.21844	173.33493
37100252	HP8008110	Project 2	523	NA	HP8008128	H	2	1	1	1.04824	20.81515	10.0234	31.52198	15.69298	NA	NA	NA	NA	NA	NA	NA	NA	NA	NA	NA	NA	NA	NA	NA	NA	NA	NA	NA	NA	1479.823	179.435	297.643	11.668	0.043	58.579	22.36	15.369	63.497	15.638	0	256.974	21.39581	21.65454	338.01229
37100259	HP8005317	Project 2	254	NA	HP8005324	H	2	1	1	1.17189	27.492	13.13325	59.24217	28.34797	NA	NA	NA	NA	NA	NA	NA	NA	NA	NA	NA	NA	NA	NA	NA	NA	NA	NA	NA	NA	2265.443	278.03	292.079	9.817	0.018	95.263	31.028	12.877	78.216	45.437	0	127.895	24.68352	29.10298	252.48311
37100262	HP8005819	Project 2	263	NA	HP8005826	H	2	1	1	0.96796	23.55335	11.78498	42.01794	20.84331	NA	NA	NA	NA	NA	NA	NA	NA	NA	0.921	NA	0.921	NA	NA	NA	NA	0.921	NA	NA	NA	2061.193	201.7	240.368	20.178	14.149	102.595	42.728	26.806	71.041	25.613	127.895	0	25.65988	26.83188	314.36552
37100280	HP8007510	Project 2	664	NA	HP8007528	H	2	1	1	1.18464	22.14587	10.32498	59.97937	28.62689	NA	NA	NA	NA	NA	NA	NA	NA	0.493	NA	NA	NA	NA	NA	NA	NA	NA	NA	NA	NA	1410.596	165.011	191.18	10.015	10.689	52.138	22.541	12.417	52.847	13.039	0	0	27.37685	27.27229	294.44338
37100299	HP800841-	Project 2	713	NA	HP8008427	H	2	1	1	1.14147	20.93288	11.25262	57.70866	28.56656	NA	NA	NA	NA	NA	NA	NA	NA	NA	NA	NA	NA	NA	NA	NA	NA	NA	NA	0.724	NA	1922.264	233.884	232.293	17.12	0.055	72.979	29.102	15.402	83.825	22.207	101.842	50.921	25.89669	27.48163	244.49248
37100312	HP8008612	Project 2	788	NA	HP800862-	H	2	1	1	1.18283	22.17397	11.9527	49.06274	23.84189	NA	NA	NA	NA	NA	NA	NA	NA	NA	NA	NA	NA	NA	NA	NA	NA	NA	NA	NA	NA	2520.559	305.61	371.598	23.703	2.945	97.484	37.454	21.845	108.478	30.312	127.895	0	23.54244	24.41286	262.47037
37100331	HP801361-	Project 2	429	NA	HP8013627	H	2	1	1	1.0147	33.22845	15.62632	43.04688	22.42558	NA	NA	NA	NA	NA	NA	NA	NA	NA	0.329	NA	0.329	NA	NA	NA	NA	0.329	NA	3.355	NA	2235.544	275.969	208.058	27.616	0.046	106.729	44.113	27.547	67.074	27.943	360	11.842	25.80128	29.18471	376.2376
37100338	HP8029211	Project 2	755	NA	HP8029229	H	2	1	1	1.20321	35.43559	18.18629	63.22999	32.21878	NA	NA	NA	NA	NA	NA	NA	NA	0.559	0.559	NA	0.559	NA	NA	NA	NA	0.559	NA	NA	NA	3620.516	551.112	617.479	27.81	2.94	100.13	35.248	22.274	129.85	33.446	0	59.211	30.74793	30.71775	334.4181
37100342	HP8010517	Project 2	743	NA	HP8010524	H	2	1	1	1.04088	24.00375	12.24849	37.60356	19.6249	6.974	NA	NA	NA	NA	NA	NA	NA	NA	0.954	NA	0.954	NA	NA	NA	NA	0.954	NA	NA	NA	1606.748	255.124	140.946	20.867	0.038	47.266	18.208	9.189	55.449	16.125	0	14.803	21.99418	25.93622	332.67869
37100352	HP800611-	Project 2	172	NA	HP8006127	H	2	1	1	1.09224	20.21811	11.33383	53.10112	27.21822	NA	NA	NA	NA	NA	NA	NA	NA	NA	0.164	NA	0.164	NA	NA	NA	NA	0.164	NA	NA	NA	2557.241	292.04	234.545	26.61	43.095	90.185	34.039	16.621	83.982	32.575	11.842	0	23.54244	25.95527	228.23284
37100360	HP8007318	Project 2	703	NA	HP8007325	H	2	1	1	1.23474	26.42671	15.14805	68.94403	33.90513	NA	NA	NA	NA	NA	NA	NA	NA	NA	NA	NA	NA	NA	NA	NA	NA	NA	NA	NA	NA	4027.284	431.648	366.883	35.363	68.039	155.251	60.261	35.077	127.558	48.159	0	720	27.95266	30.73521	260.40916
37100373	HP8019612	Project 2	347	NA	HP801962-	H	2	1	1	1.24034	23.50687	13.47467	59.45357	30.42716	NA	NA	NA	NA	NA	NA	NA	NA	NA	1.48	NA	1.48	NA	NA	NA	NA	1.48	NA	NA	NA	942.601	102.6	163.185	10.247	0.019	37.637	14.6	6.652	52.236	13.225	513.947	0	27.42613	28.70534	260.72119
37100376	HP8006910	Project 2	128	NA	HP8006928	H	2	1	1	1.07582	17.89338	7.6456	37.96272	18.00619	NA	NA	NA	NA	NA	NA	NA	NA	0.263	NA	NA	NA	NA	NA	NA	NA	NA	NA	NA	NA	1402.115	184.18	198.428	16.398	3.158	45.004	16.91	10.906	62.826	13.192	0	0	21.91924	25.45153	253.23979
37100386	HP8007115	Project 2	607	NA	HP8007122	H	2	1	1	1.02686	25.97525	12.75348	51.47762	27.63218	9.441	NA	0.461	NA	NA	NA	NA	NA	NA	0.461	NA	0.461	NA	NA	NA	10.461	0.461	NA	NA	NA	1872.609	236.997	335.804	23.95	0.446	70.959	26.523	14.337	85.644	23.836	0	0	27.42613	26.20159	321.68997
37100402	HP8008313	Project 2	267	NA	HP8008320	H	2	1	1	1.14184	14.3544	5.01009	52.28342	25.34304	NA	NA	NA	NA	NA	NA	NA	NA	0.691	0.691	NA	0.691	NA	NA	NA	NA	0.691	NA	NA	NA	1075.679	110.133	170.487	8.612	13.285	41.352	15.462	8.161	44.862	14.528	0	0	23.97324	23.04143	92.80737
37100404	HP8008014	Project 2	444	NA	HP8008021	H	2	1	1	1.09915	18.04317	9.21308	60.5507	30.33884	7.533	NA	NA	NA	NA	NA	NA	NA	NA	NA	NA	NA	NA	NA	NA	NA	NA	NA	NA	NA	2255.376	196.636	360.647	15.896	2.909	122.387	41.519	33.976	89.983	37.311	50.921	0	25.11194	28.10678	207.70675
37100412	HP8011117	Project 2	247	NA	HP8011124	H	2	1	1	1.07728	24.95678	12.18007	57.13873	26.4185	NA	NA	NA	NA	NA	NA	NA	NA	2.105	0.099	NA	0.099	NA	NA	NA	NA	0.099	NA	NA	NA	2570.16	283.949	369.28	18.717	0.081	104.697	39.609	24.228	125.989	31.778	0	0	23.72454	27.02004	287.0782
37100417	HP8013118	Project 2	341	NA	HP8013125	H	2	1	1	1.13345	27.29026	11.32312	43.37795	22.18726	NA	NA	NA	NA	NA	NA	NA	NA	1.316	3.322	NA	3.322	NA	NA	NA	NA	3.322	NA	NA	NA	2641.124	327.808	370.741	30.349	0.165	103.871	42.382	21.932	111.223	30.611	360	0	28.01512	26.44015	238.86811
37100423	HP8015514	Project 2	334	NA	HP8015521	H	2	1	1	1.19058	23.73731	12.63542	60.96595	29.84955	NA	NA	NA	NA	NA	NA	NA	NA	NA	NA	NA	NA	NA	NA	NA	NA	NA	NA	0.822	NA	5365.509	336.563	927.104	26.097	99.693	280.014	103.903	55.275	209.322	97.863	1440	NA	24.46343	25.8506	262.92257
37100426	HP8016819	Project 2	140	NA	HP8016826	H	2	1	1	1.01192	21.51853	10.64319	32.31069	16.86627	NA	NA	NA	NA	NA	NA	NA	NA	NA	NA	NA	NA	NA	NA	NA	NA	NA	NA	NA	NA	1952.432	243.592	280.692	20.876	0.047	90.091	27.536	14.754	53.536	40.711	0	0	21.33211	23.41648	286.72905
37100438	HP8032912	Project 2	740	NA	HP803292-	H	2	1	1	1.16177	17.71645	7.80131	57.04842	28.44424	10.099	NA	NA	NA	NA	NA	NA	NA	NA	0.099	NA	0.099	NA	NA	NA	NA	0.099	NA	0.099	10.099	2961.388	236.604	455.039	24.323	60.048	123.948	50.988	24.927	130.504	38.242	127.895	0	24.45858	24.43057	144.04872
37100454	HP8044619	Project 2	704	NA	HP8044626	H	2	1	1	1.10368	40.7258	21.98825	45.35174	22.86715	NA	NA	NA	NA	NA	NA	NA	NA	NA	0.658	NA	0.658	NA	NA	NA	NA	0.658	NA	0.658	NA	1209.185	141.406	151.391	8.596	0.033	50.727	18.957	12.244	48.158	15.581	0	0	28.75701	33.95222	518.07717
37100492	HP8012112	Project 2	708	NA	HP801212-	H	2	1	1	1.04704	21.33415	10.77085	48.71424	24.97774	NA	NA	NA	NA	NA	NA	NA	NA	1.151	NA	NA	NA	NA	NA	NA	NA	NA	NA	NA	NA	1753.636	177.06	278.278	18.577	0.078	76.092	29.707	14.901	94.572	24.977	0	29.605	28.40915	29.34129	238.21585
37100493	HP8012411	Project 2	149	NA	HP8012429	H	2	1	1	1.2838	12.20292	6.69602	43.13617	21.73087	NA	NA	NA	NA	NA	NA	NA	NA	NA	NA	NA	NA	NA	NA	NA	8.224	NA	NA	0.164	NA	1195.229	142.472	136.043	12.24	0.028	49.033	18.907	10.804	48.709	15.436	256.974	0	23.47858	23.08084	144.0857
37100501	HP8014914	Project 2	351	NA	HP8014921	H	2	1	1	1.05727	16.55942	8.47828	35.34533	18.68996	NA	NA	NA	NA	NA	NA	NA	NA	0.592	0.592	NA	0.592	NA	NA	NA	NA	0.592	NA	NA	NA	1655.038	209.604	229.915	17.149	9.108	56.399	21.823	13.324	67.719	16.142	0	0	20.34462	21.28848	267.6062
37100506	HP8043912	Project 2	324	NA	HP804392-	H	2	1	1	1.26759	28.46001	14.40776	45.30635	23.33789	5.428	NA	NA	NA	NA	NA	NA	NA	NA	0.461	NA	0.461	NA	NA	NA	NA	0.461	NA	NA	NA	3459.132	381.697	687.478	29.326	26.175	136.184	52.473	26.487	144.186	45.915	127.895	0	20.5696	24.22551	373.2615
37100513	HP8012315	Project 2	718	NA	HP8012322	H	2	1	1	0.95863	22.77977	10.0163	38.8247	19.75696	NA	NA	NA	NA	NA	NA	NA	NA	NA	NA	NA	NA	NA	NA	NA	NA	NA	NA	NA	NA	1629.001	185.236	236.417	17.87	0.058	72.293	27.467	16.403	69.713	22.578	29.605	0	23.22115	24.21707	295.31074
37100518	HP8011512	Project 2	533	NA	HP801152-	H	2	1	1	1.08647	11.26932	5.71616	48.0926	23.76318	NA	NA	NA	NA	NA	NA	NA	NA	NA	NA	NA	NA	NA	NA	NA	NA	NA	NA	0.23	NA	1384.471	196.65	278.505	22.393	1.313	43.998	15.697	10.957	57.693	13.032	50.921	0	23.29081	21.80972	124.62133
37100524	HP8014615	Project 2	498	NA	HP8014622	H	2	1	1	0.9682	43.81093	20.21707	57.41767	29.49166	NA	NA	NA	NA	NA	NA	NA	NA	NA	NA	NA	NA	NA	NA	NA	NA	NA	NA	0.559	0.559	1820.156	116.951	234.417	16.741	85.489	52.457	20.67	9.533	78.19	17.727	0	0	27.37685	34.41991	454.02171
37100534	HP8082616	Project 2	25	NA	HP8082623	H	2	1	1	1.07012	27.33402	14.9453	60.85147	30.58206	NA	NA	NA	NA	NA	NA	NA	NA	1.743	NA	NA	NA	NA	NA	NA	NA	NA	NA	NA	NA	2417.311	252.814	328.419	38.925	6.283	103.999	41.732	26.399	122.631	27.023	50.921	0	29.04458	29.32217	273.02869
37100538	HP8013011	Project 2	579	NA	HP8013029	H	2	1	1	1.23715	28.91387	15.30684	51.61963	26.56007	10.362	NA	3.388	NA	NA	NA	NA	NA	NA	NA	NA	NA	NA	NA	NA	NA	NA	NA	NA	NA	2671.451	268.354	465.871	30.072	27.726	102.754	36.952	23.49	130.056	31.882	255.789	0	26.34755	31.3958	464.20547
37100581	HP8011619	Project 2	653	NA	HP8011626	H	2	1	1	0.95016	27.77218	11.08624	46.78957	23.49248	NA	NA	NA	NA	NA	NA	NA	NA	NA	0.099	NA	0.099	NA	NA	NA	NA	0.099	NA	NA	NA	1957.701	226.998	286.737	20.481	1.051	81.943	30.295	18.262	86.16	26.985	180	0	23.00561	24.6787	333.64298
37100584	HP8060819	Project 2	467	NA	HP8060826	H	2	1	1	0.99736	24.81735	11.40029	34.51719	17.95515	NA	NA	NA	NA	NA	NA	NA	NA	2.27	NA	NA	NA	NA	NA	NA	NA	NA	NA	NA	2.27	1640.647	240.809	263.93	30.361	0.062	55.759	22.547	11.217	62.207	16.786	127.895	0	21.30149	23.40841	287.80341
37100587	HP8088918	Project 2	423	NA	HP8088925	H	2	1	1	1.18498	16.18445	7.4991	47.21986	22.70933	NA	NA	NA	NA	NA	NA	NA	NA	NA	NA	NA	NA	NA	NA	NA	NA	NA	NA	NA	NA	1259.571	167.993	122.164	12.411	4.206	42.729	16.737	7.842	47.664	14.745	0	0	20.99262	21.06231	157.88085
37100594	HP801421-	Project 2	709	NA	HP8014227	H	2	1	1	1.2652	11.23831	4.77772	50.53616	24.25979	NA	NA	NA	NA	NA	NA	NA	NA	0.559	NA	NA	NA	NA	NA	NA	NA	NA	NA	NA	NA	2549.899	362.402	120.435	33.216	12.599	76.03	30.553	23.485	92.632	16.26	0	0	25.14062	21.1097	74.68965
37100642	HP8016210	Project 2	362	NA	HP8016228	H	2	1	1	1.11572	10.86421	4.86499	50.71069	25.68861	NA	NA	NA	NA	NA	NA	NA	NA	0.888	NA	NA	NA	NA	NA	NA	NA	NA	NA	NA	NA	1701.695	251.79	130.525	30.887	0.011	56.87	23.054	15.887	62.388	13.595	0	0	24.26126	21.93542	71.95676
37100647	HP809121-	Project 2	39	NA	HP8091227	H	2	1	2	1.11783	36.207	17.23442	82.48406	39.34326	9.309	NA	NA	NA	NA	NA	NA	NA	NA	NA	NA	NA	NA	NA	NA	NA	NA	NA	NA	NA	995.635	153.121	83.671	15.172	0.44	28.128	10.399	6.28	38.751	8.778	0	11.842	31.93837	37.89049	348.61922
37100651	HP8014113	Project 2	584	NA	HP8014120	H	2	1	1	1.26312	17.08696	8.09346	57.24768	27.2696	NA	NA	NA	NA	NA	NA	NA	NA	NA	0.592	NA	0.592	NA	NA	NA	NA	0.592	NA	0.592	NA	2577.333	375.411	138.906	32.216	28.095	74.623	29.256	18.256	75.452	20.619	0	0	21.06573	22.60161	159.18673
37100670	HP8015119	Project 2	401	NA	HP8015126	H	2	1	1	1.10818	27.47584	13.07741	50.20473	26.27343	NA	NA	NA	NA	NA	NA	NA	NA	0.822	0.822	NA	0.822	NA	NA	NA	NA	0.822	NA	NA	NA	2082.753	248.87	305.679	21.804	0.066	75.22	26.89	22.158	107.261	20.057	0	11.842	29.34823	32.75436	234.70812
37100691	HP8014818	Project 2	421	NA	HP8014825	H	2	1	1	0.89912	16.15215	7.91623	50.86672	25.76394	NA	NA	NA	NA	NA	NA	NA	NA	NA	NA	NA	NA	NA	NA	NA	NA	NA	NA	NA	NA	966.369	102.608	100.673	12.596	0.962	47.464	20.359	11.522	36.872	12.096	0	11.842	25.34701	26.41837	170.53469
37100696	HP8014519	Project 2	508	NA	HP8014526	H	2	1	2	1.00015	36.37168	18.22651	52.38245	27.09751	NA	NA	NA	NA	NA	NA	NA	NA	NA	0.526	NA	0.526	NA	NA	NA	NA	0.526	NA	NA	NA	898.464	83.307	196.502	10.204	4.845	42.996	18.292	10.603	42.888	11.106	0	0	30.84998	34.79485	374.33432
37100699	HP8017718	Project 2	389	NA	HP8017725	H	2	1	1	1.14169	17.43989	8.85311	68.98505	35.42375	NA	NA	NA	NA	NA	NA	NA	NA	NA	0.296	NA	0.296	0.296	NA	NA	NA	0.296	NA	NA	NA	2233.023	291.386	122.775	34.612	39.402	58.158	20.879	12.981	83.164	19.406	0	0	25.00706	25.9368	146.20892
37100716	HP8027819	Project 2	600	NA	HP8027826	H	2	1	1	1.00441	29.33077	13.23067	36.72555	18.09517	NA	NA	NA	NA	NA	NA	NA	NA	0.658	0.658	NA	0.658	NA	NA	NA	NA	0.658	NA	0.658	NA	1712.471	231.502	167.605	34.004	0.037	62.58	21.856	18.004	75.603	17.17	0	0	29.34823	27.9334	360.4972
37100722	HP8018211	Project 2	373	NA	HP8018229	H	2	1	1	1.06227	24.47019	14.35973	56.09867	29.13282	NA	NA	NA	NA	NA	NA	NA	NA	NA	NA	NA	NA	NA	NA	NA	NA	NA	NA	0.691	NA	2018.481	289.094	143.291	24.772	0.034	69.893	27.514	19.424	69.753	17.444	29.605	29.605	28.25093	27.96123	280.14624
37100725	HP804081-	Project 2	284	NA	HP8040827	H	2	1	1	1.05438	24.48878	12.6561	42.32033	21.72254	6.086	NA	NA	NA	NA	NA	NA	NA	NA	1.118	NA	1.118	NA	NA	NA	NA	1.118	NA	NA	NA	2331.662	300.25	296.988	37.992	21.483	77.44	29.856	17.375	89.64	23.787	0	0	21.02642	24.19164	306.90698
37100730	HP8016018	Project 2	422	NA	HP8016025	H	2	1	1	0.99123	28.23936	13.36959	44.51661	24.53045	11.053	11.053	NA	NA	NA	NA	NA	NA	0.066	3.059	NA	3.059	NA	NA	NA	NA	3.059	NA	NA	NA	1799.925	202.314	342.176	18.656	0.037	75.957	28.426	18.487	79.349	22.317	0	0	28.18187	34.54298	348.41416
37100733	HP8015717	Project 2	676	NA	HP8015724	H	2	1	1	0.97944	20.19002	10.26809	54.05384	28.06847	NA	NA	NA	NA	NA	NA	NA	NA	NA	NA	NA	NA	NA	NA	NA	NA	NA	NA	NA	NA	1725.52	195.957	195.281	16.123	0.071	72.308	28.008	18.036	76.056	20.536	0	50.921	26.68738	27.80708	234.3539
37100734	HP8019516	Project 2	311	NA	HP8019523	H	2	1	1	0.93388	22.18295	12.18167	38.02555	19.83358	NA	NA	NA	NA	NA	NA	NA	NA	0.987	7.007	NA	7.007	NA	NA	NA	NA	7.007	NA	0.987	NA	2074.085	240.65	270.611	19.351	0.082	89.815	35.706	17.3	79.046	29.547	0	11.842	22.72732	25.44694	357.44674
37100741	HP8034315	Project 2	610	NA	HP8034322	H	2	1	1	1.03268	25.75725	14.00599	34.03236	17.46428	7.336	NA	NA	NA	NA	NA	NA	NA	NA	NA	NA	NA	NA	NA	NA	NA	NA	NA	NA	NA	787.817	95.236	69.487	9.2	0.016	34.64	12.587	9.472	27.575	9.976	0	0	25.44197	25.02846	335.47407
37100753	HP802811-	Project 2	773	NA	HP8028127	H	2	1	1	1.0077	25.16134	14.51045	37.1569	19.56081	4.013	NA	NA	NA	NA	NA	NA	NA	NA	NA	NA	NA	NA	NA	NA	NA	NA	NA	NA	NA	2202.807	246.856	315.356	20.523	1.844	87.682	34.003	18.207	106.954	27.583	0	0	23.82703	26.65259	354.0502
37100758	HP8018713	Project 2	327	NA	HP8018720	H	2	1	1	1.04076	36.24006	20.64549	46.60435	25.12538	NA	NA	NA	NA	NA	NA	NA	NA	NA	0.757	NA	0.757	NA	NA	NA	NA	0.757	NA	NA	NA	632.325	100.019	53.375	10.904	0.007	17.368	5.777	3.358	25.574	6.609	0	0	22.7577	29.40804	478.58509
37100783	HP8074217	Project 2	415	NA	HP8074224	H	2	1	1	0.91673	15.34179	8.71034	41.26763	20.23526	3.026	NA	NA	NA	NA	NA	NA	NA	NA	NA	NA	NA	NA	NA	NA	NA	NA	NA	NA	NA	1899.722	252.048	245.095	25.796	0.078	72	26.716	14.798	72.146	24.525	0	5.921	26.62687	23.75198	177.79502
37100807	HP8026610	Project 2	416	NA	HP8026628	H	2	1	1	0.93948	21.46236	11.18769	27.87239	14.41159	NA	NA	NA	NA	NA	NA	NA	NA	1.25	1.25	NA	1.25	NA	NA	NA	NA	1.25	NA	NA	NA	820.429	93.504	147.067	8.264	4.548	32.951	14.107	6.365	32.294	9.873	0	25.461	20.03739	21.81433	324.12873
37100812	HP8021912	Project 2	711	NA	HP802192-	H	2	1	1	1.06043	19.46282	9.98553	38.15342	19.11718	NA	NA	NA	NA	NA	NA	NA	NA	NA	NA	NA	NA	NA	NA	NA	NA	NA	NA	NA	NA	1289.404	163.33	122.895	14.763	0.052	48.603	19.553	11.974	54.757	13.804	0	0	25.50213	26.02589	248.47284
37100841	HP8020116	Project 2	648	NA	HP8020123	H	2	1	1	1.19149	21.19715	9.05325	67.24321	30.46209	NA	NA	NA	NA	NA	NA	NA	NA	NA	NA	NA	NA	NA	NA	NA	NA	NA	NA	NA	NA	2079.593	256.379	229.147	29.764	1.166	85.029	34.182	16.693	85.911	28.002	0	0	25.14297	28.4294	193.34146
37100842	HP8083013	Project 2	223	NA	HP8083020	H	2	1	1	0.96458	18.06978	7.89543	34.33841	16.92757	NA	NA	NA	NA	NA	NA	NA	NA	NA	0.559	NA	0.559	NA	NA	NA	NA	0.559	NA	NA	NA	1424.125	197.963	142.812	17.804	31.139	34.475	12.271	7.86	37.993	11.805	0	0	19.88139	20.85167	220.85558
37100848	HP8100719	Project 2	135	NA	HP8100726	H	2	1	2	1.20461	24.00888	13.75672	61.78428	30.53647	NA	NA	NA	NA	NA	NA	NA	NA	NA	NA	NA	NA	NA	NA	NA	NA	NA	NA	NA	NA	2500.842	216.449	484.666	27.324	0.044	124.274	50.327	26.36	133.224	36.11	720	0	26.63693	28.25272	215.29102
37100853	HP8019719	Project 2	98	NA	HP8019726	H	2	1	1	1.16458	25.49844	12.97511	45.82855	23.7265	2.401	NA	NA	NA	NA	NA	NA	NA	NA	0.395	NA	0.395	NA	NA	NA	NA	0.395	NA	NA	NA	1328.747	185.096	99.282	25.404	0.02	49.591	20.557	11.655	49.511	13.663	0	0	24.17971	26.89285	365.68649
37100855	HP8021111	Project 2	635	NA		H	2	2	1	1.04662	27.8732	13.59273	41.06897	20.25571	NA	NA	NA	NA	NA	NA	NA	NA	NA	NA	NA	NA	NA	NA	NA	NA	NA	NA	NA	NA	NA	NA	NA	NA	NA	NA	NA	NA	NA	NA	NA	NA	26.62687	27.58747	263.86666
37100860	HP8064917	Project 2	590	NA	HP8064924	H	2	1	1	1.04042	10.56454	4.20279	46.08013	21.872	NA	NA	NA	NA	NA	NA	NA	NA	8.257	0.296	NA	0.296	NA	NA	NA	NA	0.296	NA	NA	NA	2855.933	435.958	156.614	67.559	12.171	83.415	29.763	29.187	98.853	17.158	0	11.842	21.67837	21.46059	64.01391
37100864	HP8021015	Project 2	583	NA	HP8021022	H	2	1	1	1.06495	18.19296	8.22897	38.49989	18.504	NA	NA	NA	NA	NA	NA	NA	NA	NA	NA	NA	NA	NA	NA	NA	NA	NA	NA	NA	NA	758.638	85.348	31.453	13.889	0.02	35.984	16.168	10.699	31.724	6.425	0	0	21.77449	23.64951	258.19879
37100876	HP8065218	Project 2	368	NA	HP8065225	H	2	1	1	1.19813	16.84493	8.07019	73.1201	35.58784	NA	NA	NA	NA	NA	NA	NA	NA	NA	0.526	NA	0.526	NA	NA	NA	NA	0.526	NA	NA	NA	1897.004	209.412	225.903	35.241	4.535	83.096	35.76	22.208	82.52	19.155	0	0	25.14297	28.16518	206.87394
37100877	HP8030516	Project 2	694	NA	HP8030523	H	2	1	1	1.12892	17.82615	9.77054	47.98325	24.67889	7.895	NA	NA	NA	NA	NA	NA	NA	0.822	NA	NA	NA	NA	NA	NA	NA	NA	NA	NA	NA	3261.505	278.974	548.889	25.712	15.413	151.631	63.846	28.961	171.121	45.524	256.974	0	24.08119	25.15953	185.20425
37100907	HP8071712	Project 2	540	NA	HP807172-	H	2	1	2	0.93085	31.47774	16.32116	38.40159	19.73554	3.257	NA	NA	NA	NA	NA	NA	NA	1.25	0.23	NA	0.23	NA	NA	NA	NA	0.23	NA	NA	NA	1001.007	152.413	85.736	12.706	0.039	27.94	9.769	6.506	40.124	9.128	0	11.842	30.53036	29.4768	413.46292
37100912	HP8021517	Project 2	595	NA	HP8021524	H	2	1	1	0.91882	34.20517	17.02345	41.04263	21.74726	NA	NA	NA	NA	NA	NA	NA	NA	0	NA	NA	NA	NA	NA	NA	NA	NA	NA	NA	0.559	1725.507	209.818	210.715	22.04	0.473	65.333	26.097	15.471	80.938	17.872	50.921	0	28.3814	29.62181	382.84302
37100914	HP8080113	Project 2	256	NA	HP8080120	H	2	1	2	1.3055	25.93759	13.93946	60.35052	29.17875	9.441	NA	NA	NA	NA	NA	NA	NA	NA	NA	NA	NA	NA	NA	NA	NA	NA	NA	NA	0.428	1976.247	160.279	356.683	14.655	85.512	53.767	21.245	11.043	68.08	16.758	0	0	26.74402	28.02767	333.16076
37100924	HP8021816	Project 2	603	NA	HP8021823	H	2	1	1	0.97994	19.73547	8.18919	38.76235	18.87486	NA	NA	NA	NA	NA	NA	NA	NA	NA	NA	NA	NA	NA	NA	NA	NA	NA	NA	NA	NA	2434.247	343.805	322.124	38.78	2.422	79.802	29.42	18.291	102.02	25.726	0	50.921	20.64102	22.9161	259.66745
37100931	HP8072312	Project 2	705	NA	HP807232-	H	2	1	2	1.04989	34.07068	15.63235	46.23989	24.01338	7.171	NA	NA	NA	NA	NA	NA	NA	NA	0.197	NA	0.197	NA	NA	NA	NA	0.197	NA	NA	NA	2133.261	269.767	289.999	19.352	5.832	78.152	27.904	13.798	86.16	30.24	256.974	0	23.07662	32.0134	440.06228
37100936	HP8022715	Project 2	662	NA	HP8022722	H	2	1	1	0.94284	20.86062	9.4612	36.15744	17.94068	NA	NA	NA	NA	NA	NA	NA	NA	0.592	0.592	NA	0.592	NA	NA	NA	NA	0.592	NA	NA	NA	1310.073	132.87	94.481	13.847	22.111	54.002	21.798	13.729	41.678	14.253	127.895	0	22.87713	21.72326	263.14734
37100944	HP8021314	Project 2	246	NA	HP8021321	H	2	1	1	1.03052	28.40187	12.85751	36.49943	18.97067	NA	NA	NA	NA	NA	NA	NA	NA	0.658	NA	NA	NA	NA	NA	NA	NA	NA	NA	NA	NA	1715.412	193.386	315.27	19.437	10.139	67.302	26.49	13.75	73.087	21.484	127.895	29.605	24.51323	24.00338	388.09953
37100952	HP8037813	Project 2	286	NA	HP8037820	H	2	1	1	1.3688	28.29387	15.46484	61.50179	31.1142	NA	NA	NA	NA	NA	NA	NA	NA	NA	NA	NA	NA	NA	NA	NA	NA	NA	NA	NA	NA	1315.895	140.408	276.397	23.911	16.291	48.887	16.651	10.939	63.71	16.637	50.921	0	25.16239	30.54672	297.32781
37100959	HP8024716	Project 2	472	NA	HP8024723	H	2	1	1	1.13603	30.50246	15.50549	66.13119	32.71874	NA	NA	NA	NA	NA	NA	NA	NA	1.053	NA	NA	NA	NA	NA	NA	NA	NA	NA	NA	NA	1570.863	193.851	248.557	9.998	1.533	59.5	23.243	12.401	62.107	18.905	29.605	29.605	27.31916	31.54017	359.7238
37100966	HP8023614	Project 2	167	NA	HP8023621	H	2	1	1	1.064	19.6758	10.21563	39.79266	21.51661	NA	NA	NA	NA	NA	NA	NA	NA	NA	0.592	NA	0.592	NA	NA	NA	NA	0.592	NA	NA	NA	2099.926	321.785	138.673	30.02	1.029	65.192	21.66	10.932	76.314	28.125	0	11.842	21.02642	21.42616	261.89751
37100974	HP8068118	Project 2	320	NA	HP8068125	H	2	1	1	1.03766	23.64203	13.48511	62.40456	31.69778	NA	NA	NA	NA	NA	NA	NA	NA	NA	NA	NA	NA	NA	NA	NA	NA	NA	NA	NA	NA	2278.908	307.804	244.047	20.609	5.763	82.401	30.894	17.886	73.274	27.267	127.895	0	29.92222	32.41371	270.02277
37100990	HP8053319	Project 2	473	NA	HP8053326	H	2	1	1	0.87001	18.37814	9.75932	31.94353	15.91071	NA	NA	NA	NA	NA	NA	NA	NA	0.592	0.592	NA	0.592	NA	NA	NA	NA	0.592	NA	NA	NA	1451.651	234.884	107.001	43.329	0.023	38.994	14.193	12.82	67.037	8.232	0	0	23.4849	21.76726	274.60051
37100996	HP8024513	Project 2	633	NA	HP8024520	H	2	1	1	1.04409	12.71212	5.7194	47.04441	22.40357	NA	NA	NA	NA	NA	NA	NA	NA	7.138	NA	NA	NA	NA	NA	NA	NA	NA	NA	0.066	NA	1896.268	265.366	280.949	37.306	0.037	64.231	24.885	17.017	82.491	16.191	0	0	24.01296	23.08232	108.85353
37101016	HP8069316	Project 2	350	NA	HP8069323	H	2	1	2	1.07191	19.23251	10.10944	50.25918	25.20615	NA	NA	NA	NA	NA	NA	NA	NA	NA	NA	NA	NA	NA	NA	NA	NA	NA	NA	NA	NA	1900.054	228.252	247.294	23.562	18.674	72.175	30.601	18.147	68.113	18.113	360	0	25.0135	25.77067	238.06287
37101018	HP8023112	Project 2	702	NA	HP802312-	H	2	1	1	1.08795	29.08514	13.85512	68.63929	33.43243	NA	NA	NA	NA	NA	NA	NA	NA	NA	NA	NA	NA	NA	NA	NA	NA	NA	NA	NA	NA	1665.422	179.318	241.841	12.898	15.121	68.103	24.303	13.108	60.778	25.049	0	0	24.42429	28.77977	273.12382
37101029	HP8077619	Project 2	672	NA	HP8077626	H	2	1	1	1.10741	21.73154	10.37795	41.385	20.72438	2.401	NA	NA	NA	NA	NA	NA	NA	NA	0.395	NA	0.395	NA	NA	NA	NA	0.395	NA	NA	NA	700.283	71.736	111.527	6.648	0.023	33.237	12.85	7.756	30.797	9.601	0	14.803	29.32557	25.25208	322.68432
37101031	HP8074516	Project 2	693	NA	HP8074523	H	2	1	2	1.09101	20.69709	10.75149	52.41876	23.84152	NA	NA	NA	NA	NA	NA	NA	NA	NA	NA	NA	NA	NA	NA	NA	NA	NA	NA	NA	NA	1966.704	203.294	289.484	16.339	17.691	80.629	31.023	17.684	81.949	24.52	720	0	23.85634	25.58759	225.19691
37101033	HP804431-	Project 2	298	NA	HP8044327	H	2	1	1	1.13583	26.40851	11.95367	56.80445	27.79438	NA	NA	NA	NA	NA	NA	NA	NA	NA	NA	NA	NA	NA	NA	NA	NA	NA	NA	NA	NA	1772.474	216.183	206.892	15.131	14.067	52.523	17.551	7.759	88.536	23.039	0	0	26.88781	27.08404	300.46145
37101046	HP8024417	Project 2	352	NA	HP8024424	H	2	1	1	1.06945	21.30644	10.44393	39.7864	19.42327	NA	NA	NA	NA	NA	NA	NA	NA	NA	NA	NA	NA	NA	NA	NA	NA	NA	NA	NA	NA	2149.664	252.468	253.673	23.758	2.959	88.81	33.008	18.79	88.091	29.835	0	0	22.18905	24.68277	333.0855
37101052	HP8083216	Project 2	317	NA	HP8083223	H	2	1	1	1.21763	26.61459	13.75387	75.95563	37.33356	NA	NA	NA	NA	NA	NA	NA	NA	NA	0.757	NA	0.757	NA	NA	NA	NA	0.757	NA	NA	NA	3551.33	342.63	561.595	29.613	2.352	170.951	67.004	38.632	167.338	50.786	21.316	0	27.8963	30.71292	189.4036
37101058	HP8024812	Project 2	250	NA	HP802482-	H	2	1	1	1.25249	20.50411	9.61691	54.84014	25.74369	NA	NA	NA	NA	NA	NA	NA	NA	NA	0.066	NA	0.066	NA	NA	NA	NA	0.066	NA	NA	NA	1305.431	167.719	174.488	8.357	2.502	48.608	19.036	11.779	45.569	13.942	0	50.921	25.06996	27.52794	253.18336
37101060	HP8023817	Project 2	442	NA	HP8023824	H	2	1	1	0.69431	11.40159	5.90521	23.48592	12.10364	NA	NA	NA	NA	NA	NA	NA	NA	NA	0.066	NA	0.066	NA	NA	NA	NA	0.066	NA	0.066	NA	1147.073	157.091	227.448	14.992	0.006	41.317	14.608	12.017	45.03	11.278	0	0	20.5372	21.70579	201.84963
37101065	HP8025615	Project 2	381	NA	HP8025622	H	2	1	1	1.15616	32.51586	16.48527	73.51685	37.20984	NA	NA	NA	NA	NA	NA	NA	NA	NA	NA	NA	NA	NA	NA	NA	NA	NA	NA	NA	NA	825.605	78.905	159.347	10.235	1.324	41.112	16.833	10.912	37.864	10.148	0	11.842	26.5742	29.79113	324.60337
37101072	HP8076816	Project 2	622	NA	HP8076823	H	2	1	1	1.17582	32.54531	14.69537	49.89387	25.83196	NA	NA	NA	NA	NA	NA	NA	NA	NA	NA	NA	NA	NA	NA	NA	NA	NA	NA	NA	NA	4204.778	433.249	654.979	34.905	25.15	182.951	66.139	44.572	175.898	57.416	127.895	NA	32.85363	34.75655	379.71413
37101083	HP8028216	Project 2	290	NA	HP8028223	H	2	1	1	1.04104	23.33754	11.11373	30.14166	14.58593	NA	NA	NA	NA	NA	NA	NA	NA	1.546	0.526	NA	0.526	NA	NA	NA	NA	0.526	NA	NA	NA	1603.225	170.522	236.847	13.4	5.422	67.571	25.557	12.878	73.15	23.428	0	50.921	20.74499	22.78803	281.24052
37101103	HP8025519	Project 2	432	NA	HP8025526	H	2	1	1	1.0901	17.54204	9.50258	32.36601	16.31805	8.421	NA	NA	NA	NA	NA	NA	NA	NA	0.362	NA	0.362	NA	NA	NA	NA	0.362	NA	0.362	NA	1482.118	218.75	87.071	25.664	9.99	46.555	17.855	12.123	46.249	12.99	0	0	21.07775	20.48696	266.94846
37101121	HP8028419	Project 2	383	NA	HP8028426	H	2	1	1	1.02638	43.11901	21.37556	45.98371	24.11295	NA	NA	NA	NA	NA	NA	NA	NA	NA	NA	NA	NA	NA	NA	NA	NA	NA	NA	NA	NA	1464.387	112.125	184.372	13.324	40.885	57.096	22.212	14.767	58.854	15.263	29.605	0	25.06996	32.45079	542.3175
37101123	HP8046118	Project 2	49	NA	HP8046125	H	2	1	1	1.26544	23.04262	10.52377	35.15732	17.91876	NA	NA	NA	NA	NA	NA	NA	NA	NA	NA	NA	NA	NA	NA	NA	NA	NA	NA	NA	NA	2626.978	306.681	340.753	42.454	0.108	110.305	43.712	25.132	122.699	32.627	29.605	50.921	24.85485	25.58439	247.20801
37101124	HP8026418	Project 2	509	NA	HP8026425	H	2	1	1	1.23405	23.87372	12.80841	59.38402	29.03505	NA	NA	NA	NA	NA	NA	NA	NA	0.329	6.382	NA	6.382	NA	NA	NA	NA	6.382	NA	NA	NA	1403.332	134.464	151.928	8.004	39.339	44.785	17.907	10.993	47.716	12.312	0	0	26.16888	26.79711	254.8109
37101137	HP8026813	Project 2	108	NA	HP8026820	H	2	1	1	1.15138	34.11611	19.57076	59.04939	30.37364	NA	NA	NA	NA	NA	NA	NA	NA	NA	0.559	NA	0.559	NA	NA	NA	NA	0.559	NA	NA	NA	2590.322	240.376	474.04	22.109	29.86	106.46	40.703	21.558	119.752	35.117	0	0	24.46343	29.47937	362.62972
37101158	HP8028013	Project 2	305	NA	HP8028020	H	2	1	1	1.20838	25.27286	13.26403	55.80016	27.89416	NA	NA	NA	NA	NA	NA	NA	NA	0.625	NA	NA	NA	NA	NA	NA	NA	NA	NA	NA	NA	868.871	76.156	163.24	9.984	6.242	40.768	16.106	8.468	42.436	12.473	1440	0	27.51485	29.75977	295.94431
37101170	HP8071114	Project 2	328	NA	HP8071121	H	2	1	1	1.16934	23.85472	12.87681	52.62591	25.82713	NA	NA	NA	NA	NA	NA	NA	NA	0.921	NA	NA	NA	NA	NA	NA	NA	NA	NA	NA	NA	3299.647	367.771	308.171	34.135	60.78	103.389	39.849	23.661	126.902	31.026	0	0	27.17734	29.43471	267.00932
37101172	HP8043015	Project 2	157	NA	HP8043022	H	2	1	1	1.03763	20.08695	11.48716	44.63387	20.8642	NA	NA	NA	NA	NA	NA	NA	NA	NA	NA	NA	NA	NA	NA	NA	NA	NA	NA	NA	NA	1153.02	141.623	122.481	12.053	3.422	47.04	18.799	10.277	41.429	14.293	50.921	11.842	24.14169	25.52177	255.44065
37101179	HP8031319	Project 2	261	NA	HP8031326	H	2	1	1	0.82456	20.98618	6.00287	34.96998	17.39946	NA	NA	NA	NA	NA	NA	NA	NA	NA	NA	NA	NA	NA	NA	NA	NA	NA	NA	NA	NA	1251.468	178.609	9.445	27.39	0	52.416	15.921	22.607	32.926	9.266	0	0	20.84458	20.45963	180.47104
37101180	HP8085313	Project 2	195	NA	HP8085320	H	2	1	1	1.08918	33.33366	21.78206	73.10614	38.81075	7.862	NA	NA	NA	NA	NA	NA	NA	NA	NA	NA	NA	NA	NA	NA	NA	NA	NA	NA	NA	1290.754	153.873	195.491	15.91	0.94	52.269	18.95	10.893	58.047	18.159	29.605	0	36.99574	36.45781	442.60871
37101182	HP8028611	Project 2	216	NA	HP8028629	H	2	1	1	1.2843	14.59323	7.82063	64.70892	32.97423	11.842	NA	NA	NA	NA	NA	NA	NA	NA	0.757	NA	0.757	NA	NA	NA	NA	0.757	NA	NA	NA	3811.222	446.641	269.354	70.095	1.423	172.317	71.417	46.205	160.966	41.516	360	0	24.46343	24.20722	135.46954
37101187	HP8030313	Project 2	420	NA	HP8030320	H	2	1	1	1.11705	10.07706	4.21823	38.70755	18.07088	NA	NA	NA	NA	NA	NA	NA	NA	NA	0.757	NA	0.757	NA	NA	NA	NA	0.757	NA	NA	NA	1208.768	140.428	172.584	13.165	20.08	36.473	14.319	8.302	51.685	10.467	0	0	20.82778	19.71454	89.02871
37101194	HP8031917	Project 2	118	NA	HP8031924	H	2	1	1	1.00664	29.88849	15.4085	43.82455	22.46527	NA	NA	NA	NA	NA	NA	NA	NA	NA	NA	NA	NA	NA	NA	NA	NA	NA	NA	NA	0.066	2493.871	197.899	418.66	22.962	0.055	143.688	54.578	42.469	110.959	35.607	720	0	26.27184	28.88794	403.89101
37101204	HP8041612	Project 2	487	NA	HP804162-	H	2	1	1	1.05692	14.70086	6.30561	50.49871	24.61094	NA	NA	NA	NA	NA	NA	NA	NA	2.138	0.197	NA	0.197	6.184	NA	NA	NA	0.197	NA	0.197	NA	1833.772	256.588	102.885	29.257	12.111	51.064	17.669	15.727	77.218	13.25	0	0	23.85634	22.54667	127.69898
37101228	HP8044117	Project 2	279	NA	HP8044124	H	2	1	1	1.072	26.50958	13.40465	38.94276	18.90932	NA	NA	NA	NA	NA	NA	NA	NA	NA	NA	NA	NA	NA	NA	NA	NA	NA	NA	NA	NA	2295.698	356.155	205.592	18.103	16.714	56.398	20.703	12.889	69.922	17.888	0	127.895	22.6789	24.4877	477.91192
37101232	HP8032314	Project 2	56	NA	HP8032321	H	2	1	1	1.11261	21.19034	10.94594	51.81591	26.86154	NA	NA	NA	NA	NA	NA	NA	NA	0.033	NA	NA	NA	NA	NA	NA	NA	NA	NA	NA	NA	941.981	115.584	190.621	11.573	21.223	26.422	11.008	5.632	30.94	7.325	0	0	25.11194	25.57951	232.3922
37101240	HP8029713	Project 2	7	NA	HP8029720	H	2	1	1	0.92333	27.20365	13.6878	36.09496	18.2387	NA	NA	NA	NA	NA	NA	NA	NA	NA	1.809	NA	1.809	NA	NA	NA	NA	1.809	NA	1.809	NA	1413.905	154.794	220.979	17.982	0.082	60.174	23.481	15.801	69.903	15.88	0	0	24.08534	27.42825	366.41413
37101243	HP8076912	Project 2	343	NA	HP807692-	H	2	1	1	1.02755	24.77515	12.50739	62.39671	30.4588	9.77	NA	NA	NA	NA	NA	NA	NA	0.789	NA	NA	NA	NA	NA	NA	NA	NA	NA	NA	NA	1653.088	172.036	169.804	19.118	30.205	54.798	21.292	13.067	72.872	15.655	0	0	26.68144	31.39621	254.99504
37101252	HP8068214	Project 2	353	NA	HP8068221	H	2	1	1	1.2312	18.99118	9.65269	52.2787	25.64957	NA	NA	NA	NA	NA	NA	NA	NA	NA	0.691	NA	0.691	NA	NA	NA	NA	0.691	NA	NA	NA	1536.492	198.223	173.657	18.178	10.02	54.562	19.222	10.934	57.926	20.03	0	29.605	23.15984	24.11684	184.93143
37101255	HP8031511	Project 2	269	NA	HP8031529	H	2	1	1	1.08407	21.76007	12.24126	49.73259	23.61416	NA	NA	NA	NA	NA	NA	NA	NA	NA	NA	NA	NA	NA	NA	NA	NA	NA	NA	NA	NA	1942.697	198.433	229.88	8.917	38.268	61.881	24.554	14.612	79.826	17.551	0	50.921	24.58474	25.57901	291.7627
37101258	HP8028515	Project 2	187	NA	HP8028522	H	2	1	1	1.15246	17.99492	9.97229	55.85893	28.10185	NA	NA	NA	NA	NA	NA	NA	NA	2.072	1.053	NA	1.053	NA	NA	NA	NA	1.053	NA	0.132	NA	2639.111	313.168	567.982	30.405	1.08	106.229	39.643	26.297	117.731	30.736	360	0	27.51485	28.77996	201.38172
37101259	HP8092119	Project 2	148	NA	HP8092126	H	2	1	1	1.00932	14.59501	5.47633	43.11515	21.75505	8.454	NA	NA	NA	NA	NA	NA	NA	NA	0.395	NA	0.395	NA	NA	NA	NA	0.395	NA	NA	NA	2474.051	257.866	214.788	34.387	5.198	122.292	50.462	29.347	98.838	33.963	256.974	0	19.6187	20.08744	124.66926
37101262	HP8031116	Project 2	519	NA	HP8031123	H	2	1	1	0.88625	29.68399	17.0567	57.17792	26.89513	NA	NA	NA	NA	NA	NA	NA	NA	NA	NA	NA	NA	NA	NA	NA	NA	NA	NA	NA	NA	1133.61	137.898	116.593	7.605	10.014	40.323	16.428	11.43	39.446	9.419	0	0	26.68144	29.95328	333.65884
37101279	HP8031212	Project 2	574	NA	HP803122-	H	2	1	1	0.7696	22.14247	9.32033	31.01423	16.14347	NA	NA	NA	NA	NA	NA	NA	NA	NA	NA	NA	NA	NA	NA	NA	NA	NA	NA	NA	NA	2572.014	280.172	321.502	34.584	14.483	114.162	44.543	24.013	101.553	36.781	0	14.803	21.44432	22.52741	236.86966
37101285	HP8027616	Project 2	82	NA	HP8027623	H	2	1	1	0.94521	22.18631	9.73436	37.58015	18.32788	NA	NA	NA	NA	NA	NA	NA	NA	NA	0	NA	0	NA	NA	NA	NA	0	NA	NA	0.526	1779	166.812	267.091	15.741	0.92	88.333	33.398	20.403	82.258	27.441	29.605	0	20.297	23.07651	317.80473
37101304	HP8040617	Project 2	608	NA	HP8040624	H	2	1	1	1.08394	30.71064	13.6731	33.96781	16.99579	NA	NA	NA	NA	NA	NA	NA	NA	NA	0.461	NA	0.461	NA	NA	NA	NA	0.461	NA	NA	NA	1962.553	210.002	148.211	25.9	0.445	95.299	37.616	28.901	80.784	21.366	0	0	24.65914	29.72811	425.29709
37101310	HP8036412	Project 2	221	NA	HP803642-	H	2	1	1	1.12611	23.36315	12.59126	36.44357	18.16393	7.599	NA	NA	NA	3.586	3.586	NA	NA	NA	0.625	NA	0.625	NA	NA	NA	NA	0.625	NA	0.625	7.599	2119.522	310.337	291.718	33.49	13.98	63.226	22.741	11.632	74.456	23.376	0	0	21.50106	23.6001	340.89574
37101313	HP8055213	Project 2	797	NA	HP8055220	H	2	1	1	1.10353	25.25858	14.59644	61.31205	30.21769	NA	NA	NA	NA	NA	NA	NA	NA	NA	1.086	NA	1.086	NA	NA	NA	NA	1.086	NA	NA	NA	1500.439	182.899	179.837	22.669	5.562	59.116	22.046	11.757	61.885	20.864	11.842	0	26.68144	30.49356	289.34529
37101315	HP8087410	Project 2	162	NA	HP8087428	H	2	1	1	1.1434	24.30129	13.0322	59.94182	30.27362	NA	NA	NA	NA	NA	NA	NA	NA	0.461	NA	NA	NA	NA	NA	NA	NA	NA	NA	NA	NA	3707.486	500.468	733.96	50.657	0.151	134.368	55.778	34.273	147.617	33.091	360	50.921	27.51443	33.7721	310.99827
37101318	HP8034518	Project 2	342	NA	HP8034525	H	2	1	1	1.05072	20.93286	12.24133	48.63909	24.31661	NA	NA	NA	NA	NA	NA	NA	NA	NA	NA	NA	NA	NA	NA	NA	NA	NA	NA	NA	NA	3164.357	447.06	471.634	46.397	1.67	116.05	45.009	27.549	108.834	34.378	11.842	29.605	27.52136	27.14302	240.53257
37101337	HP8034710	Project 2	456	NA	HP8034728	H	2	1	1	1.01418	32.76695	15.08378	42.32804	21.22715	NA	NA	NA	NA	NA	NA	NA	NA	1.513	0.592	NA	0.592	NA	NA	NA	NA	0.592	NA	0.592	NA	1143.329	178.917	73.495	15.906	0.033	35.216	14.282	8.146	36.754	10.221	29.605	29.605	26.66132	29.13948	383.95306
37101340	HP8033619	Project 2	675	NA	HP8033626	H	2	1	1	0.89312	24.78444	15.43876	36.98982	19.42147	NA	NA	NA	NA	NA	NA	NA	NA	1.743	0.822	NA	0.822	NA	NA	NA	NA	0.822	NA	NA	NA	2514.902	250.381	393.641	20.723	5.895	111.757	43.332	24.215	123.166	34.976	0	0	28.37758	27.19646	383.3588
37101345	HP8043111	Project 2	16	NA	HP8043129	H	2	1	1	1.11627	23.73473	10.62618	50.63119	25.90605	NA	NA	NA	NA	NA	NA	NA	NA	NA	NA	NA	NA	NA	NA	NA	6.48	NA	NA	NA	NA	2066.384	219.466	220.904	31.354	54.003	57.696	20.25	11.086	92.659	20.422	0	0	22.09327	24.69218	223.91059
37101357	HP810271-	Project 2	198	NA	HP8102727	H	2	1	2	1.11426	31.39518	12.64862	40.27448	19.84027	8.98	NA	NA	NA	NA	NA	NA	NA	NA	NA	NA	NA	NA	NA	NA	NA	NA	NA	NA	NA	1205.332	140.802	172.39	13.733	1.182	50.221	18.805	10.585	50.986	16.671	0	0	30.33466	31.57065	339.17506
37101368	HP8034614	Project 2	738	NA	HP8034621	H	2	1	1	0.93297	21.51201	11.41162	32.95014	17.19297	NA	NA	NA	NA	NA	NA	NA	NA	6.48	9.507	NA	9.507	NA	NA	NA	NA	9.507	NA	NA	NA	1537.63	169.184	228.262	17.634	9.515	59.906	24.212	15.124	69.704	15.938	0	0	22.53187	22.65467	319.99626
37101380	HP8045219	Project 2	296	NA	HP8045226	H	2	1	1	1.19514	39.73312	22.24878	57.20788	28.70307	10.559	NA	NA	NA	NA	NA	NA	NA	0.559	NA	NA	NA	NA	NA	NA	NA	NA	NA	NA	NA	1090.547	123.276	149.582	9.849	7.42	41.607	16.009	11.158	45.632	11.214	0	0	27.42613	34.6889	502.21385
37101431	HP8089016	Project 2	582	NA	HP8089023	H	2	1	1	1.1255	30.88333	13.94096	43.81907	21.98368	NA	NA	NA	NA	NA	NA	NA	NA	NA	1.908	NA	1.908	NA	NA	NA	NA	1.908	NA	0.921	NA	1600.693	192.82	197.708	13.556	5.027	63.704	24.321	13.84	59.99	20.2	0	63.947	26.50808	32.50048	422.63417
37101436	HP8039814	Project 2	110	NA	HP8039821	H	2	1	1	1.11177	35.51236	20.76171	62.80825	31.20027	NA	NA	NA	NA	NA	NA	NA	NA	NA	NA	NA	NA	NA	NA	NA	NA	NA	NA	NA	NA	1062.906	109.302	192.254	8.618	0.053	48.7	19.419	9.022	49.137	16.474	0	29.605	27.98131	34.68752	392.24152
37101439	HP8076410	Project 2	404	NA	HP8076428	H	2	1	1	1.24415	36.86307	20.44784	66.79018	34.22356	NA	NA	NA	NA	NA	NA	NA	NA	NA	NA	NA	NA	NA	NA	NA	NA	NA	NA	NA	NA	871.159	78.71	243.341	5.013	10.69	38.238	15.046	8.016	34.387	11.848	256.974	0	26.44199	29.97119	403.40334
37101452	HP805761-	Project 2	735	NA	HP8057627	H	2	1	2	1.09605	19.95777	10.80103	44.46008	21.95059	NA	NA	NA	NA	NA	NA	NA	NA	2.928	1.941	NA	1.941	NA	NA	NA	NA	1.941	NA	NA	0.921	1863.984	202.277	519.059	14.672	48.115	53.056	19.575	12.555	65.761	15.595	0	0	26.66132	25.12088	210.38376
37101478	HP8031714	Project 2	237	NA	HP8031721	H	2	1	1	1.05992	31.15237	18.12259	55.51162	28.58838	NA	NA	NA	NA	NA	NA	NA	NA	NA	0.526	NA	0.526	NA	NA	NA	NA	0.526	NA	NA	NA	1502.306	181.228	237.463	10.095	0.046	58.881	23.425	13.514	63.743	17.085	0	127.895	30.0162	32.40603	309.93225
37101499	HP8061611	Project 2	627	NA	HP8061629	H	2	1	1	1.02365	28.50448	14.79855	66.66779	34.14924	NA	NA	NA	NA	NA	NA	NA	NA	0.757	0.757	NA	0.757	NA	NA	NA	NA	0.757	NA	NA	NA	2402.673	287.432	307.553	26.799	6.096	90.081	34.323	20.66	107.556	27.262	0	0	25.16239	31.13054	271.96008
37101503	HP8062510	Project 2	395	NA	HP8062528	H	2	1	1	1.25484	37.26698	20.3824	74.02131	37.44483	3.026	NA	NA	NA	NA	NA	NA	NA	NA	NA	NA	NA	NA	NA	NA	NA	NA	NA	NA	NA	2749.648	270.769	253.931	45.28	16.245	123.815	53.659	23.102	123.467	38.633	0	11.842	27.80612	30.38817	421.73113
37101525	HP8032816	Project 2	515	NA	HP8032823	H	2	1	1	1.14333	30.82475	17.98602	70.01339	33.75132	NA	NA	NA	NA	NA	NA	NA	NA	NA	NA	NA	NA	NA	NA	NA	NA	NA	NA	NA	NA	1891.456	182.29	371.4	16.774	1.833	88.262	32.766	22.243	91.657	25.51	50.921	0	29.04458	32.27697	301.79256
37101537	HP8045016	Project 2	132	NA	HP8045023	H	2	1	1	0.97443	22.91145	10.00806	32.12782	16.37696	NA	NA	NA	NA	NA	NA	NA	NA	NA	NA	NA	NA	NA	NA	NA	NA	NA	NA	0.658	NA	1122.898	154.593	152.621	10.61	0.042	35.597	14.617	8.724	47.558	9.313	11.842	0	21.77449	22.46489	261.7213
37101559	HP8035716	Project 2	692	NA	HP8035723	H	2	1	1	1.06133	18.34644	9.49674	52.81736	25.68783	NA	NA	NA	NA	NA	NA	NA	NA	1.579	0.658	NA	0.658	NA	NA	NA	NA	0.658	NA	NA	NA	1941.501	278.586	312.723	20.613	1.47	65.436	25.404	16.211	66.613	18.133	59.211	29.605	25.84728	27.80365	193.95688
37101574	HP8091914	Project 2	277	NA	HP8091921	H	2	1	1	0.95289	28.46884	12.28024	37.21169	18.60688	NA	NA	NA	NA	NA	NA	NA	NA	NA	NA	NA	NA	NA	NA	NA	NA	NA	NA	NA	NA	NA	NA	NA	NA	NA	NA	NA	NA	NA	NA	NA	NA	28.40151	29.24749	229.41498
37101590	HP804141-	Project 2	667	NA	HP8041427	H	2	1	1	1.19896	25.66662	15.28351	54.44484	26.87406	NA	NA	NA	NA	NA	NA	NA	NA	NA	1.283	NA	1.283	NA	NA	NA	NA	1.283	NA	NA	NA	1861.057	267.173	208.385	28.892	0.049	58.974	22.264	12.253	78.158	18.953	0	63.947	28.40199	31.68349	298.90338
37101602	HP8053415	Project 2	459	NA	HP8053422	H	2	1	2	1.30343	17.09878	6.85899	32.22691	16.62828	NA	NA	NA	NA	NA	NA	NA	NA	NA	NA	NA	NA	NA	NA	NA	NA	NA	NA	NA	NA	744.251	82.179	188.211	6.403	7.098	28.833	11.194	5.568	29.027	10.129	0	0	27.98617	22.16598	191.14691
37101623	HP8033416	Project 2	556	NA	HP8033423	H	2	1	1	1.19948	26.72225	14.3104	53.67375	25.88571	NA	NA	NA	NA	NA	NA	NA	NA	NA	NA	NA	NA	NA	NA	NA	NA	NA	NA	0.395	NA	1499.149	168.416	165.299	17.785	0.04	61.963	25.315	14.316	72.043	17.533	128.487	0	28.3048	30.26037	329.04614
37101628	HP8075212	Project 2	751	NA	HP807522-	H	2	1	2	0.97355	19.63148	7.84421	34.18467	17.38942	8.059	NA	NA	NA	NA	NA	NA	NA	1.086	0.066	NA	0.066	NA	NA	NA	NA	0.066	NA	NA	NA	846.504	112.887	76.819	8.446	0.034	29.65	11.739	7.701	34.093	7.749	0	11.842	21.62761	21.82316	228.84864
37101639	HP8040115	Project 2	513	NA	HP8040122	H	2	1	1	1.01234	13.80656	6.05795	28.89235	14.68962	NA	NA	NA	NA	NA	NA	NA	NA	NA	0.099	NA	0.099	NA	NA	NA	NA	0.099	NA	0.099	NA	1321.308	223.021	109.158	22.094	0.008	36.623	12.574	10.016	39.617	10.768	0	127.895	19.57075	19.77798	188.11673
37101653	HP8038616	Project 2	561	NA	HP8038623	H	2	1	1	1.00822	17.68588	6.61048	41.84362	20.04652	NA	NA	NA	NA	NA	NA	NA	NA	NA	NA	NA	NA	NA	NA	NA	NA	NA	NA	NA	NA	1460.645	173.173	124.532	20.139	21.811	46.531	19.741	10.505	59.665	12.555	0	0	22.51215	22.59972	154.38625
37101659	HP8037215	Project 2	345	NA	HP8037222	H	2	1	1	0.98108	22.1139	10.79285	39.68634	20.92156	8.651	NA	NA	NA	NA	NA	NA	NA	NA	0.658	NA	0.658	NA	NA	NA	NA	0.658	NA	0.658	NA	1443.064	151.847	232.23	14.346	1.495	64.475	25.913	13.097	66.169	20.458	0	29.605	26.62687	25.08524	320.36529
37101666	HP8044715	Project 2	764	NA	HP8044722	H	2	1	1	1.16176	33.68895	14.7196	50.85673	27.13672	NA	NA	NA	NA	NA	NA	NA	NA	NA	NA	NA	NA	NA	NA	NA	NA	NA	NA	NA	NA	625.981	77.315	199.443	9.755	0.03	24.028	8.689	6.098	29.923	6.823	11.842	0	29.59659	28.03404	231.95328
37101670	HP8037418	Project 2	201	NA	HP8037425	H	2	1	1	1.15925	14.49955	5.85728	59.68671	28.52359	NA	NA	NA	NA	NA	NA	NA	NA	NA	NA	NA	NA	NA	NA	NA	NA	NA	NA	NA	NA	3149.464	208.693	654.412	28.16	58.22	152.398	64.87	29.698	149.651	44.503	0	0	27.31916	24.56342	91.28614
37101679	HP8037717	Project 2	40	NA	HP8037724	H	2	1	1	1.01016	37.22814	21.19587	58.82458	29.24892	NA	NA	NA	NA	NA	NA	NA	NA	NA	NA	NA	NA	NA	NA	NA	NA	NA	NA	NA	NA	728.611	72.828	146.064	6.632	4.949	30.674	12.072	6.256	32.582	9.833	0	0	27.81957	34.05568	384.95832
37101695	HP8035214	Project 2	113	NA	HP8035221	H	2	1	1	1.09242	32.18992	15.31174	38.39896	19.3023	NA	NA	NA	NA	NA	NA	NA	NA	NA	0.559	NA	0.559	NA	NA	NA	NA	0.559	NA	NA	NA	2983.402	322.625	361.479	31.772	0.464	150.046	58.334	34.214	106.56	48.997	0	0	28.02283	30.68699	363.85114
37101720	HP8041815	Project 2	96	NA		H	2	2	1	1.06073	36.54096	17.08669	45.9869	23.59008	10.164	NA	NA	NA	0.164	0.164	NA	NA	NA	0.164	NA	0.164	NA	NA	NA	NA	0.164	NA	NA	0.164	1198.209	112.708	215.843	7.699	4.213	51.031	18.944	10.679	66.577	17.077	50.921	0	24.08119	33.38869	556.58069
37101730	HP809581-	Project 2	24	NA	HP8095827	H	2	1	1	1.0779	17.17891	8.57912	54.23303	26.51888	2.401	NA	NA	NA	NA	NA	NA	NA	1.414	NA	NA	NA	NA	NA	NA	NA	NA	NA	NA	NA	1097.767	135.149	251.202	10.429	2.13	41.684	14.939	9.459	44.986	12.982	0	0	23.00561	23.25884	215.89941
37101731	HP8043410	Project 2	374	NA	HP8043428	H	2	1	1	1.20566	25.4973	12.06866	56.13897	26.43533	NA	NA	NA	NA	NA	NA	NA	NA	0.493	0.493	NA	0.493	NA	NA	NA	NA	0.493	NA	NA	NA	1484.791	179.923	203.328	16.049	4.845	53.738	20.779	10.735	66.473	17.585	11.842	11.842	25.71645	25.91064	273.20508
37101736	HP807501-	Project 2	563	NA	HP8075027	H	2	1	1	0.95163	31.27587	16.65614	50.8375	26.6965	NA	NA	NA	NA	NA	NA	NA	NA	0.789	0.789	NA	0.789	NA	NA	NA	NA	0.789	NA	NA	NA	2217.179	284.44	381.669	16.11	0.059	87.631	30.282	16.017	75.485	34.55	0	5.921	36.56756	33.38373	329.69352
37101741	HP8037610	Project 2	684	NA	HP8037628	H	2	1	1	1.07129	28.06643	12.4405	36.27508	18.125	NA	NA	NA	NA	NA	NA	NA	NA	NA	0.625	NA	0.625	NA	NA	NA	NA	0.625	NA	NA	NA	1893.438	179.805	269.319	17.694	3.71	87.594	35.136	18.919	95.701	26.245	29.605	29.605	21.83403	25.2284	336.60452
37101744	HP8099117	Project 2	716	NA	HP8099124	H	2	1	2	0.96658	34.68188	16.29201	39.06985	19.16448	NA	NA	NA	NA	NA	NA	NA	NA	NA	NA	NA	NA	NA	NA	NA	NA	NA	NA	0.23	NA	862.556	68.705	99.431	8.976	19.911	35.248	13.032	8.533	36.256	10.732	11.842	0	26.71651	35.34352	458.34074
37101754	HP8097810	Project 2	73	NA	HP8097828	H	2	1	2	1.02786	16.56641	6.89674	29.47816	16.36693	4.836	NA	NA	NA	NA	NA	NA	NA	NA	0.855	NA	0.855	NA	NA	NA	NA	0.855	NA	NA	NA	1511.9	197.491	157.248	19.496	10.595	48.495	17.439	8.618	63.279	18.172	0	0	20.54928	19.99506	161.65226
37101792	HP807731-	Project 2	748	NA	HP8077327	H	2	1	1	1.12938	40.9778	20.12771	91.71806	45.10178	NA	NA	NA	NA	NA	NA	NA	NA	NA	NA	NA	NA	NA	NA	NA	NA	NA	NA	NA	NA	2076.33	309.222	226.924	34.049	0.004	64.683	24.495	14.572	78.587	20.364	11.842	0	29.592	38.75786	413.64657
37101818	HP8069615	Project 2	619	NA	HP8069622	H	2	1	1	1.16456	24.0271	12.76254	49.67948	24.19842	NA	NA	NA	NA	NA	NA	NA	NA	NA	NA	NA	NA	NA	NA	NA	NA	NA	NA	NA	NA	1001.647	103.198	111.274	9.98	13.574	39.107	14.411	9.304	40.261	12.047	360	0	25.42584	27.05202	270.21605
37101824	HP8040318	Project 2	218	NA	HP8040325	H	2	1	1	0.92578	16.34232	8.03093	29.22779	14.62428	NA	NA	NA	NA	NA	NA	NA	NA	0.23	NA	NA	NA	NA	NA	NA	NA	NA	NA	1.25	NA	1446.457	203.53	269.412	19.457	0.069	47.485	17.849	10.652	58.264	14.282	29.605	0	21.65657	19.4003	227.71544
37101867	HP803911-	Project 2	340	NA	HP8039127	H	2	1	1	1.05284	26.00398	15.13234	52.83654	25.80057	NA	NA	NA	NA	NA	NA	NA	NA	NA	NA	NA	NA	NA	NA	NA	NA	NA	NA	NA	NA	1672.116	250.242	113.773	21.895	0.045	48.732	18.72	13.386	59.13	12.493	360	0	28.2094	30.08777	307.53027
37101885	HP8047615	Project 2	402	NA	HP8047622	H	2	1	1	1.13824	28.95098	12.92882	36.99508	18.70867	NA	NA	NA	NA	NA	NA	NA	NA	NA	0.197	NA	0.197	NA	NA	NA	NA	0.197	NA	NA	NA	836.478	109.947	131.196	9.882	0.023	28.794	10.956	7.305	38.406	7.902	0	0	27.39904	29.08969	402.93895
37101934	HP8092311	Project 2	262	NA	HP8092329	H	2	1	1	1.08781	13.29182	6.53452	49.17523	23.59065	NA	NA	NA	NA	NA	NA	NA	NA	NA	NA	NA	NA	NA	NA	NA	NA	NA	NA	NA	NA	1136.825	108.476	126.353	6.817	28.214	39.968	14.932	9.767	37.409	12.046	29.605	0	23.85634	21.93782	110.36832
37101970	HP8034817	Project 2	376	NA	HP8034824	H	2	1	1	1.2197	21.72254	12.16721	56.8527	28.13533	NA	NA	NA	NA	NA	NA	NA	NA	1.447	NA	NA	NA	NA	NA	NA	NA	NA	NA	NA	NA	2091.522	232.527	348.298	16.338	0.137	91.748	35.103	19.979	87.271	29.224	59.211	29.605	26.63693	25.90626	247.65385
37101979	HP8058711	Project 2	206	NA	HP8058729	H	2	1	1	0.90712	45.89614	22.75447	40.7879	21.96589	NA	NA	NA	NA	NA	NA	NA	NA	NA	0.526	NA	0.526	NA	NA	NA	NA	0.526	NA	NA	NA	1751.63	185.972	254.398	14.39	36.391	55.24	21.106	9.436	71.23	20.373	0	0	31.95224	34.20178	522.29377
37101991	HP8093819	Project 2	649	NA	HP8093826	H	2	1	1	1.00056	17.62592	6.65528	38.13962	19.56992	NA	NA	NA	NA	NA	NA	NA	NA	NA	NA	NA	NA	NA	NA	NA	NA	NA	NA	NA	NA	1226.492	181.762	190.565	18.612	4.006	31.443	10.114	8.415	57.749	9.431	0	0	19.35066	19.81403	159.56568
37102003	HP8087218	Project 2	123	NA	HP8087225	H	2	1	2	1.44775	30.67465	15.54173	69.88252	34.61865	6.447	NA	NA	NA	NA	NA	NA	NA	NA	0.428	NA	0.428	NA	NA	NA	NA	0.428	NA	NA	NA	3585.861	443.17	478.372	55.48	52.167	98.375	37.061	23.3	166.697	28.954	255.789	0	28.25093	35.69296	395.06023
37102030	HP808831-	Project 2	720	NA	HP8088327	H	2	1	1	1.23407	14.6621	7.7235	49.61331	24.66554	NA	NA	NA	NA	NA	NA	NA	NA	NA	NA	NA	NA	NA	NA	NA	NA	NA	NA	NA	NA	1652.019	157.687	380.44	14.638	10.255	68.251	26.489	15.074	85.935	20.296	0	29.605	21.33144	22.48314	152.51132
37102045	HP8043816	Project 2	329	NA	HP8043823	H	2	1	2	1.10436	23.21807	12.91077	63.68724	31.77773	2.73	NA	NA	NA	NA	NA	NA	NA	NA	0.789	NA	0.789	NA	NA	NA	NA	0.789	NA	NA	NA	1901.26	214.127	266.896	17.973	3.026	81.477	32.035	17.001	79.475	25.763	127.895	256.974	25.90246	29.35977	227.3639
37102076	HP8085719	Project 2	68	NA	HP8085726	H	2	1	1	1.11481	13.22243	5.58676	45.15177	22.79759	8.421	NA	NA	NA	NA	NA	NA	NA	NA	NA	NA	NA	NA	NA	NA	NA	NA	NA	NA	NA	1583.33	169.939	82.662	19.185	65.111	35.725	12.764	7.381	43.848	13.136	0	50.921	21.75349	20.6329	96.22858
37102083	HP8039611	Project 2	326	NA	HP8039629	H	2	1	1	1.12709	19.42931	9.69603	31.42744	15.10403	NA	NA	NA	NA	NA	NA	NA	NA	0.987	NA	NA	NA	NA	NA	NA	NA	NA	NA	3.947	NA	1130.569	130.719	112.745	10.398	25.315	32.165	12.744	6.879	39.046	10.024	0	0	19.50237	21.72648	306.46894
37102089	HP8038819	Project 2	215	NA	HP8038826	H	2	1	1	1.0183	22.11864	10.67881	40.75039	20.5697	NA	NA	NA	NA	NA	NA	NA	NA	NA	0.987	NA	0.987	NA	NA	NA	NA	0.987	NA	0.987	NA	1403.848	224.77	101.681	20.791	12.87	32.222	10.632	5.231	47.863	13.373	0	0	24.92674	25.55652	259.70949
37102098	HP8038712	Project 2	358	NA	HP803872-	H	2	1	1	0.94362	33.80865	15.81271	37.08717	18.5173	7.895	NA	NA	NA	NA	NA	NA	NA	NA	1.875	NA	1.875	NA	NA	NA	NA	1.875	NA	NA	11.842	2451.288	316.168	250.195	33.682	4.165	98.694	33.849	24.059	86.722	32.498	256.974	0	24.42521	28.1632	398.77057
37102114	HP8099010	Project 2	501	NA	HP8099028	H	2	1	2	1.08238	20.13521	7.97051	37.77692	19.02088	11.711	NA	NA	NA	NA	NA	NA	NA	NA	NA	NA	NA	NA	NA	NA	NA	NA	NA	NA	NA	1032.639	134.537	108.234	10.991	0.03	39.621	14.73	9.023	38.293	12.922	0	0	21.34485	21.73144	291.43732
37102120	HP8046214	Project 2	119	NA	HP8046221	H	2	1	2	1.1366	24.78725	13.2997	37.62179	19.53057	2.796	NA	NA	NA	NA	NA	NA	NA	NA	0.789	NA	0.789	NA	NA	NA	NA	0.789	NA	NA	NA	1921.84	232.849	169.284	29.348	0.067	87.202	33.008	22.4	69.39	25.022	360	0	22.51215	23.14734	346.7889
37102134	HP8031618	Project 2	528	NA	HP8031625	H	2	1	1	0.96253	27.02896	12.57595	34.21984	17.7752	NA	NA	NA	NA	NA	NA	NA	NA	NA	NA	NA	NA	NA	NA	NA	NA	NA	NA	NA	NA	1853.405	253.826	294.34	31.337	4.559	61.261	23.585	14.439	76.973	17.423	0	0	24.28774	26.71535	369.8959
37102140	HP8085110	Project 2	530	NA	HP8085128	H	2	1	1	1.14169	24.67086	10.58594	37.52545	18.49504	NA	NA	NA	NA	NA	NA	NA	NA	2.039	0.033	NA	0.033	NA	NA	NA	NA	0.033	NA	NA	NA	1378.1	223.458	71.289	32.287	0.012	40.169	16.37	10.005	49.497	10.108	0	0	20.0108	23.21928	302.86934
37102143	HP8041719	Project 2	493	NA	HP8041726	H	2	1	1	0.97796	29.78409	15.5002	41.50196	21.79572	NA	NA	NA	NA	NA	NA	NA	NA	1.217	0.197	NA	0.197	NA	NA	NA	NA	0.197	NA	NA	NA	798.921	89.896	102.884	9.961	0.024	32.411	12.232	7.493	40.784	9.757	0	0	22.72121	30.85121	368.11113
37102147	HP806861-	Project 2	510	NA	HP8068627	H	2	1	1	1.00068	31.9863	15.06877	41.53171	20.92535	8.618	NA	NA	NA	NA	NA	NA	NA	NA	0.658	NA	0.658	NA	NA	NA	NA	0.658	NA	NA	NA	1301.61	169.572	286.765	19.808	0.03	44.431	16.116	10.858	65.592	13.461	0	25.461	28.40199	31.69326	390.79411
37102151	HP8084617	Project 2	260	NA	HP8084624	H	2	1	1	1.04856	20.31307	9.98022	60.44574	28.92807	3.947	NA	NA	NA	NA	NA	NA	NA	NA	0.921	NA	0.921	NA	NA	NA	NA	0.921	NA	NA	NA	2844.59	356.834	242.625	50.79	18.802	108.906	44.485	27.052	106.881	29.143	0	0	24.44346	26.63123	190.82738
37102182	HP8069914	Project 2	83	NA	HP8069921	H	2	1	1	1.08196	29.11778	15.37463	65.8777	32.27753	NA	NA	NA	NA	NA	NA	NA	NA	0.724	NA	NA	NA	NA	NA	NA	NA	NA	NA	NA	NA	2147.407	224.077	397.368	19.109	0.063	99.538	38.149	22.637	92.51	30.807	11.842	5.921	28.75701	32.26364	309.79495
37102218	HP8038915	Project 2	407	NA	HP8038922	H	2	1	1	1.20364	20.69749	10.35149	48.99059	23.16827	12.993	NA	NA	NA	NA	NA	NA	NA	NA	NA	NA	NA	NA	NA	NA	NA	NA	NA	0.987	NA	1968.286	212.806	234.583	22.623	0.043	94.95	41.584	22.627	79.84	24.075	127.895	0	25.06996	24.5976	221.30538
37102251	HP8086319	Project 2	281	NA	HP8086326	H	2	1	1	0.94937	16.63656	7.7052	32.53516	16.42062	NA	NA	NA	NA	NA	NA	NA	NA	NA	NA	NA	NA	NA	NA	NA	NA	NA	NA	NA	NA	1511.135	147.225	181.194	14.462	25.476	55.401	21.672	13.404	65.705	15.493	29.605	0	20.76896	19.20127	216.32338
37102253	HP8059311	Project 2	235	NA	HP8059329	H	2	1	1	1.06184	21.66465	9.29469	38.49073	18.17321	NA	NA	NA	NA	NA	NA	NA	NA	NA	1.382	NA	1.382	NA	NA	NA	NA	1.382	NA	NA	NA	3237.945	351.382	465.704	18.442	1.099	146.311	58.38	32.871	130.237	44.328	11.842	127.895	24.85174	23.84418	317.60725
37102307	HP8094013	Project 2	454	NA	HP8094020	H	2	1	1	0.97292	18.40774	7.4313	38.02761	18.90009	NA	NA	NA	NA	NA	NA	NA	NA	NA	NA	NA	NA	NA	NA	NA	NA	NA	NA	NA	NA	2470.011	302.775	303.985	32.412	0.085	102.023	40.634	25.021	96.906	28.163	0	0	21.34485	21.38389	218.60026
37102329	HP8048813	Project 2	361	NA	HP8048820	H	2	1	1	1.14419	30.19509	17.27754	60.12619	29.72271	NA	NA	NA	NA	NA	NA	NA	NA	NA	0.395	NA	0.395	NA	NA	NA	NA	0.395	NA	NA	NA	1666.028	209.752	207.488	22.96	2.429	58.15	22.083	13.966	80.8	16.942	0	0	33.52083	32.7322	345.69292
37102364	HP8042415	Project 2	155	NA	HP8042422	H	2	1	1	1.30648	14.34459	7.38972	51.12522	24.82235	NA	NA	NA	NA	NA	NA	NA	NA	NA	NA	NA	NA	NA	NA	NA	NA	NA	NA	NA	NA	1184.965	127.091	197.758	12.551	0.054	51.514	18.822	9.092	57.969	19.128	127.895	29.605	21.0267	22.86507	157.3153
37102396	HP8096313	Project 2	313	NA	HP8096320	H	2	1	1	1.13378	39.4637	21.81402	66.94158	33.67093	NA	NA	NA	NA	NA	NA	NA	NA	NA	NA	NA	NA	NA	NA	NA	NA	NA	NA	0.296	NA	2412.461	245.942	474.81	29.134	0.102	113.953	43.842	26.867	113.523	34.306	0	0	26.63693	35.56734	415.39714
37102411	HP8056411	Project 2	448	NA	HP8056429	H	2	1	2	1.12896	22.3813	9.68315	45.2557	22.9385	NA	NA	NA	NA	NA	NA	NA	NA	NA	NA	NA	NA	NA	NA	NA	NA	NA	NA	NA	NA	1849.163	186.517	236.524	21.673	25.775	69.29	25.351	11.274	86.764	27.375	63.947	0	23.69939	23.98853	227.50333
37102420	HP8093915	Project 2	559	NA	HP8093922	H	2	1	2	1.10716	46.58838	24.43024	59.69865	30.17	NA	NA	NA	NA	0.724	0.724	NA	NA	0.724	0.724	NA	0.724	NA	NA	NA	NA	0.724	NA	NA	NA	1249.509	158.281	163.076	14.914	0.026	43.221	16.13	8.278	63.155	14.994	127.895	127.895	31.70137	38.35133	604.27288
37102425	HP8095115	Project 2	521	NA	HP8095122	H	2	1	2	1.1685	12.76376	5.83645	46.64967	22.09518	11.053	NA	NA	NA	NA	NA	NA	NA	0.066	0.066	NA	0.066	NA	NA	NA	NA	0.066	NA	NA	NA	1127.05	179.741	91.338	18.371	3.788	21.836	7.653	5.878	51.949	5.914	0	11.842	21.83513	21.52434	110.29717
37102437	HP8101810	Project 2	772	NA	HP8101828	H	2	1	2	1.04181	30.39447	13.05475	45.22617	24.01787	NA	NA	NA	NA	NA	NA	NA	NA	NA	0.428	NA	0.428	NA	NA	NA	NA	0.428	NA	NA	NA	2411.295	269.082	184.778	26.821	0.049	116.376	47.305	31.748	87.652	27.52	0	29.605	26.88677	32.53271	292.78238
37102496	HP8069113	Project 2	726	NA	HP8069120	H	2	1	1	1.04859	24.37488	13.01182	39.13085	19.66206	NA	NA	NA	NA	NA	NA	NA	NA	0.724	NA	4.737	NA	NA	NA	NA	5.658	NA	NA	NA	NA	2993.529	437.656	215.299	51.324	0.027	109.103	40.031	30.481	96.014	29.93	0	0	24.85174	26.61856	380.65244
37102502	HP8052217	Project 2	532	NA	HP8052224	H	2	1	2	1.04508	35.53057	18.78682	44.67796	23.5947	NA	NA	NA	NA	NA	NA	NA	NA	NA	NA	NA	NA	NA	NA	NA	NA	NA	NA	NA	NA	2185.822	175.391	246.854	21.016	41.924	100.537	39.976	24.238	85.338	28.611	360	0	25.80128	30.45036	530.86715
37102512	HP8047412	Project 2	463	NA	HP804742-	H	2	1	1	1.13313	30.76526	13.96004	44.41506	22.64996	NA	NA	NA	NA	NA	NA	NA	NA	0.987	0.987	NA	0.987	NA	NA	NA	NA	0.987	NA	0	NA	2328.414	255.907	390.969	28.558	0.499	101.694	43.353	22.857	113.368	27.1	0	29.605	24.17971	27.88441	357.51175
37102514	HP8054218	Project 2	89	NA	HP8054225	H	2	1	1	1.15554	20.31776	9.97932	45.65963	21.7133	NA	NA	NA	NA	NA	NA	NA	NA	0.724	0.724	NA	0.724	NA	NA	NA	NA	0.724	NA	NA	NA	902.294	130.893	64.911	14.679	0.005	30.02	13.089	8.447	34.84	6.354	0	0	24.42521	24.5458	237.40659
37102521	HP8079214	Project 2	228	NA	HP8079221	H	2	1	1	1.20577	31.76374	17.45195	73.76088	37.31952	NA	NA	NA	NA	NA	NA	NA	NA	0.263	0.263	NA	0.263	NA	NA	NA	NA	0.263	NA	NA	NA	2148.977	266.655	386.544	26.461	11.931	73.54	25.425	13.366	100.953	27.52	0	0	29.74724	31.38565	326.24333
37102531	HP8058519	Project 2	551	NA	HP8058526	H	2	1	1	0.96949	25.91149	12.97901	38.18722	19.90906	NA	NA	NA	NA	NA	NA	NA	NA	NA	NA	NA	NA	NA	NA	NA	NA	NA	NA	NA	NA	1647.459	189.293	175.143	19.141	0.052	76.605	30.446	22.251	62.622	18.311	29.605	0	31.41559	30.33018	279.03244
37102532	HP8053917	Project 2	142	NA	HP8053924	H	2	1	1	1.16727	29.20144	15.94064	39.38752	20.75441	NA	NA	NA	NA	NA	NA	NA	NA	0.724	NA	NA	NA	NA	NA	NA	NA	NA	NA	NA	NA	1174.566	117.95	235.517	10.135	0.06	55.631	20.365	12.25	52.956	18.085	0	29.605	24.85174	27.38783	409.99584
37102545	HP8070418	Project 2	292	NA	HP8070425	H	2	1	1	0.91453	28.91482	13.67576	44.56399	22.10643	NA	NA	NA	NA	NA	NA	NA	NA	NA	NA	NA	NA	NA	NA	NA	NA	NA	NA	NA	NA	1880.859	177.515	211.931	22.673	24.912	85.948	32.416	18.759	66.149	28.332	0	0	21.1882	25.5341	335.4161
37102559	HP8094312	Project 2	61	NA	HP809432-	H	2	1	1	1.06043	27.32073	13.98276	65.2241	32.49323	NA	NA	NA	NA	NA	NA	NA	NA	NA	NA	NA	NA	NA	NA	NA	NA	NA	NA	NA	NA	2673.562	270.258	413.311	19.212	28.138	109.983	46.622	22.595	108.377	32.282	0	0	27.37685	31.15473	277.26529
37102574	HP8095510	Project 2	264	NA	HP8095528	H	2	1	1	1.05811	19.10999	6.9217	40.72526	20.03414	NA	2.993	NA	NA	NA	NA	NA	NA	0.987	0	NA	0	NA	NA	NA	NA	0	NA	0.987	NA	951.1	97.94	38.658	8.82	25.447	31.237	12.755	7.882	30.614	8.554	0	0	22.19744	21.01355	195.65777
37102599	HP8063014	Project 2	170	NA	HP8063021	H	2	1	1	0.8238	19.71834	10.64178	32.10475	16.72729	NA	NA	NA	NA	NA	NA	NA	NA	NA	2.237	NA	2.237	NA	NA	NA	NA	2.237	NA	4.243	0.23	1310.768	153.537	263.731	20.471	0.029	57.288	21.71	13.985	55.041	16.318	256.974	0	21.04937	23.12033	271.1558
37102601	HP8062211	Project 2	636	NA	HP8062229	H	2	1	1	1.0604	18.97624	9.51105	45.07845	22.91022	NA	NA	NA	NA	NA	NA	NA	NA	NA	NA	NA	NA	NA	NA	NA	NA	NA	NA	1.776	1.776	1805.189	307.709	56.043	37.349	0.024	51.075	18.643	13.354	50.472	15.632	0	0	27.52136	25.05053	166.10265
37102603	HP8098111	Project 2	650	NA	HP8098129	H	2	1	2	1.11099	18.72433	7.14154	51.72755	24.57489	2.632	NA	NA	NA	NA	NA	NA	NA	NA	NA	NA	NA	NA	NA	NA	NA	NA	NA	NA	NA	1621.854	226.146	137.837	18.785	1.396	55.196	20.078	9.749	60.012	21.672	0	0	20.84306	19.95074	106.94839
37102604	HP8054517	Project 2	443	NA	HP8054524	H	2	1	1	0.99576	20.76767	11.63636	35.64013	18.20967	NA	NA	NA	NA	NA	NA	NA	NA	NA	NA	NA	NA	NA	NA	NA	NA	NA	NA	0.625	NA	1373.124	165.553	148.292	11.312	0.027	54.677	21.362	12.785	57.147	15.346	360	0	22.26376	25.26448	303.43557
37102605	HP8082413	Project 2	102	NA	HP8082420	H	2	1	1	1.01155	20.92147	10.52053	54.35518	27.0263	NA	NA	NA	NA	NA	NA	NA	NA	0.724	0.724	NA	0.724	NA	NA	NA	NA	0.724	NA	NA	NA	1738.983	175.289	277.571	14.639	24.906	66.171	24.807	11.83	72.296	24.019	0	29.605	25.29299	26.59215	239.92102
37102610	HP8053116	Project 2	397	NA	HP8053123	H	2	1	2	0.92523	22.80994	10.47595	32.96436	17.16757	NA	NA	NA	NA	NA	NA	NA	NA	NA	0.592	NA	0.592	NA	NA	NA	NA	0.592	NA	NA	NA	1175.72	134.208	101.455	15.65	0.02	53.575	20.982	14.239	46.545	13.92	0	14.803	20.03739	25.85805	304.08842
37102617	HP8081012	Project 2	628	NA	HP808102-	H	2	1	1	0.93056	23.77927	12.3444	36.10551	16.78866	NA	NA	NA	NA	NA	NA	NA	NA	0.461	NA	NA	NA	NA	NA	NA	NA	NA	NA	NA	NA	988.792	99.997	136.505	7.889	5.21	42.813	17.849	9.891	42.936	11.792	0	29.605	25.75071	25.49477	319.30853
37102628	HP8100014	Project 2	452	NA	HP8100021	H	2	1	2	1.00887	37.26458	16.5669	46.92947	23.66397	NA	NA	NA	NA	NA	NA	NA	NA	NA	NA	NA	NA	NA	NA	NA	NA	NA	NA	NA	NA	1197.203	131.211	163.695	14.345	0.363	54.179	21.121	12.463	51.587	16.06	0	0	26.14529	31.20623	407.71448
37102648	HP8063217	Project 2	621	NA	HP8063224	H	2	1	1	1.15961	32.79495	19.01356	72.51205	37.67913	NA	NA	NA	NA	NA	NA	NA	NA	NA	NA	NA	NA	NA	NA	NA	NA	NA	NA	NA	NA	2194.221	206.579	284.02	18.496	22.142	100.455	36.478	18.708	84.401	37.677	720	0	29.22021	31.88718	359.20044
37102673	HP8081418	Project 2	678	NA	HP8081425	H	2	1	1	0.93091	14.4328	7.8321	41.82854	20.5037	NA	NA	NA	NA	NA	NA	NA	NA	NA	NA	NA	NA	NA	NA	NA	NA	NA	NA	NA	NA	1112.714	124.882	132.265	14.338	0.034	40.78	16.217	9.55	64.124	11.567	256.974	0	22.84566	21.36162	147.82289
37102680	HP8051211	Project 2	300	NA	HP8051229	H	2	1	1	1.00465	42.49785	19.7098	51.70474	25.95857	NA	NA	NA	NA	NA	NA	NA	NA	0.329	0.329	NA	0.329	NA	NA	NA	NA	0.329	NA	NA	NA	5175.287	471.392	935.273	52.017	84.684	212.637	83.871	46.603	223.894	66.6	0	0	32.83357	34.88058	494.92105
37102694	HP8086511	Project 2	240	NA	HP8086529	H	2	1	1	0.86891	22.92632	12.73041	59.62999	29.83642	NA	NA	NA	NA	NA	NA	NA	NA	NA	NA	NA	NA	NA	NA	NA	3.487	NA	NA	NA	NA	1512.019	159.709	290.326	15.158	0.041	72.445	29.285	18.091	61.353	18.787	360	127.895	28.72178	30.45648	305.89103
37102711	HP8089411	Project 2	762	NA	HP8089429	H	2	1	1	1.11822	25.53484	12.00897	48.31155	23.22366	2.862	NA	NA	NA	NA	NA	NA	NA	0.855	7.895	NA	7.895	NA	NA	NA	NA	7.895	NA	NA	0.855	1019.564	159.545	208.229	29.431	1.651	29.643	11.986	5.679	41.632	8.525	0	0	23.54244	25.9889	341.56004
37102715	HP8045112	Project 2	536	NA	HP804512-	H	2	1	1	1.38594	28.31427	15.60689	61.28449	32.06355	10.888	NA	NA	NA	NA	NA	NA	NA	0.888	NA	NA	NA	NA	NA	NA	NA	NA	NA	NA	NA	1254.498	125.137	218.67	13.833	6.012	52.321	21.585	12.667	64.64	13.469	0	0	30.10149	33.80429	339.36857
37102727	HP8096110	Project 2	625	NA	HP8096128	H	2	1	1	0.98857	37.07939	17.40235	50.44055	26.22317	4.309	NA	NA	NA	NA	NA	NA	NA	NA	1.283	NA	1.283	NA	NA	NA	NA	1.283	NA	NA	NA	1521.926	133.531	113.418	24.533	26.569	70.439	29.947	14.721	58.439	21.057	0	0	29.00466	30.12432	415.26727
37102728	HP8058113	Project 2	511	NA	HP8058120	H	2	1	1	0.90972	32.75652	15.15522	38.10691	19.22736	NA	NA	NA	NA	NA	NA	NA	NA	NA	1.25	NA	1.25	NA	NA	NA	NA	1.25	NA	NA	7.204	1002.233	115.248	158.362	10.128	0.431	44.094	15.429	8.398	39.924	17.35	127.895	0	24.92674	28.45042	363.12901
37102745	HP8094515	Project 2	379	NA	HP8094522	H	2	1	1	1.04858	14.32123	7.44587	47.70031	23.87564	NA	NA	NA	NA	NA	NA	NA	NA	NA	2.007	NA	2.007	NA	NA	NA	NA	2.007	NA	NA	NA	1707.363	265.767	86.838	31.741	0.028	53.571	20.434	13.601	58.188	15.61	0	0	24.32719	21.50269	136.96024
37102777	HP8090310	Project 2	188	NA	HP8090328	H	2	1	1	0.88202	26.02828	11.27769	44.71303	22.58907	NA	NA	NA	NA	NA	NA	NA	NA	NA	0	NA	0	NA	NA	NA	NA	0	NA	NA	NA	1206.684	208.924	52.269	23.095	0.002	34.953	16.311	9.141	26.163	6.67	29.605	29.605	26.50808	29.16403	320.40139
37102792	HP8076111	Project 2	575	NA	HP8076129	H	2	1	1	0.87981	27.52417	14.82514	46.6973	23.81789	NA	NA	NA	NA	NA	NA	NA	NA	1.02	1.02	NA	1.02	NA	NA	NA	NA	1.02	NA	NA	NA	2650.978	307.19	343.271	28.521	0.132	115.211	45.939	25.702	108.098	34.566	0	29.605	26.68106	28.33415	319.58731
37102796	HP8061814	Project 2	789	NA	HP8061821	H	2	1	1	0.9122	28.49987	11.49297	46.42949	24.15525	12.171	NA	NA	NA	NA	NA	NA	NA	NA	1.151	NA	1.151	NA	NA	NA	NA	1.151	NA	1.151	1.151	988.061	146.783	142.569	14.978	0.019	30.063	11.528	5.934	38.683	10.087	0	11.842	23.85634	27.35092	304.24124
37102806	HP8052014	Project 2	446	NA	HP8052021	H	2	1	1	1.16611	24.17697	12.45623	59.62927	30.02731	NA	NA	NA	NA	NA	NA	NA	NA	1.447	0.461	NA	0.461	NA	NA	NA	NA	0.461	NA	NA	NA	1453.677	128.818	183.402	12.264	3.607	73.851	27.894	16.665	65.173	23.618	29.605	14.803	25.85621	25.90884	254.88996
37102822	HP8057118	Project 2	661	NA	HP8057125	H	2	1	1	1.04322	35.7733	20.49736	61.2804	31.40732	8.882	NA	NA	NA	NA	NA	NA	NA	NA	NA	NA	NA	NA	NA	NA	NA	NA	NA	NA	NA	997.17	114.489	376.67	4.705	4.483	35.731	14.184	7.492	43.994	10.537	0	0	25.90246	32.4489	498.51222
37102872	HP8058316	Project 2	364	NA	HP8058323	H	2	1	1	1.19772	24.2288	12.91094	33.25825	16.82875	NA	NA	NA	NA	NA	NA	NA	NA	NA	0.329	NA	0.329	NA	NA	NA	NA	0.329	NA	NA	NA	861.41	106.25	171.329	6.388	0.018	33.245	12.554	6.588	37.695	11.095	0	180	25.29973	25.38818	358.94571
37102910	HP806111-	Project 2	616	NA	HP8061127	H	2	1	1	0.89729	13.77424	6.3553	41.36866	20.09206	NA	NA	NA	NA	NA	NA	NA	NA	NA	0	NA	0	NA	NA	NA	NA	0	NA	NA	NA	1230.223	137.607	95.44	15.887	35.952	33.028	12.167	8.739	42.189	9.286	0	0	22.85511	20.42971	165.83318
37102925	HP8053212	Project 2	781	NA	HP805322-	H	2	1	1	0.84543	23.88289	11.23917	36.53268	18.06362	NA	NA	NA	NA	NA	NA	NA	NA	NA	NA	NA	NA	NA	NA	NA	NA	NA	NA	NA	NA	1164.827	162.435	121.432	16.557	2.223	34.255	13.373	7.798	55.551	10.015	0	11.842	24.74345	24.14892	309.66758
37102949	HP8074719	Project 2	230	NA	HP8074726	H	2	1	1	1.22455	28.48605	14.88647	69.55102	33.17601	7.467	NA	NA	NA	NA	NA	NA	NA	NA	NA	NA	NA	NA	NA	NA	NA	NA	NA	NA	NA	NA	NA	NA	NA	NA	NA	NA	NA	NA	NA	NA	NA	28.03809	32.33892	305.64369
37103022	HP8054912	Project 2	568	NA	HP805492-	H	2	1	1	0.95404	31.86907	16.36658	41.16307	21.43772	9.671	NA	NA	NA	NA	NA	NA	NA	NA	7.664	NA	7.664	NA	NA	NA	NA	7.664	NA	NA	NA	2283.126	318.895	243.485	27.015	13.503	66.336	26.022	14.911	93.212	19.492	11.842	0	24.37878	24.90533	392.52504
37103035	HP8056112	Project 2	288	NA	HP805612-	H	2	1	1	0.9363	31.08647	17.70157	38.79486	20.4238	NA	NA	NA	NA	NA	NA	NA	NA	NA	0.888	NA	0.888	NA	NA	NA	NA	0.888	NA	NA	NA	1197.176	187.798	101.04	18.483	0.029	37.764	13.879	8.127	40.3	12.981	0	0	23.60915	28.45894	349.69743
37103066	HP8079812	Project 2	469	NA	HP807982-	H	2	1	1	1.10739	35.88899	20.49463	83.82334	42.21196	0.263	NA	NA	NA	NA	NA	NA	NA	NA	NA	NA	NA	NA	NA	NA	NA	NA	NA	0.263	NA	2768.111	300.767	673.421	23.494	0.113	118.568	45.431	19.503	127.901	43.476	255.789	59.211	30.19487	39.62675	398.23777
37103070	HP8099213	Project 2	282	NA	HP8099220	H	2	1	1	1.1574	20.55862	11.73933	56.16545	28.83039	2.829	NA	NA	NA	NA	NA	NA	NA	1.809	NA	NA	NA	NA	NA	NA	NA	NA	NA	NA	NA	2264.561	305.589	187.443	15.617	24.154	72.452	27.467	19.51	64.076	19.384	29.605	360	25.90246	26.49423	237.22257
37103071	HP8057919	Project 2	227	NA	HP8057926	H	2	1	1	1.05171	31.15404	17.70518	63.1944	33.12894	10.132	NA	NA	NA	NA	NA	NA	NA	1.151	NA	NA	NA	NA	NA	NA	NA	NA	NA	NA	NA	4369.096	563.435	586.088	22.898	5.192	161.538	62.006	33.211	151.22	53.904	11.842	11.842	24.01329	32.60613	301.92931
37103090	HP8064618	Project 2	275	NA	HP8064625	H	2	1	1	1.22224	8.21864	3.75859	50.51236	24.6424	NA	NA	NA	NA	NA	NA	NA	NA	NA	NA	NA	NA	NA	NA	NA	NA	NA	NA	NA	NA	3836.79	496.226	358.536	41.131	41.938	109.388	42.088	29.527	152.462	28.822	0	11.842	23.73717	22.15862	86.46842
37103111	HP8056518	Project 2	295	NA	HP8056525	H	2	1	1	0.97487	20.57148	10.95536	43.37111	21.55929	NA	NA	NA	NA	NA	NA	NA	NA	1.053	1.053	NA	1.053	NA	NA	NA	NA	1.053	NA	NA	NA	876.757	120.626	107.608	10.715	0.041	32.418	12.232	5.677	31.035	11.667	0	11.842	24.3192	25.47429	205.9538
37103132	HP8103416	Project 2	730	NA	HP8103423	H	2	1	1	1.00816	17.1764	8.37288	37.25939	18.2996	8.224	NA	NA	NA	NA	NA	NA	NA	0.23	NA	NA	NA	NA	NA	NA	NA	NA	NA	NA	NA	1382.37	237.739	64.51	43.743	0.017	35.175	13.577	9.701	54.149	8.128	0	0	22.36111	21.10515	281.99678
37103149	HP8060413	Project 2	623	NA	HP8060420	H	2	1	1	1.09882	40.15128	21.93553	50.73778	25.42378	NA	NA	NA	NA	NA	NA	NA	NA	NA	0.526	NA	0.526	NA	NA	NA	NA	0.526	NA	NA	NA	1439.185	135.598	369.345	18.69	0.015	74.896	30.366	19.173	65.767	19.671	0	0	29.03568	31.97444	501.17161
37103157	HP8063516	Project 2	14	NA	HP8063523	H	2	1	1	0.98702	24.97742	13.38122	46.86958	24.21936	NA	NA	NA	NA	NA	NA	NA	NA	2.862	NA	NA	NA	NA	NA	NA	NA	NA	NA	NA	NA	2868.206	445.613	247.546	27.33	0.061	74.985	28.446	14.243	107.697	25.968	0	14.803	24.94123	27.50809	305.79199
37103167	HP8075714	Project 2	293	NA	HP8075721	H	2	1	1	0.99261	28.86661	12.09982	39.45986	19.87314	NA	NA	NA	NA	NA	NA	NA	NA	NA	9.474	NA	9.474	NA	NA	NA	NA	9.474	NA	NA	NA	817.96	121.034	84.429	16.124	0.006	23.655	9.554	5.075	38.112	6.894	0	0	23.82703	27.92558	328.30989
37103182	HP8057310	Project 2	202	NA	HP8057328	H	2	1	1	0.95633	15.8922	5.70354	34.58811	17.42477	NA	NA	NA	NA	NA	NA	NA	NA	NA	0.724	NA	0.724	NA	NA	NA	NA	0.724	NA	NA	0.724	951.719	129.68	198.313	19.1	0.008	36.921	13.917	9.234	34.753	10.503	0	5.921	19.60897	19.46063	125.13637
37103188	HP8058818	Project 2	453	NA	HP8058825	H	2	1	1	1.28543	29.58143	13.32588	68.47254	34.08923	2.829	NA	NA	NA	NA	NA	NA	NA	NA	NA	NA	NA	NA	NA	NA	NA	NA	NA	NA	NA	1820.424	258.744	214.993	23.73	0.013	63.406	22.577	13.665	67.056	21.656	0	50.921	29.89975	29.08594	289.87817
37103208	HP8073318	Project 2	283	NA	HP8073325	H	2	1	1	1.10027	21.42874	9.67418	31.04118	15.65899	NA	NA	NA	NA	NA	NA	NA	NA	NA	NA	NA	NA	NA	NA	NA	NA	NA	NA	NA	NA	NA	NA	NA	NA	NA	NA	NA	NA	NA	NA	NA	NA	22.70207	23.93103	314.76513
37103227	HP8069711	Project 2	700	NA	HP8069729	H	2	1	1	1.00489	25.57434	12.92317	55.49974	26.58974	NA	NA	NA	NA	NA	NA	NA	NA	NA	NA	NA	NA	NA	NA	NA	NA	NA	NA	NA	NA	1650.028	184.657	235.511	14.078	0.825	69.325	29.234	16.222	71.995	18.49	127.895	29.605	29.11351	30.25218	303.13908
37103239	HP8100815	Project 2	677	NA	HP8100822	H	2	1	1	1.20136	19.52515	10.03049	59.0308	28.87272	NA	NA	NA	NA	NA	NA	NA	NA	1.086	1.086	NA	1.086	NA	NA	NA	NA	1.086	NA	NA	NA	1389.363	153.812	167.536	16.219	2.228	61.253	23.804	12.842	57.695	19.561	0	0	24.37878	27.80238	239.20234
37103245	HP8055619	Project 2	35	NA	HP8055626	H	2	1	1	1.06418	14.35528	6.36688	51.01342	24.51622	NA	NA	NA	NA	NA	NA	NA	NA	NA	NA	NA	NA	NA	NA	NA	NA	NA	NA	NA	0.099	1520.515	138.913	286.701	17.351	0.014	81.549	34.306	16.814	70.395	24.486	0	0	23.75976	20.22877	88.65339
37103265	HP8070717	Project 2	763	NA	HP8070724	H	2	1	1	1.07992	25.34735	11.52196	58.53292	27.91905	11.875	NA	NA	NA	NA	NA	NA	NA	NA	0.888	NA	0.888	NA	NA	NA	NA	0.888	NA	NA	NA	1503.616	201.283	150.24	16.725	2.629	51.879	18.391	13.955	57.69	15.128	11.842	0	28.11676	27.76256	290.99208
37103308	HP8067112	Project 2	464	NA	HP806712-	H	2	1	1	0.99706	29.10366	15.50969	67.26659	33.68308	2.533	NA	NA	NA	NA	NA	NA	NA	NA	NA	NA	NA	NA	NA	NA	NA	NA	NA	NA	NA	1185.933	154.564	246.444	14.309	0.818	44.937	16.963	10.9	46.194	12.949	50.921	0	30.16875	33.73749	282.44002
37103331	HP808541-	Project 2	560	NA	HP8085427	H	2	1	1	1.07402	35.49432	18.94287	60.94968	32.39845	8.092	NA	NA	4.145	NA	NA	NA	NA	NA	0.132	NA	0.132	NA	NA	NA	NA	0.132	NA	NA	NA	2822.891	223.092	543.028	26.415	9.399	147.539	57.865	26.382	150.815	51.61	720	0	36.12179	37.69276	431.61596
37103336	HP8058914	Project 2	332	NA	HP8058921	H	2	1	1	1.04735	29.01525	13.8197	40.62079	20.92226	NA	NA	NA	NA	NA	NA	NA	NA	NA	1.25	NA	1.25	NA	NA	NA	NA	1.25	NA	NA	NA	919.1	96.145	472.526	8.263	2.814	39.207	14.262	8.257	43.019	12.71	11.842	0	22.60075	24.69812	400.19257
37103346	HP8058615	Project 2	500	NA	HP8058622	H	2	1	1	1.00181	21.60089	12.04268	45.38026	22.01903	NA	NA	NA	NA	NA	NA	NA	NA	NA	NA	NA	NA	NA	NA	NA	NA	NA	NA	NA	NA	1118.924	81.808	404.789	9.149	10.246	57.876	24.569	11.422	53.569	16.562	127.895	0	25.84728	25.47102	252.02075
37103356	HP8066918	Project 2	741	NA	HP8066925	H	2	1	1	1.32893	16.08636	8.47705	57.40225	26.75501	NA	NA	NA	NA	NA	NA	NA	NA	NA	NA	NA	NA	NA	NA	NA	NA	NA	NA	NA	NA	1165.313	127.156	151.965	9.655	30.039	30.935	12.278	6.566	44.092	9.202	29.605	0	26.90978	21.89623	133.71845
37103365	HP809641-	Project 2	44	NA	HP8096427	H	2	1	1	1.26296	21.47851	9.77398	60.40788	30.51852	NA	NA	NA	NA	NA	NA	NA	NA	NA	NA	NA	NA	NA	NA	NA	NA	NA	NA	NA	NA	1648.403	181.054	231.11	13.43	25.909	56.345	21.84	10.328	64.46	19.154	0	0	26.44199	24.70549	214.86225
37103393	HP8059215	Project 2	95	NA	HP8059222	H	2	1	1	0.95154	24.72421	14.4058	50.97542	25.6477	NA	NA	NA	NA	NA	NA	NA	NA	0.296	0.296	NA	0.296	NA	NA	NA	NA	0.296	NA	NA	NA	2013.39	259.63	303.164	25.017	0.05	79.188	30.11	17.2	76.777	26.253	11.842	5.921	22.93736	25.46673	364.86623
37103407	HP8077715	Project 2	385	NA	HP8077722	H	2	1	1	1.13704	34.7478	16.24997	43.86377	21.84616	NA	NA	NA	NA	NA	NA	NA	NA	NA	1.086	NA	1.086	NA	NA	NA	NA	1.086	NA	0.066	0.066	1662.983	180.143	266.427	21.983	0.08	70.896	26.275	16.469	83.522	21.891	50.921	0	26.62687	32.52672	447.34884
37103409	HP8072419	Project 2	105	NA	HP8072426	H	2	1	1	1.14099	29.71364	17.22219	66.30874	32.48082	NA	NA	NA	NA	NA	NA	NA	NA	NA	NA	NA	NA	NA	NA	NA	NA	NA	NA	NA	NA	2637.689	333.773	201.878	36.042	0.089	110.183	44.702	28.485	99.26	27.905	50.921	0	33.52083	33.74465	374.31859
37103428	HP8083312	Project 2	174	NA	HP808332-	H	2	1	1	1.14238	24.70459	11.60758	41.77572	21.0152	8.684	NA	NA	NA	NA	NA	NA	NA	NA	0.691	NA	0.691	NA	NA	NA	NA	0.691	NA	0.691	0.691	1598.795	209.111	149.894	21.957	0.029	64.353	25.123	16.278	60.147	18.118	50.921	29.605	29.14529	29.9243	310.20554
37103453	HP8094216	Project 2	55	NA	HP8094223	H	2	1	1	1.19928	18.00231	8.32074	53.10495	25.08365	NA	NA	NA	NA	NA	NA	NA	NA	NA	NA	NA	NA	NA	NA	NA	NA	NA	NA	NA	NA	1920.65	201.308	83.539	22.539	10.027	100.112	44.793	25.952	55.484	22.97	0	127.895	25.59374	23.17082	157.82385
37103465	HP8060114	Project 2	166	NA	HP8060121	H	2	1	1	1.19177	22.57907	11.26683	58.01482	28.23591	NA	NA	NA	NA	NA	NA	NA	NA	0.493	0.493	NA	0.493	NA	NA	NA	NA	0.493	NA	NA	0.493	2312.876	357.432	205.809	32.68	0.08	63.669	25.189	15.858	92.522	16.887	127.895	0	23.00561	26.12057	262.59245
37103467	HP8060210	Project 2	12	NA	HP8060228	H	2	1	1	1.00538	33.31774	17.48151	40.42075	19.85312	NA	NA	NA	NA	NA	NA	NA	NA	NA	0.526	NA	0.526	NA	NA	NA	NA	0.526	NA	NA	NA	1513.405	185.044	169.26	23.048	12.482	47.287	19.154	9.303	75.828	14.631	29.605	0	26.66132	28.21043	343.58556
37103495	HP8060616	Project 2	75	NA	HP8060623	H	2	1	1	0.96592	22.99391	12.13261	54.50731	28.07516	6.48	NA	NA	NA	NA	NA	NA	NA	NA	NA	NA	NA	NA	NA	NA	NA	NA	NA	NA	NA	1385.184	175.721	132.965	12.382	0.017	50.566	19.645	11.848	63.216	15.617	0	127.895	20.71735	27.63917	233.45464
37103496	HP8081610	Project 2	787	NA	HP8081628	H	2	1	1	1.2505	18.34725	9.35131	62.53058	30.89745	NA	NA	NA	NA	NA	NA	NA	NA	NA	NA	NA	NA	NA	NA	NA	NA	NA	NA	NA	NA	1603.805	196.218	227.895	18.416	0.041	58.202	22.175	12.383	81.688	18.597	0	0	24.44346	28.3788	212.43113
37103509	HP8057812	Project 2	647	NA	HP805782-	H	2	1	1	1.00298	24.82115	12.75495	61.30242	30.30197	NA	NA	NA	NA	NA	NA	NA	NA	NA	NA	NA	NA	NA	NA	NA	NA	NA	NA	NA	NA	2358.837	271.785	686.721	25.187	0.076	96.684	36.493	19.948	105.718	31.161	513.947	0	28.65148	26.66596	251.84185
37103540	HP8061718	Project 2	686	NA	HP8061725	H	2	1	1	1.05501	30.19252	15.99223	47.09043	23.96942	NA	NA	NA	NA	NA	NA	NA	NA	NA	2.171	NA	2.171	NA	NA	NA	NA	2.171	NA	NA	NA	723.871	72.48	83.669	9.829	17.769	20.078	7.229	5.847	37.344	5.027	0	0	24.08119	30.78537	437.50807
37103544	HP8068011	Project 2	309	NA	HP8068029	H	2	1	1	1.03931	25.45038	13.65265	53.07995	27.13406	NA	NA	NA	NA	NA	NA	NA	NA	NA	NA	NA	NA	NA	NA	NA	NA	NA	NA	NA	NA	2253.472	203.821	448.132	20.347	12.657	102.118	41.809	22.96	113.014	28.805	256.974	0	32.07484	31.62179	383.15845
37103548	HP8066213	Project 2	321	NA	HP8066220	H	2	1	1	0.89536	26.59568	11.7213	37.27894	17.9232	NA	NA	NA	NA	NA	NA	NA	NA	NA	0.395	NA	0.395	NA	NA	NA	NA	0.395	NA	0.395	NA	1184.923	169.78	159.802	11.925	1.548	37.331	13.052	9.243	48.035	11.672	0	0	21.96384	27.35729	404.76162
37103560	HP8061216	Project 2	200	NA	HP8061223	H	2	1	1	0.96754	17.6237	8.51899	30.47335	15.10805	NA	NA	NA	NA	0.724	0.724	NA	NA	0.724	NA	NA	NA	NA	2.73	NA	NA	NA	NA	NA	NA	1313.658	160.028	150.427	12.969	11.527	46.084	16.931	9.35	51.454	15.983	0	0	18.78792	21.6613	229.13765
37103579	HP8096612	Project 2	398	NA	HP809662-	H	2	1	1	1.03037	42.92964	20.12091	46.88602	24.89371	NA	7.5	NA	NA	NA	NA	NA	NA	NA	NA	NA	NA	NA	NA	NA	NA	NA	NA	0.461	NA	1079.643	130.316	123.149	16.042	0.003	46.423	15.798	6.594	42.66	19.455	2160	0	24.92674	36.66444	505.57997
37103621	HP8065816	Project 2	60	NA	HP8065823	H	2	1	1	1.13473	9.96195	4.06197	53.41337	25.13814	NA	NA	NA	NA	NA	NA	NA	NA	NA	NA	NA	NA	NA	NA	NA	NA	NA	NA	0.263	NA	1689.811	206.342	134.686	26.382	8.872	65.894	26.677	18.024	66.881	16.076	0	0	20.71735	22.34962	68.90985
37103660	HP8070012	Project 2	490	NA	HP807002-	H	2	1	1	1.04221	23.62837	11.81417	31.53408	16.11215	NA	NA	NA	NA	NA	NA	NA	NA	0.757	NA	NA	NA	NA	NA	NA	NA	NA	NA	NA	NA	624.688	82.679	126.154	6.38	0.819	22.178	7.681	4.265	24.903	8.474	0	0	19.88106	23.36791	329.18488
37103671	HP8062019	Project 2	307	NA	HP8062026	H	2	1	1	1.05831	20.79203	9.34519	40.41742	20.54626	NA	NA	NA	NA	NA	NA	NA	NA	NA	NA	NA	NA	NA	NA	NA	NA	NA	NA	NA	NA	1501.16	207.22	106.153	38.719	0.025	56.639	24.709	15.068	59.738	12.417	0	0	23.45255	22.64127	269.43126
37103685	HP8074815	Project 2	104	NA	HP8074822	H	2	1	1	1.09025	35.79406	19.13604	66.5521	33.60507	NA	NA	NA	NA	NA	NA	NA	NA	NA	NA	NA	NA	NA	NA	NA	NA	NA	NA	NA	NA	1227.09	133.082	174.31	13.066	0.028	53.961	20.75	11.519	54.402	16.905	720	0	33.5432	32.51279	341.773
37103690	HP806571-	Project 2	719	NA	HP8065727	H	2	1	1	1.07113	11.18233	6.13976	49.9303	25.29132	NA	NA	NA	NA	NA	NA	NA	NA	NA	NA	NA	NA	NA	NA	NA	NA	NA	NA	NA	NA	1271.527	177.049	107.524	16.823	1.486	46.154	20.068	11.329	44.967	11.346	0	0	24.08119	23.79629	154.47397
37103704	HP8074110	Project 2	120	NA	HP8074128	H	2	1	1	1.11942	27.53131	15.90488	50.27403	25.16694	2.303	NA	NA	NA	NA	NA	NA	NA	NA	NA	NA	NA	NA	NA	NA	NA	NA	NA	NA	0.263	2848.32	183.101	107.741	24.815	173.111	81.562	37.159	20.048	63.061	18.957	2160	11.842	25.87867	28.60386	291.49297
37103714	HP8080316	Project 2	366	NA	HP8080323	H	2	1	1	0.98965	33.70565	17.75132	50.89323	25.44649	4.375	NA	NA	NA	NA	NA	NA	NA	NA	0.329	NA	0.329	NA	NA	NA	NA	0.329	NA	NA	1.349	1418.58	168.792	190.325	23.519	3.398	58.409	24.023	11.656	62.729	17.996	5.921	0	22.78938	29.63292	461.1302
37103727	HP8057716	Project 2	391	NA	HP8057723	H	2	1	1	1.11449	43.47444	24.50897	59.71376	29.86646	NA	NA	NA	NA	NA	NA	NA	NA	0.066	NA	NA	NA	NA	NA	NA	NA	NA	NA	NA	0.066	2294.606	271.182	340.775	30.832	13.396	83.879	32.87	23.217	102.582	20.502	0	0	28.75701	33.71233	497.20476
37103729	HP8102111	Project 2	570	NA	HP8102129	H	2	1	1	1.18478	15.75761	9.18588	47.07763	23.4687	NA	NA	NA	NA	NA	NA	NA	NA	NA	NA	NA	NA	NA	NA	NA	NA	NA	NA	NA	NA	1796.422	227.579	275.408	14.361	0.041	74.103	29.037	20.359	59.975	18.705	0	360	23.82703	25.33095	206.8956
37103735	HP8087816	Project 2	124	NA	HP8087823	H	2	1	1	1.16978	11.65463	4.73908	54.85875	26.24154	NA	NA	NA	NA	NA	NA	NA	NA	0.888	0.888	NA	0.888	NA	NA	NA	NA	0.888	NA	NA	NA	2747.533	374.875	248.886	43.399	29.091	71.521	25.73	17.087	122.431	21.274	256.974	0	22.1429	21.59449	50.33554
37103752	HP8060712	Project 2	81	NA	HP806072-	H	2	1	1	0.97642	27.86829	12.21382	37.55959	18.54186	NA	NA	NA	NA	NA	NA	NA	NA	NA	NA	NA	NA	NA	NA	NA	NA	NA	NA	NA	NA	1193.04	171.955	91.473	19.605	0.023	40.67	14.706	11.294	45.989	11.163	50.921	0	26.50808	28.36405	370.64418
37103771	HP8064319	Project 2	318	NA	HP8064326	H	2	1	1	1.05553	31.56417	17.17656	55.78423	27.39452	NA	NA	NA	NA	NA	NA	NA	NA	0.23	NA	NA	NA	NA	NA	NA	NA	NA	NA	NA	NA	2042.894	285.77	240.47	19.923	4.439	66.847	25.359	14.341	74.346	21.382	29.605	29.605	27.15229	30.28057	352.98552
37103783	HP8081311	Project 2	287	NA	HP8081329	H	2	1	1	1.08431	21.31034	9.16173	38.71444	19.19158	NA	NA	NA	NA	NA	NA	NA	NA	1.513	0.493	NA	0.493	NA	NA	NA	NA	0.493	NA	0.493	NA	1878.803	237.431	201.777	21.252	10.726	63.818	24.971	12.747	77.882	21.224	50.921	0	21.67837	22.36281	230.78387
37103796	HP8076314	Project 2	53	NA	HP8076321	H	2	1	1	1.33568	20.26009	10.17805	57.78732	28.41949	NA	NA	NA	NA	NA	NA	NA	NA	NA	NA	NA	NA	NA	NA	NA	NA	NA	NA	NA	NA	1950.631	199.038	355.002	20.212	20.476	78.863	30.789	16.792	83.021	24.357	0	0	25.14062	25.9207	226.5652
37103809	HP8102613	Project 2	109	NA	HP8102620	H	2	1	1	0.88508	15.66079	8.32741	38.75059	19.23039	NA	NA	NA	NA	NA	NA	NA	NA	1.809	NA	NA	NA	NA	NA	NA	NA	NA	NA	NA	NA	1635.754	178.168	212.662	10.013	20.125	57.781	20.857	12.535	69.063	19.441	0	0	24.17971	21.24669	184.41664
37103816	HP8063719	Project 2	431	NA	HP8063726	H	2	1	1	1.09481	35.60943	17.57473	49.17686	23.85124	NA	NA	NA	NA	NA	NA	NA	NA	NA	1.02	NA	1.02	NA	NA	NA	NA	1.02	NA	NA	NA	2952.017	348.74	367.262	33.99	0.166	121.349	47.935	26.991	128.282	37.072	11.842	11.842	37.57339	35.10254	493.12881
37103822	HP8067016	Project 2	330	NA	HP8067023	H	2	1	1	0.95678	30.87781	15.3783	43.22461	22.59612	NA	NA	NA	NA	NA	NA	NA	NA	NA	NA	NA	NA	NA	NA	NA	NA	NA	NA	NA	0.888	1548.287	139.862	183.53	11.908	51.787	46.86	17.719	10.586	53.235	14.447	0	0	25.28525	29.48659	381.64616
37103823	HP8066715	Project 2	360	NA	HP8066722	H	2	1	1	1.02997	21.4836	9.69745	35.64512	17.44385	2.336	NA	NA	NA	NA	NA	NA	NA	NA	1.316	NA	1.316	NA	NA	NA	NA	1.316	NA	NA	NA	2212.811	238.732	386.03	18.029	0.147	91.941	35.7	20.438	113.013	27.104	0	720	21.67837	21.12349	256.92161
37103830	HP8073713	Project 2	359	NA	HP8073720	H	2	1	1	1.24412	23.55378	9.41028	69.40154	33.33625	12.336	NA	NA	NA	NA	NA	NA	NA	NA	NA	NA	NA	NA	NA	NA	NA	NA	NA	0.329	NA	2286.744	222.512	558.706	19.337	10.015	102.648	38.127	18.14	107.128	38.123	11.842	11.842	25.05056	26.29338	187.41687
37103831	HP8063815	Project 2	181	NA	HP8063822	H	2	1	1	1.05479	33.21384	15.17033	42.09799	21.55164	3.355	NA	NA	NA	NA	NA	NA	NA	NA	0.329	NA	0.329	NA	NA	NA	NA	0.329	NA	NA	NA	1035.537	148.218	109.083	14.4	1.479	35.503	13.239	8.165	35.467	11.056	0	5.921	29.32557	32.86868	405.18629
37103835	HP8067219	Project 2	129	NA	HP8067226	H	2	1	1	0.92823	14.68035	7.0985	33.32325	16.89494	NA	NA	NA	NA	NA	NA	NA	NA	NA	NA	NA	NA	NA	NA	NA	NA	NA	NA	NA	NA	1391.748	171.59	175.898	12.336	0.068	47.904	17.746	12.789	69.188	13.829	0	0	19.78098	18.79501	220.03065
37103848	HP8067518	Project 2	507	NA	HP8067525	H	2	1	1	1.12708	11.76424	6.40944	47.27106	22.95434	NA	NA	NA	NA	NA	NA	NA	NA	NA	NA	NA	NA	NA	NA	NA	NA	NA	NA	NA	NA	2523.449	311.462	337.765	30.3	1.48	96.992	38.906	22.591	108.416	27.47	50.921	29.605	22.15861	21.41536	145.16077
37103851	HP808191-	Project 2	122	NA	HP8081927	H	2	1	1	1.14042	23.48851	10.64833	56.02098	26.5487	4.868	NA	NA	NA	NA	NA	NA	NA	NA	NA	NA	NA	NA	NA	NA	NA	NA	NA	NA	NA	1908.526	279.633	117.054	39.776	4.649	63.803	25.17	17.442	71.187	15.815	0	11.842	24.01211	25.47472	235.44039
37103871	HP806401-	Project 2	349	NA	HP8064027	H	2	1	1	1.18872	31.71451	14.69445	50.55748	26.11055	NA	NA	NA	NA	NA	NA	NA	NA	NA	0.197	NA	0.197	NA	NA	NA	NA	0.197	NA	NA	NA	2075.043	241.598	260.141	28.052	20.751	72.331	28.802	14.906	89.336	22.548	29.605	0	25.80128	32.95026	252.89293
37103872	HP8101212	Project 2	654	NA	HP810122-	H	2	1	1	1.02046	42.83691	21.13282	58.19321	28.99308	NA	NA	NA	NA	NA	NA	NA	NA	0.099	0.099	NA	0.099	NA	NA	NA	NA	0.099	NA	NA	NA	1048.55	107.637	163.727	6.4	0.032	47.462	17.607	9.605	48.56	16.629	256.974	0	35.58317	35.99261	467.47838
37103889	HP806921-	Project 2	596	NA	HP8069227	H	2	1	1	0.99304	14.87293	6.68674	46.36377	22.96619	NA	NA	NA	NA	NA	NA	NA	NA	NA	NA	NA	NA	NA	NA	NA	NA	NA	NA	NA	NA	1708.698	246.197	119.562	26.156	0.052	55.205	22.899	14.323	59.856	13.667	0	11.842	21.83513	22.58987	161.33445
37103904	HP8065111	Project 2	21	NA	HP8065129	H	2	1	2	1.08839	27.40972	13.0119	34.0512	16.63668	NA	NA	NA	NA	NA	NA	NA	NA	NA	NA	NA	NA	NA	NA	NA	NA	NA	NA	NA	NA	806.948	114.877	70.247	9.809	0.014	27.799	9.796	7.184	27.978	8.785	0	0	20.35358	26.56757	389.02968
37103917	HP8085612	Project 2	47	NA	HP808562-	H	2	1	1	1.27591	39.80252	22.9953	69.69478	36.77476	16.283	NA	NA	NA	NA	NA	NA	NA	NA	NA	NA	NA	NA	NA	NA	NA	NA	NA	NA	NA	1965.859	202.422	245.679	18.148	1.443	97.912	37.315	20.62	73.027	32.684	720	0	32.61791	34.76893	387.2702
37103925	HP8070119	Project 2	87	NA	HP8070126	H	2	1	1	1.02153	19.7647	9.80994	60.56175	29.74847	NA	NA	NA	NA	NA	NA	NA	NA	NA	NA	NA	NA	NA	NA	NA	NA	NA	NA	NA	NA	2629.898	332.055	436.915	23.82	0.095	94.858	36.232	21.4	115.648	29.024	11.842	0	26.63693	26.92202	254.00576
37103926	HP8072515	Project 2	151	NA	HP8072522	H	2	1	1	1.20371	30.0381	18.17723	61.02648	31.39465	NA	NA	NA	NA	NA	NA	NA	NA	NA	NA	NA	NA	NA	NA	NA	NA	NA	NA	NA	NA	2868.644	326.308	214.302	34.142	0.06	139.452	58.721	30.922	99.439	42.264	50.921	0	28.0356	31.28828	398.39392
37103945	HP8081717	Project 2	65	NA	HP8081724	H	2	1	1	1.08279	16.0224	7.58207	58.6386	28.21283	5.592	NA	NA	NA	NA	NA	NA	NA	NA	NA	NA	NA	NA	NA	NA	NA	NA	NA	0.559	NA	1848.94	234.714	184.177	18.326	1.51	70.285	26.966	14.717	72.772	22.962	0	360	24.56517	25.40497	166.98371
37103976	HP8067614	Project 2	698	NA	HP8067621	H	2	1	1	1.03931	33.82459	17.10608	43.32893	22.74117	NA	NA	NA	NA	NA	NA	NA	NA	NA	NA	NA	NA	NA	NA	NA	NA	NA	NA	NA	NA	2275.944	286.731	409.333	20.183	0.052	89.775	31.977	20.294	88.096	29.926	0	0	25.71693	29.13621	388.13574
37103986	HP8071317	Project 2	141	NA	HP8071324	H	2	1	1	1.00501	22.46454	10.06002	42.41276	21.35294	4.934	NA	NA	NA	NA	NA	NA	NA	NA	NA	NA	NA	NA	NA	NA	NA	NA	NA	NA	NA	1111.68	164.129	120.932	18.345	4.013	35.679	14.16	9.66	38.62	8.753	0	0	27.52136	25.59589	290.99436
37104005	HP8069017	Project 2	632	NA	HP8069024	H	2	1	1	1.00614	26.97337	14.41439	62.61969	32.63829	NA	NA	NA	NA	NA	NA	NA	NA	NA	NA	NA	NA	NA	NA	NA	NA	NA	NA	NA	NA	2768.804	290.375	405.902	19.061	32.993	104.183	41.544	19.025	113.536	35.127	513.947	256.974	28.25093	31.15507	298.54739
37104009	HP8094419	Project 2	94	NA	HP8094426	H	2	1	1	1.04845	30.12318	15.68371	38.38638	19.87573	NA	NA	NA	NA	NA	NA	NA	NA	NA	2.796	NA	2.796	NA	NA	NA	NA	2.796	NA	NA	NA	1472.483	189.312	156.512	20.576	8.102	47.047	17.3	11.764	65.647	13.828	0	0	24.01031	27.88422	435.43471
37104058	HP8100313	Project 2	241	NA	HP8100320	H	2	1	1	1.14848	16.56702	6.9561	59.37274	28.08423	NA	NA	NA	NA	NA	NA	NA	NA	NA	NA	NA	NA	NA	NA	NA	NA	NA	NA	NA	NA	1971.303	316.833	103.383	30.606	5.006	50.221	20.307	10.464	66.647	14.97	0	0	22.51565	21.92154	103.82473
37104078	HP8072718	Project 2	193	NA	HP8072725	H	2	1	1	1.31254	29.9209	14.56329	36.00252	17.68871	NA	NA	NA	NA	NA	NA	NA	NA	NA	0.164	NA	0.164	NA	NA	NA	NA	0.164	NA	0.164	0.164	1956.046	234.734	108.896	29.999	0.042	90.853	30.627	30.08	63.177	22.563	256.974	0	21.52782	29.99513	403.39813
37104097	HP8101116	Project 2	115	NA	HP8101123	H	2	1	1	1.08916	42.36074	19.35323	62.6557	31.3021	NA	NA	NA	NA	NA	NA	NA	NA	NA	NA	NA	NA	NA	NA	NA	NA	NA	NA	NA	NA	1191.792	158.041	246.895	16.988	0.038	41.144	15.258	9.36	54.621	12.755	360	0	34.776	35.39614	430.24835
37104110	HP8077811	Project 2	535	NA	HP8077829	H	2	1	1	1.09741	29.67746	17.28445	49.48368	25.66604	4.671	NA	NA	NA	NA	NA	NA	NA	0.658	NA	NA	NA	NA	NA	NA	NA	NA	NA	NA	NA	NA	NA	NA	NA	NA	NA	NA	NA	NA	NA	NA	NA	37.57339	32.68771	403.78484
37104116	HP8071210	Project 2	233	NA	HP8071228	H	2	1	1	1.01158	15.96865	6.67916	49.46529	23.92685	NA	NA	NA	NA	NA	NA	NA	NA	NA	NA	NA	NA	NA	NA	NA	NA	NA	NA	NA	NA	2147.765	369.047	69.671	53.213	0.834	46.4	18.51	10.436	78.329	13.095	0	0	20.38619	20.29389	119.74949
37104132	HP8062318	Project 2	580	NA	HP8062325	H	2	1	1	1.00493	25.26983	11.32597	46.97029	24.13687	NA	NA	NA	NA	NA	NA	NA	NA	NA	NA	NA	NA	NA	NA	NA	NA	NA	NA	NA	NA	2443.954	267.703	338.465	31.526	9.724	97.101	36.564	21.916	119.314	30.672	0	0	23.54244	25.62305	284.45871
37104190	HP8080914	Project 2	727	NA	HP8080921	H	2	1	1	1.06133	15.5702	6.96726	45.84457	23.21046	NA	NA	NA	NA	NA	NA	NA	NA	NA	NA	NA	NA	NA	NA	NA	NA	NA	NA	NA	NA	1002.149	123.742	102.852	15.528	0.031	39.561	15.504	10.415	44.238	10.53	0	29.605	25.42584	22.32995	125.46255
37104238	HP8078614	Project 2	585	NA	HP8078621	H	2	1	1	1.31226	38.26118	21.20022	74.1694	37.09117	NA	NA	NA	NA	NA	NA	NA	NA	NA	5.033	NA	5.033	NA	NA	NA	NA	5.033	NA	NA	NA	NA	NA	NA	NA	NA	NA	NA	NA	NA	NA	NA	NA	29.74724	34.58169	447.99066
37104274	HP8087015	Project 2	322	NA	HP8087022	H	2	1	1	1.20701	12.28431	5.0903	51.48405	23.91374	NA	NA	NA	NA	NA	NA	NA	NA	1.217	0.23	NA	0.23	NA	NA	NA	NA	0.23	NA	NA	NA	2370.357	451.139	121.224	60.403	0.009	48.506	16.643	14.265	71.763	12.886	0	0	23.12906	23.44042	91.32775
37104280	HP8067315	Project 2	496	NA	HP8067322	H	2	1	1	1.01908	25.5615	13.60303	69.34652	32.87931	NA	NA	NA	NA	NA	NA	NA	NA	NA	0.757	NA	0.757	NA	NA	NA	NA	0.757	NA	NA	NA	1532.812	203.065	281.097	16.327	2.118	59.374	21.112	11.531	52.15	22.328	0	0	27.78008	32.69345	267.66074
37104282	HP808311-	Project 2	406	NA	HP8083127	H	2	1	2	0.9402	26.39506	13.22649	38.76268	19.42519	NA	NA	NA	NA	NA	NA	NA	NA	0.757	NA	NA	NA	NA	NA	NA	NA	NA	NA	NA	NA	822.266	102.013	121.45	5.598	3.142	24.244	8.9	6.796	42.47	6.352	0	0	22.64384	25.1733	338.35797
37104350	HP8073211	Project 2	790	NA	HP8073229	H	2	1	1	1.22045	13.49115	6.34551	52.62699	25.21262	NA	NA	NA	NA	0.132	0.132	NA	NA	NA	5.164	NA	5.164	NA	NA	NA	NA	5.164	NA	NA	NA	1410.372	196.281	91.909	21.156	22.717	40.322	17.547	8.807	42.319	11.306	0	0	24.26126	22.9294	119.22319
37104384	HP8098517	Project 2	728	NA	HP8098524	H	2	1	1	0.96728	19.94921	7.4579	34.13531	16.64164	NA	NA	NA	NA	NA	NA	NA	NA	0.855	NA	NA	NA	NA	NA	NA	NA	NA	NA	NA	NA	1928.75	227.399	241.542	25.551	6.815	73.079	29.116	14.383	90.796	24.037	0	0	21.99418	22.06802	182.43483
37104402	HP8075917	Project 2	52	NA	HP8075924	H	2	1	1	1.0537	23.80194	10.05235	36.28572	17.31364	NA	NA	NA	NA	NA	NA	NA	NA	0.625	0.625	NA	0.625	NA	NA	NA	NA	0.625	NA	0.625	0.625	1273.171	147.78	134.324	13.566	4.451	54.009	21.97	13.94	48.012	14.016	0	29.605	20.41393	23.73493	273.93773
37104406	HP8097714	Project 2	744	NA	HP8097721	H	2	1	1	1.12453	37.61761	17.47344	50.66841	25.4778	NA	NA	NA	NA	NA	NA	NA	NA	NA	NA	NA	NA	NA	NA	NA	NA	NA	NA	NA	NA	1354.463	216.044	106.745	22.982	0.023	41.831	14.286	8.114	40.685	15.958	0	0	33.19764	34.6184	407.65813
37104408	HP802171-	Project 2	101	NA	HP8021727	H	2	1	1	1.29051	17.54168	7.70486	57.25035	27.90731	8.684	NA	NA	NA	NA	NA	NA	NA	NA	NA	NA	NA	NA	NA	NA	NA	NA	NA	NA	NA	2332.434	300.825	248.295	29.285	9.907	76.728	28.97	15.267	104.773	25.883	0	0	25.88131	25.02095	158.97902
37104412	HP8070813	Project 2	176	NA	HP8070820	H	2	1	1	1.28477	29.4232	14.94289	62.10478	30.50971	NA	NA	NA	NA	NA	NA	NA	NA	NA	NA	NA	NA	NA	NA	NA	NA	NA	NA	NA	NA	787.005	86.135	87.774	10.267	3.616	34.46	12.688	6.987	31.208	12.226	0	0	28.18797	31.5746	306.9799
37104415	HP8012710	Project 2	646	NA	HP8012728	H	2	1	1	0.99872	25.50523	8.76999	45.29349	22.44535	0.362	NA	NA	3.388	NA	NA	NA	NA	NA	NA	NA	NA	NA	NA	NA	NA	NA	NA	NA	NA	826.942	56.261	141.552	9.794	0.423	50.725	18.074	9.475	40.867	19.242	29.605	0	23.54244	25.49148	248.47448
37104454	HP8078219	Project 2	766	NA	HP8078226	H	2	1	1	0.94593	16.46378	7.70375	33.21386	16.6052	NA	NA	NA	NA	NA	NA	NA	NA	NA	0.625	NA	0.625	NA	NA	NA	NA	0.625	NA	NA	NA	1197.381	198.659	80.84	23.041	0.449	30.282	11.156	7.069	42.62	9.31	0	0	19.69172	21.91348	215.30018
37104483	HP8098218	Project 2	601	NA	HP8098225	H	2	1	1	1.08197	13.40175	5.94701	56.12592	27.39855	NA	NA	NA	NA	NA	NA	NA	NA	NA	NA	NA	NA	NA	NA	NA	NA	NA	NA	NA	NA	3035.668	358.966	234.215	35.91	0.045	131.498	52.07	33.996	123.287	34.93	0	0	20.92983	21.86191	75.45774
37104491	HP8076015	Project 2	655	NA	HP8076022	H	2	1	1	1.12996	17.10513	7.09752	50.83923	24.28466	NA	NA	NA	NA	NA	NA	NA	NA	NA	NA	NA	NA	NA	NA	NA	NA	NA	NA	0.625	NA	1845.654	268.812	100.87	42.05	3.072	63.82	26.421	18.737	76.24	13.609	0	0	25.1574	21.14187	124.17429
37104499	HP8074911	Project 2	244	NA	HP8074929	H	2	1	1	1.02864	17.19461	8.30551	53.76772	26.16755	NA	NA	NA	NA	NA	NA	NA	NA	NA	NA	NA	NA	NA	NA	NA	NA	NA	NA	NA	NA	NA	NA	NA	NA	NA	NA	NA	NA	NA	NA	NA	NA	25.0135	38.26681	165.74062
37104508	HP8079417	Project 2	512	NA	HP8079424	H	2	1	1	1.20645	19.67524	9.83043	58.74667	27.82334	NA	NA	NA	NA	NA	NA	NA	NA	NA	NA	NA	NA	NA	NA	NA	NA	NA	NA	NA	NA	1893.553	212	228.692	22.673	3.445	82.629	33.093	18.38	77.849	24.922	0	14.803	28.25093	26.53174	225.00068
37104566	HP807151-	Project 2	615	NA	HP8071527	H	2	1	1	1.06373	25.61281	12.65396	59.46368	27.92388	NA	NA	NA	NA	NA	NA	NA	NA	NA	NA	NA	NA	NA	NA	NA	NA	NA	NA	NA	NA	2060.457	231.392	218.428	18.955	0.043	92.243	35.541	25.293	86.205	24.031	50.921	11.842	23.53337	25.29153	272.31346
37104571	HP8095211	Project 2	336	NA	HP8095229	H	2	1	1	1.04317	36.64537	16.08853	52.71207	27.19317	NA	NA	NA	NA	NA	NA	NA	NA	NA	0.921	NA	0.921	NA	NA	NA	NA	0.921	NA	NA	NA	1860.449	252.414	182.201	30.482	0.035	67.114	26.244	14.169	77.665	21.045	0	0	26.62687	36.14709	453.55966
37104595	HP806631-	Project 2	42	NA	HP8066327	H	2	1	1	1.32688	16.4183	7.48006	66.56749	32.56317	NA	NA	NA	NA	NA	NA	NA	NA	NA	0.559	NA	0.559	NA	NA	NA	NA	0.559	NA	NA	NA	1834.878	257.777	168.883	27.349	9.152	58.278	23.201	13.268	68.005	17.165	0	5.921	24.45884	24.6854	109.37717
37104611	HP8086810	Project 2	319	NA	HP8086828	H	2	1	1	0.91086	29.40236	11.85753	36.85479	18.53185	6.217	NA	NA	NA	NA	NA	NA	NA	NA	NA	NA	NA	NA	NA	NA	NA	NA	NA	NA	NA	1509.928	184.741	211.651	14.085	2.285	60.486	21.827	12.876	58.341	21.063	0	50.921	20.41393	26.20126	319.30903
37104628	HP8100516	Project 2	598	NA	HP8100523	H	2	1	1	0.88204	38.17155	19.33057	47.83681	24.52118	NA	NA	NA	NA	NA	NA	NA	NA	1.842	NA	NA	NA	NA	NA	NA	NA	NA	NA	NA	NA	1648.499	240.442	247.752	13.888	0.043	47.77	19.461	11.866	61.999	12.471	0	50.921	35.19069	37.00636	558.50925
37104705	HP809411-	Project 2	76	NA	HP8094127	H	2	1	1	1.03573	22.29059	10.61172	40.37898	19.9902	NA	NA	NA	NA	NA	NA	NA	NA	NA	0.592	NA	0.592	NA	NA	NA	NA	0.592	NA	NA	2.599	1492.106	170.444	237.494	14.773	0.08	60.324	24.384	12.197	72.3	19.047	29.605	29.605	23.96418	24.05189	311.89636
37104736	HP8100911	Project 2	578	NA	HP8100929	H	2	1	1	0.92843	15.02304	6.90264	44.8568	21.44813	4.309	NA	NA	NA	NA	NA	NA	NA	NA	NA	NA	NA	NA	NA	NA	NA	NA	NA	NA	NA	726.721	88.789	83.842	10.283	9.678	23.87	7.989	4.616	27.295	9.228	0	5.921	18.2607	19.2926	139.11397
37104741	HP8078411	Project 2	272	NA	HP8078429	H	2	1	1	1.19666	21.48631	11.358	58.18225	28.21476	NA	NA	NA	NA	NA	NA	NA	NA	NA	NA	NA	NA	NA	NA	NA	NA	NA	NA	NA	NA	1394.45	168.282	123.409	19.629	22.134	40.884	14.626	7.79	59.695	15.124	0	0	26.74402	26.29557	190.94649
37104786	HP8096217	Project 2	70	NA	HP8096224	H	2	1	2	1.14278	23.36461	11.59011	34.10947	16.2164	NA	NA	NA	NA	NA	NA	NA	NA	NA	NA	NA	NA	NA	NA	NA	NA	NA	NA	NA	NA	2291.921	368.371	170.281	49.806	1.088	64.689	23.42	16.184	83.246	19.147	0	0	23.66793	24.11805	329.17151
37104879	HP8079716	Project 2	424	NA	HP8079723	H	2	1	2	1.15955	29.59128	15.28646	53.95417	26.21324	2.993	4.013	NA	NA	0.987	0.987	NA	NA	NA	0.987	NA	0.987	NA	NA	NA	NA	0.987	NA	NA	NA	1359.184	127.218	277.171	11.102	0.047	63.606	24.443	12.171	72.004	21.462	0	0	30.60518	29.16848	349.12276
37104906	HP8077010	Project 2	380	NA	HP8077028	H	2	1	2	1.11706	23.86923	13.8268	58.0056	28.57207	NA	NA	NA	NA	NA	NA	NA	NA	NA	NA	NA	NA	NA	NA	NA	NA	NA	NA	0.724	NA	828.672	117.605	116.814	7.657	0.026	27.566	10.612	5.832	30.286	8.989	0	11.842	25.1574	25.81105	226.63451
37104912	HP8072013	Project 2	278	NA	HP8072020	H	2	1	2	1.07039	15.35453	8.62376	49.84298	24.28576	NA	NA	NA	NA	NA	NA	NA	NA	NA	NA	NA	NA	NA	NA	NA	NA	NA	NA	NA	NA	1480.164	159.688	206.996	11.18	5.58	64.158	25.02	14.612	58.546	19.139	0	29.605	21.01358	22.11781	154.41426
37104918	HP8073510	Project 2	225	NA	HP8073528	H	2	1	2	1.09991	25.99276	13.28222	40.51671	19.91315	NA	NA	NA	NA	NA	NA	NA	NA	NA	NA	NA	NA	NA	NA	NA	NA	NA	NA	NA	NA	2745.623	312.968	360.636	29.499	3.063	118.277	43.591	24.554	113.41	40.213	0	50.921	26.94287	27.61778	335.02019
37104946	HP8100110	Project 2	520	NA	HP8100128	H	2	1	2	1.27676	34.0814	17.98315	44.36625	24.29015	NA	NA	NA	NA	NA	NA	NA	NA	NA	NA	NA	NA	NA	NA	NA	NA	NA	NA	NA	NA	1834.549	243.273	335.872	21.832	0.063	69.703	23.984	13.808	67.088	26.798	0	29.605	35.74054	31.70993	454.50343
37104995	HP8078112	Project 2	602	NA	HP807812-	H	2	1	2	1.46042	35.24826	17.74474	67.08387	32.84853	NA	NA	NA	NA	NA	NA	NA	NA	0.954	0.954	NA	0.954	NA	NA	NA	NA	0.954	NA	0.954	0.954	1724.466	183.722	253.417	19.386	19.235	62.996	24.112	15.42	79.987	17.951	29.605	0	31.05758	34.18506	377.65685
37105087	HP8097212	Project 2	734	NA	HP809722-	H	2	1	1	1.20578	35.75541	18.05686	68.89787	34.16419	12.138	NA	NA	NA	NA	NA	NA	NA	NA	NA	NA	NA	NA	NA	NA	NA	NA	NA	NA	2.138	1245.795	190.698	123.533	3.112	0.008	21.63	6.23	1.519	73.215	12.647	0	360	30.91379	34.49683	414.31444
37105103	HP8097917	Project 2	382	NA	HP8097924	H	2	1	1	1.03572	15.62213	6.70464	56.70418	27.92671	NA	NA	NA	NA	NA	NA	NA	NA	NA	0.724	NA	0.724	NA	NA	NA	NA	0.724	NA	NA	NA	3292.814	536.153	168.941	60.527	1.498	95.456	37.041	26.024	113.927	24.477	0	50.921	20.49254	21.31041	115.77054
37105114	HP8100217	Project 2	323	NA	HP8100224	H	2	1	1	0.87627	21.23496	8.60785	37.38095	19.34391	NA	NA	NA	NA	NA	NA	NA	NA	0.263	0.263	NA	0.263	NA	NA	NA	NA	0.263	NA	NA	0.263	1156.751	154.277	134.271	26.895	0.023	45.652	21.675	6.891	46.992	13.241	0	0	20.21771	21.1731	218.33464
37105121	HP8083515	Project 2	248	NA	HP8083522	H	2	1	1	0.92557	23.28174	12.45569	38.61427	19.94149	NA	NA	NA	NA	NA	NA	NA	NA	NA	NA	10.757	NA	NA	NA	NA	NA	NA	NA	NA	0.757	1672.592	170.846	379.781	29.755	0.109	64.393	23.68	14.946	112.119	18.842	0	0	22.36075	27.17502	340.07314
37105131	HP8101511	Project 2	652	NA	HP8101529	H	2	1	1	1.07037	24.53102	13.54426	38.31051	20.21222	NA	NA	NA	NA	NA	NA	NA	NA	NA	2.303	NA	2.303	NA	NA	NA	NA	2.303	NA	NA	NA	829.458	111.049	84.388	5.867	0.844	28.956	10.633	7.837	29.296	8.147	0	0	23.39316	24.01812	344.31064
37105158	HP8078016	Project 2	538	NA	HP8078023	H	2	1	1	0.88315	39.77963	21.19761	52.29819	27.99868	NA	NA	NA	NA	NA	NA	NA	NA	NA	0.921	NA	0.921	NA	NA	NA	NA	0.921	NA	NA	NA	1669.857	189.157	142.67	23.354	1.064	75.883	31.269	18.7	66.658	20.134	0	0	26.68144	31.84915	400.64315
37105218	HP8091113	Project 2	747	NA	HP8091120	H	2	1	1	1.22423	19.86462	9.54407	55.68543	27.51646	9.243	NA	NA	NA	NA	NA	NA	NA	NA	NA	NA	NA	NA	NA	NA	NA	NA	NA	NA	NA	695.937	78.744	131.813	7.668	0.006	28.328	11.529	6.59	32.983	7.709	0	0	28.18797	26.80455	245.7519
37105221	HP8083814	Project 2	169	NA	HP8083821	H	2	1	1	1.06925	30.07412	15.68307	46.72057	23.54079	NA	NA	NA	NA	NA	NA	NA	NA	NA	0.822	NA	0.822	NA	NA	NA	NA	0.822	NA	NA	NA	1547.244	144.037	243.209	10.584	3.113	72.786	31.236	15.735	76.388	19.541	0	0	21.67837	28.68157	268.14188
37105266	HP810331-	Project 2	139	NA	HP8103327	H	2	1	1	0.95276	21.23156	10.85596	54.22688	25.909	2.73	NA	NA	NA	NA	NA	NA	NA	0.789	NA	NA	NA	NA	NA	NA	NA	NA	NA	NA	NA	1902.832	282.271	192.673	27.769	0.042	55.836	21.802	13.106	76.991	15.525	0	50.921	23.46458	26.5146	213.16326
37105282	HP8099619	Project 2	222	NA	HP8099626	H	2	1	1	1.19766	32.30618	15.81312	44.33551	22.63131	NA	NA	NA	NA	NA	NA	NA	NA	NA	NA	NA	NA	NA	NA	NA	NA	NA	NA	NA	NA	867.544	76.007	165.849	5.142	0.034	43.48	16.496	8.243	43.501	15.214	0	0	31.15842	32.41061	347.29948
37105303	HP810041-	Project 2	229	NA	HP8100427	H	2	1	1	1.35196	21.70802	10.78507	55.5204	26.90957	NA	NA	NA	NA	NA	NA	NA	NA	NA	NA	NA	NA	NA	NA	NA	NA	NA	NA	NA	NA	2009.463	292.475	216.291	24.843	5.19	68.286	24.813	15.201	62.039	22.435	127.895	0	26.6643	27.52724	282.51789
37105314	HP8081215	Project 2	27	NA	HP8081222	H	2	1	2	1.27159	29.97221	14.97891	69.34132	35.68724	3.421	NA	NA	NA	NA	NA	NA	NA	NA	NA	NA	NA	NA	NA	NA	NA	NA	NA	NA	NA	1075.184	138.942	117.775	5.177	0.009	43.927	15.886	11.279	35.878	13.369	0	720	29.3503	31.14578	282.22475
37105332	HP8072814	Project 2	15	NA	HP8072821	H	2	1	1	1.16369	28.55839	11.90079	46.11949	22.53506	NA	NA	NA	NA	NA	NA	NA	NA	NA	0.066	NA	0.066	NA	NA	NA	0.066	0.066	NA	0.066	NA	1247.075	176.131	102.877	13.195	8.877	38.322	14.566	7.569	42.327	13.041	127.895	11.842	26.045	27.43567	301.73438
37105364	HP8085911	Project 2	717	NA	HP8085929	H	2	1	1	1.1201	33.47895	17.91359	53.16988	29.11989	7.27	0.23	NA	NA	NA	NA	NA	NA	NA	NA	NA	NA	NA	NA	NA	NA	NA	NA	NA	NA	1600.779	93.634	400.333	13.989	17.345	92.415	37.53	21.002	75.999	26.59	256.974	0	25.16239	27.7995	355.04472
37105438	HP8075415	Project 2	209	NA	HP8075422	H	2	1	1	1.10347	14.86802	6.72616	50.21525	23.27728	10.789	NA	NA	NA	NA	NA	NA	NA	NA	NA	NA	NA	NA	NA	NA	NA	NA	NA	0.789	NA	NA	NA	NA	NA	NA	NA	NA	NA	NA	NA	NA	NA	18.28409	22.58898	120.33938
37105543	HP8092215	Project 2	543	NA	HP8092222	H	2	1	1	1.01463	41.75511	19.81582	47.72302	23.62036	5.691	NA	NA	NA	NA	NA	NA	NA	NA	NA	NA	NA	NA	NA	NA	NA	NA	NA	0.658	NA	2065.47	222.688	392.49	21.054	0.054	83.497	30.95	16.665	113.93	28.828	29.605	0	29.68268	34.4373	580.19715
37105624	HP8089315	Project 2	503	NA	HP8089322	H	2	1	1	1.03105	17.10327	8.23691	55.32128	27.17419	NA	NA	NA	NA	NA	NA	NA	NA	NA	NA	NA	NA	NA	NA	NA	NA	NA	NA	NA	NA	1044.603	139.788	118.156	10.212	0.028	36.598	15.057	8.316	42.991	10.309	256.974	256.974	24.48414	25.70046	180.31648
37105632	HP8099512	Project 2	478	NA	HP809952-	H	2	1	1	0.96282	35.23438	18.82578	46.37043	23.68555	NA	NA	NA	NA	NA	NA	NA	NA	0.724	0.724	NA	0.724	NA	NA	NA	3.75	0.724	NA	NA	NA	888.985	134.954	67.223	11.337	0.435	27.209	11.425	7.474	28.881	6.218	0	0	33.35133	31.12362	368.00602
37105643	HP809931-	Project 2	182	NA	HP8099327	H	2	1	1	0.93696	17.51948	7.49998	43.81742	22.56544	NA	NA	NA	NA	NA	NA	NA	NA	NA	NA	NA	NA	NA	NA	NA	NA	NA	NA	0.691	NA	1251.56	164.99	97.782	21.861	11.287	38.097	12.995	7.876	51.608	13.76	0	0	18.52006	21.62854	161.36764
37105646	HP8096516	Project 2	482	NA	HP8096523	H	2	1	1	1.0884	29.78114	14.72546	54.25463	27.25476	NA	NA	NA	NA	NA	NA	NA	NA	NA	NA	NA	NA	NA	NA	NA	NA	NA	NA	NA	NA	524.648	87.328	21.879	14.296	0.426	13.262	4.529	4.789	21.392	2.586	0	0	29.82043	30.4819	269.65243
37105676	HP8095617	Project 2	130	NA	HP8095624	H	2	1	1	1.08114	37.25802	15.11605	43.89792	22.71592	NA	NA	NA	NA	NA	NA	NA	NA	NA	NA	NA	NA	NA	NA	NA	NA	NA	NA	NA	NA	1070.634	127.365	152.783	15.006	4.546	41.418	15.052	9.833	46.188	12.935	50.921	0	30.29495	35.61478	401.85612
37105735	HP8097319	Project 2	243	NA	HP8097326	H	2	1	1	1.0547	38.48299	17.69482	43.96804	23.11981	NA	NA	NA	NA	NA	NA	NA	NA	2.138	NA	NA	NA	1.151	NA	NA	NA	NA	NA	NA	NA	3311.455	509.738	239.226	66.04	0.091	93.789	35.008	25.087	131.944	24.829	0	0	28.40151	34.98432	427.71578
37105803	HP8099811	Project 2	447	NA	HP8099829	H	2	1	1	0.99198	37.58093	16.28228	51.35468	27.76685	NA	NA	NA	NA	NA	NA	NA	NA	2.73	NA	NA	NA	NA	NA	NA	NA	NA	NA	NA	0.724	2325.616	304.435	600.511	42.386	0.078	90.646	35.949	25.815	99.762	20.459	29.605	0	32.6247	37.5149	454.93581
37105854	HP8098613	Project 2	425	NA	HP8098620	H	2	1	1	1.10671	26.5369	12.82019	48.83731	24.4035	1.414	NA	NA	NA	NA	NA	NA	NA	NA	8.454	NA	8.454	NA	NA	NA	NA	8.454	NA	9.441	NA	2730.751	212.197	500.8	16.641	59.917	108.152	41.933	22.032	125.177	34.632	11.842	0	24.37878	27.44042	355.96118
37105860	HP8098314	Project 2	175	NA	HP8098321	H	2	1	2	1.25568	34.54117	19.88217	47.23907	26.09319	5.428	NA	NA	NA	NA	NA	NA	NA	1.414	0.395	NA	0.395	NA	NA	NA	NA	0.395	NA	1.414	NA	2539.361	340.762	456.252	26.624	1.314	93.638	33.783	18.329	98.52	33.431	720	NA	25.7393	33.08939	449.46076
37105895	HP8097415	Project 2	160	NA	HP8097422	H	2	1	1	1.21903	28.09956	16.55864	60.29276	32.42293	NA	NA	NA	NA	NA	NA	NA	NA	NA	0.559	NA	0.559	NA	NA	NA	NA	0.559	NA	NA	NA	2020.819	249.819	237.311	17.79	17.495	71.312	27.193	15.237	73.665	23.171	0	50.921	25.16239	28.18487	317.77672
37105920	HP8092418	Project 2	103	NA	HP8092425	H	2	1	1	1.10496	16.89424	7.78793	45.16999	20.94527	NA	NA	NA	NA	NA	NA	NA	NA	NA	0.625	NA	0.625	NA	NA	NA	NA	0.625	NA	NA	NA	2323.219	324.973	303.04	36.503	0.027	72.686	27.184	16.961	105.669	22.652	14.803	14.803	22.19744	20.0512	129.30148
37106005	HP8103117	Project 2	192	NA	HP8103124	H	2	1	1	1.29554	8.5883	3.6835	51.45809	24.53347	4.079	13.059	NA	NA	4.079	4.079	NA	NA	NA	1.053	NA	1.053	NA	NA	NA	NA	1.053	NA	NA	NA	2479.997	310.866	577.666	32.52	2.527	101.401	41.306	21.928	97.835	29.799	0	0	20.40345	21.80323	52.51898
37106028	HP8097618	Project 2	369	NA	HP8097625	H	2	1	1	0.98975	34.89154	17.23966	51.12593	26.16558	NA	NA	NA	NA	NA	NA	NA	NA	0.197	NA	NA	NA	NA	NA	NA	NA	NA	NA	NA	NA	1767.614	186.415	251.107	24.543	19.065	62.84	25.011	13.005	87.563	19.272	0	0	29.03568	30.7346	339.02743
37106104	HP8084414	Project 2	252	NA	HP8084421	H	2	1	1	1.16948	21.1769	11.23013	68.82204	32.80482	NA	NA	NA	NA	NA	NA	NA	NA	NA	NA	NA	NA	NA	NA	NA	NA	NA	NA	NA	NA	1878.967	199.894	337.391	21.509	0.072	85.503	34.037	17.491	87.423	26.595	50.921	0	26.20719	29.97177	239.11195
37106237	HP8103213	Project 2	253	NA	HP8103220	H	2	1	1	1.27465	21.5059	10.22721	53.97203	26.01015	NA	NA	NA	NA	NA	NA	NA	NA	NA	NA	NA	NA	NA	NA	NA	NA	NA	NA	NA	NA	1875.272	222.874	212.071	20.87	7.343	75.294	29.892	17.417	73.648	22.036	29.605	11.842	24.37878	25.87893	237.22715
37106264	HP8088213	Project 2	236	NA	HP8088220	H	2	1	1	1.10283	21.39213	11.74073	37.97929	19.45763	NA	NA	NA	NA	NA	NA	NA	NA	NA	0.625	NA	0.625	NA	NA	NA	NA	0.625	NA	NA	0.625	908.845	132.067	196.044	18.086	0.012	30.986	10.55	8.762	34.932	8.476	29.605	0	27.52136	23.48636	300.40188
37106271	HP8082210	Project 2	695	NA	HP8082228	H	2	1	1	1.03006	26.76009	11.25205	38.6077	19.63575	NA	NA	NA	NA	NA	NA	NA	NA	NA	1.513	NA	1.513	NA	NA	NA	NA	1.513	NA	NA	3.52	2098.181	324.227	156.736	37.309	0.343	60.5	21.46	18.713	87.773	15.031	0	0	24.08119	25.55752	324.3045
37106312	HP8090214	Project 2	183	NA	HP8090221	H	2	1	1	0.87951	37.32337	18.91535	46.066	23.58168	NA	NA	NA	NA	NA	NA	NA	NA	0.888	0.888	NA	0.888	NA	NA	NA	NA	0.888	NA	NA	NA	1649.155	185.649	238.924	16.002	0.837	69.678	25.533	17.198	72.511	21.067	0	5.921	27.49272	33.21484	475.64851
37106349	HP8086116	Project 2	699	NA	HP8086123	H	2	1	1	0.96892	32.5092	16.62659	52.59829	26.50338	NA	NA	NA	NA	NA	NA	NA	NA	NA	NA	NA	NA	NA	NA	NA	NA	NA	NA	NA	NA	2135.917	206.257	330.984	17.456	0.079	109.675	41.824	23.463	88.075	35.723	0	127.895	23.73717	32.3806	352.05142
37106416	HP8096815	Project 2	468	NA	HP8096822	H	2	1	1	1.13533	12.35657	5.43799	53.68251	26.32313	NA	NA	NA	NA	NA	NA	NA	NA	NA	NA	NA	NA	NA	NA	NA	NA	NA	NA	NA	0.395	1660.394	167.376	217.842	12.189	39.559	51.002	21.338	10.952	66.068	14.527	0	0	22.78142	21.05222	61.40567
37106443	HP8077918	Project 2	460	NA	HP8077925	H	2	1	1	1.03234	28.16335	13.78015	47.69454	24.61776	8.224	NA	NA	NA	NA	NA	NA	NA	NA	NA	NA	NA	NA	NA	NA	NA	NA	NA	NA	NA	2312.147	268.1	289.625	12.045	0.049	105.507	46.326	20.499	77.134	31.747	0	360	21.84508	29.03291	339.99394
37106492	HP8080711	Project 2	158	NA	HP8080729	H	2	1	1	1.06537	18.04373	8.70426	45.34375	21.85669	NA	NA	NA	NA	NA	NA	NA	NA	NA	0.888	NA	0.888	NA	NA	NA	NA	0.888	NA	NA	NA	683.813	65.675	34.821	6.446	29.785	17.057	5.802	4.378	18.429	5.512	0	11.842	21.51161	24.62434	241.8711
37106504	HP8084318	Project 2	736	NA	HP8084325	H	2	1	1	1.12492	19.3627	9.68162	54.79403	28.40156	6.974	NA	NA	NA	NA	NA	NA	NA	NA	0.921	NA	0.921	NA	NA	NA	NA	0.921	NA	NA	NA	2364.219	256.277	402.037	27.42	0.054	110.367	41.643	21.38	99.988	38.866	0	50.921	28.11676	24.65771	205.5308
37106623	HP8089817	Project 2	214	NA	HP8089824	H	2	1	1	1.14696	22.68033	12.17139	59.34387	28.94326	2.928	NA	NA	NA	NA	NA	NA	NA	NA	1.908	NA	1.908	NA	NA	NA	NA	1.908	NA	NA	NA	2151.013	181.882	185.919	22.533	0.02	125.913	55.029	33.124	87.998	29.342	23.684	0	23.00561	26.67445	249.31014
37106689	HP8087912	Project 2	793	NA	HP808792-	H	2	1	1	1.2666	20.20645	8.51067	53.34291	25.56392	10.757	NA	NA	NA	NA	NA	NA	NA	NA	NA	NA	NA	NA	NA	NA	NA	NA	NA	NA	NA	2286.517	294.316	139.855	41.116	5.23	94.831	33.702	28.837	78.605	24.949	29.605	0	23.72454	22.61387	199.83018
37106890	HP8099715	Project 2	689	NA	HP8099722	H	2	1	1	1.15925	48.7489	25.00658	54.218	28.22718	NA	NA	NA	NA	NA	NA	NA	NA	NA	0.822	NA	0.822	NA	NA	NA	NA	0.822	NA	NA	NA	2236.991	199.372	465.483	25.889	35.078	100.751	40.299	24.725	84.053	27.562	11.842	0	29.11351	38.29787	554.41492
37106962	HP8078817	Project 2	414	NA	HP8078824	H	2	1	1	1.00078	16.96601	6.70951	34.16012	16.61913	NA	NA	NA	NA	NA	NA	NA	NA	NA	0	NA	0	NA	NA	NA	NA	0	NA	NA	0	1478.453	196.018	100.932	28.908	2.608	57.177	24.499	15.754	59.212	12.712	0	11.842	18.34323	19.19994	182.36425
37107045	HP8085217	Project 2	557	NA	HP8085224	H	2	1	1	1.10406	18.08967	9.50774	68.43009	32.93309	NA	NA	NA	NA	NA	NA	NA	NA	NA	NA	NA	NA	NA	NA	NA	NA	NA	NA	NA	NA	1810.447	182.835	431.013	11.1	0.028	80.049	28.26	11.16	93.95	34.877	0	0	25.30617	28.17717	195.66594
37107108	HP8098816	Project 2	20	NA	HP8098823	H	2	1	1	1.24786	10.38352	4.02852	52.08934	24.76177	NA	NA	NA	NA	NA	NA	NA	NA	NA	0.428	NA	0.428	NA	NA	NA	NA	0.428	NA	NA	NA	2646.013	295.593	373.688	26.076	7.195	109.245	40.706	23.109	116.751	36.314	0	11.842	20.84884	20.54179	50.42219
37107109	HP8101714	Project 2	259	NA	HP8101721	H	2	1	1	1.03394	21.90211	11.47392	40.43374	20.04767	NA	NA	NA	NA	NA	NA	NA	NA	NA	0.526	NA	0.526	NA	NA	NA	NA	0.526	NA	NA	NA	2112.474	234.185	310.983	26.108	5.728	85.32	32.902	20.601	102.333	23.994	0	0	24.59722	24.55305	332.76151
37107190	HP810101-	Project 2	795	NA	HP8101027	H	2	1	1	1.09625	24.48268	13.66103	39.00178	20.18968	NA	NA	NA	NA	NA	NA	NA	NA	0.132	NA	NA	NA	NA	NA	NA	NA	NA	NA	NA	NA	811.16	117.362	76.631	6.359	0.002	23.5	8.733	5.517	37.19	7.074	0	29.605	22.72732	27.04004	389.13044
37107209	HP8102015	Project 2	136	NA	HP8102022	H	2	1	1	1.02855	15.48512	7.19541	47.17981	22.11729	NA	NA	NA	NA	NA	NA	NA	NA	NA	NA	NA	NA	NA	NA	NA	NA	NA	NA	NA	NA	1078.889	134.388	166.579	4.595	9.992	37.766	15.397	7.727	32.857	11.644	11.842	127.895	23.85634	21.39587	164.39051
37107368	HP8091316	Project 2	604	NA	HP8091323	H	2	1	1	1.02272	26.37398	11.57915	42.18219	21.38004	NA	NA	NA	NA	NA	NA	NA	NA	NA	1.546	NA	1.546	NA	NA	NA	NA	1.546	NA	NA	NA	1576.501	176.569	238.715	15.161	0.05	69.873	25.614	13.332	65.555	25.455	0	0	25.44197	31.73201	263.65159
37107415	HP8084510	Project 2	396	NA	HP8084528	H	2	1	1	1.33461	15.40824	8.12906	52.74258	25.82027	NA	NA	NA	NA	NA	NA	NA	NA	NA	NA	NA	NA	NA	NA	NA	NA	NA	NA	NA	NA	1511.313	178.214	39.699	13.112	73.384	24.731	9.482	7.807	24.332	5.416	0	0	28.03739	26.7436	170.97656
37107434	HP8092012	Project 2	774	NA	HP809202-	H	2	1	1	1.12367	13.81142	6.96881	45.38731	22.06646	NA	NA	NA	NA	NA	NA	NA	NA	NA	NA	NA	NA	NA	NA	NA	NA	NA	NA	NA	0.625	2632.204	310.347	294.773	14.386	29.861	87.061	36.606	17.041	100.292	26.049	0	360	21.67837	22.7563	142.93708
37107443	HP8072216	Project 2	372	NA	HP8072223	H	2	1	2	1.0269	18.85585	10.4896	50.31938	25.29176	NA	NA	NA	NA	NA	NA	NA	NA	0.033	1.053	NA	1.053	NA	NA	NA	NA	1.053	NA	NA	NA	2480.302	285.757	332.591	24.022	0.813	102.975	41.086	24.056	110.407	29.749	360	0	23.34593	28.5828	221.7119
37107496	HP8103010	Project 2	721	NA	HP8103028	H	2	1	1	1.29925	19.77674	9.37833	54.99057	25.6685	NA	NA	NA	NA	NA	NA	NA	NA	NA	NA	NA	NA	NA	NA	NA	NA	NA	NA	NA	NA	1853.115	211.422	257.11	19.271	4.2	77.669	30.239	17.023	77.227	23.91	50.921	0	23.92168	25.95261	176.50218
37107555	HP8102912	Project 2	477	NA	HP810292-	H	2	1	1	0.97054	26.01566	11.61185	36.74723	19.53962	NA	NA	NA	NA	NA	NA	NA	NA	NA	0.724	NA	0.724	NA	NA	NA	NA	0.724	NA	NA	NA	1291.938	135.027	221.508	17.818	1.199	54.67	21.395	13.859	68.993	14.536	0	0	22.54403	25.2119	375.20259
37107635	HP8082819	Project 2	86	NA	HP8082826	H	2	1	1	1.39716	19.78232	10.49109	68.76346	33.50114	NA	NA	NA	NA	NA	NA	NA	NA	NA	NA	NA	NA	NA	NA	NA	NA	NA	NA	NA	NA	2567.839	306.74	357.759	20.224	22.893	86.409	32.786	20.396	105.024	25.369	256.974	256.974	29.82043	31.32785	243.57763
37107698	HP8084713	Project 2	495	NA	HP8084720	H	2	1	1	1.1803	14.45072	6.69583	51.44441	24.33563	NA	NA	NA	NA	NA	NA	NA	NA	NA	NA	NA	NA	NA	NA	NA	NA	NA	NA	NA	NA	2384.619	308.125	246.127	35.944	2.131	88.939	32.547	21.876	97.18	27.15	0	127.895	22.0826	20.78389	112.32534
37107845	HP8089219	Project 2	458	NA	HP8089226	H	2	1	1	1.16693	23.39759	10.53895	56.90661	27.61902	5.033	NA	NA	NA	NA	NA	NA	NA	0.987	NA	NA	NA	NA	NA	NA	NA	NA	NA	NA	NA	2014.29	230.85	246.573	18.774	0.062	89.275	36.452	18.77	79.946	27.192	0	256.974	24.44346	26.97054	284.36003
37107848	HP8080615	Project 2	614	NA	HP8080622	H	2	1	1	1.05129	12.69699	5.08187	34.96754	17.36516	NA	NA	NA	NA	NA	NA	NA	NA	NA	0.493	NA	0.493	NA	NA	NA	NA	0.493	NA	0.493	NA	2093.729	356.196	123.657	45.136	10.688	51.274	19.775	11.296	61.325	16.052	0	0	20.94647	18.89674	131.29776
37107908	HP8099918	Project 2	427	NA	HP8099925	H	2	1	1	1.11025	20.53384	8.83833	46.63644	21.93582	7.763	NA	NA	NA	NA	NA	NA	NA	NA	NA	NA	NA	NA	NA	NA	NA	NA	NA	NA	NA	1611.598	164.059	249.033	15.107	2.116	68.528	27.233	15.728	85.932	20.294	50.921	50.921	20.84884	21.95198	169.98196
37107918	HP8102816	Project 2	29	NA	HP8102823	H	2	1	1	1.24643	36.10047	20.75927	84.38568	42.5147	NA	NA	NA	NA	NA	NA	NA	NA	5.888	2.895	NA	2.895	NA	NA	NA	NA	2.895	NA	NA	NA	5108.677	509.232	777.938	44.532	0.191	250.825	91.4	47.104	216.717	91.146	2160	0	29.89975	37.1018	438.62449
37107989	HP8086212	Project 2	433	NA	HP808622-	H	2	1	1	0.94241	23.98914	12.6362	36.9361	18.9254	NA	NA	NA	NA	NA	NA	NA	NA	0.493	0.493	NA	0.493	NA	NA	NA	NA	0.493	NA	NA	NA	1065.911	142.287	104.884	14.224	0.027	39.491	15.571	9.478	41.068	11.232	0	0	25.29973	27.16181	316.12866
37108101	HP8083718	Project 2	335	NA	HP8083725	H	2	1	1	1.26768	28.43161	15.18847	68.52256	33.27916	NA	NA	NA	NA	NA	NA	NA	NA	NA	NA	NA	NA	NA	NA	NA	NA	NA	NA	NA	NA	2829.96	333.251	347.632	23.929	5.015	112.908	37.201	18.159	124.004	46.231	0	360	25.14297	30.33537	345.51693
37108110	HP8087613	Project 2	185	NA	HP8087620	H	2	1	1	1.29167	29.66587	17.18544	55.88612	28.28896	NA	NA	NA	NA	NA	NA	NA	NA	9.572	NA	NA	NA	NA	NA	NA	NA	NA	NA	NA	NA	2557.762	350.819	383.387	45.743	6.845	83.616	31.104	22.471	112.742	21.981	127.895	0	27.49609	32.10107	393.85029
37108331	HP8090812	Project 2	502	NA	HP809082-	H	2	1	1	1.0318	28.90408	15.28652	44.85798	23.92883	NA	NA	NA	NA	NA	NA	NA	NA	NA	NA	NA	NA	NA	NA	NA	10.526	NA	NA	0.526	0.526	935.902	115.862	93.139	10.947	0.02	35.651	13.037	9.276	40.705	10.416	0	0	26.62687	29.51869	347.58494
37108334	HP8088117	Project 2	79	NA	HP8088124	H	2	1	1	1.01425	22.61979	11.04151	52.19983	25.25083	NA	NA	NA	NA	NA	NA	NA	NA	NA	0.493	NA	0.493	NA	NA	NA	NA	0.493	NA	NA	NA	1764.62	172.078	169.194	19.572	37.621	64.143	23.208	14.092	68.355	21.595	0	0	22.96732	27.71962	297.21126
37108452	HP8102517	Project 2	658	NA	HP8102524	H	2	1	1	1.23509	19.09619	9.76616	51.11504	24.66203	NA	NA	NA	NA	1.053	1.053	NA	NA	NA	1.053	NA	1.053	NA	NA	NA	NA	1.053	NA	NA	NA	1796.432	199.88	205.089	14.048	0.022	77.706	30.594	18.94	76.452	22.116	0	255.789	27.52136	27.6346	228.62632
37108492	HP8101319	Project 2	641	NA	HP8101326	H	2	1	1	1.23062	18.98749	9.63617	52.5655	25.85849	NA	NA	NA	NA	NA	NA	NA	NA	NA	NA	NA	NA	NA	NA	NA	NA	NA	NA	NA	NA	1604.809	199.067	160.095	13.11	0.049	67.933	28.011	18.128	55.614	16.811	127.895	50.921	25.06996	26.09816	204.72296
37108783	HP8097511	Project 2	33	NA	HP8097529	H	2	1	1	0.98085	28.86271	14.17683	47.6261	25.44212	NA	NA	NA	NA	NA	NA	NA	NA	NA	NA	NA	NA	NA	NA	NA	NA	NA	NA	NA	NA	2055.892	216.579	264.527	14.51	0.532	101.878	37.25	25.18	73.37	31.445	0	127.895	29.32557	31.66418	381.58467
37108981	HP8089112	Project 2	768	NA	HP808912-	H	2	1	1	1.05786	41.29636	20.07028	43.12457	23.79924	NA	NA	NA	NA	NA	NA	NA	NA	NA	0.888	NA	0.888	NA	NA	NA	NA	0.888	NA	NA	0.888	1679.988	165.223	197.73	18.481	50.194	52.565	17.607	8.049	61.657	22.997	25.461	0	27.78008	31.95909	598.62785
37109019	HP8087111	Project 2	207	NA	HP8087129	H	2	1	1	1.14845	24.66747	12.34527	58.33055	28.5321	NA	NA	NA	NA	NA	NA	NA	NA	NA	NA	NA	NA	NA	NA	NA	NA	NA	NA	NA	NA	1852.961	235.126	444.05	16.809	0.062	72.493	26.44	17.184	71.873	22.294	1440	0	30.56918	30.10023	290.70789
37109020	HP8101917	Project 2	161	NA	HP8101924	H	2	1	1	1.16559	25.16393	13.68395	56.27915	29.41007	NA	NA	NA	NA	NA	NA	NA	NA	0.559	NA	NA	NA	0.559	NA	NA	NA	NA	NA	NA	NA	1740.447	177.769	266.992	12.841	11.209	73.95	28.784	16.54	74.314	22.613	29.605	11.842	25.20677	31.99159	253.96196
37109152	HP8099416	Project 2	378	NA	HP8099423	H	2	1	1	1.08387	31.54494	16.95882	38.78856	20.8149	NA	NA	NA	NA	NA	NA	NA	NA	NA	NA	NA	NA	NA	NA	NA	NA	NA	NA	NA	NA	1565.029	149.795	188.118	15.673	8.875	75.839	27.944	19.332	60.577	22.724	0	0	77.89605	30.27215	483.43744
37109192	HP8090919	Project 2	88	NA	HP8090926	H	2	1	2	1.05284	26.38839	12.05588	36.05733	18.89502	8.914	NA	NA	NA	NA	NA	NA	NA	NA	0.954	NA	0.954	NA	NA	NA	NA	0.954	NA	NA	NA	1619.114	143.953	156.514	14.132	39.093	57.457	21.704	15.344	67.155	15.893	11.842	0	23.82703	26.59655	366.66379
37109457	HP8102410	Project 2	637	NA	HP8102428	H	2	1	1	1.07086	23.33182	11.87177	40.35709	20.11925	NA	NA	NA	NA	NA	NA	NA	NA	NA	NA	NA	NA	NA	NA	NA	NA	NA	NA	NA	NA	2751.299	282.466	425.868	20.552	0.627	139.857	55.258	23.075	99.968	50.903	0	50.921	22.18905	26.42155	368.18003
37109645	HP8102218	Project 2	32	NA	HP8102225	H	2	1	1	1.25149	10.62879	4.40409	46.6231	21.83813	NA	NA	NA	NA	NA	NA	NA	NA	NA	0.493	NA	0.493	NA	NA	NA	NA	0.493	NA	NA	NA	604.155	76.256	34.094	7.683	8.414	20.088	7.899	5.251	19.464	5.644	0	0	21.45753	19.97579	71.37891
37200007	LP7000125	Project 2	597	NA	LP7000118	L	2	1	1	1.0781	35.08175	14.1857	43.25431	20.47089	NA	NA	NA	NA	NA	NA	NA	NA	NA	0.921	NA	0.921	NA	NA	NA	NA	0.921	NA	NA	NA	942.419	119.565	120.324	13.321	6.952	28.946	10.389	6.229	44.866	9.628	0	0	26.18079	29.53996	444.46239
37200024	LP7015725	Project 2	479	NA	LP7015718	L	2	1	1	0.96658	46.51948	21.05177	52.48964	25.99919	12.5	NA	NA	NA	NA	NA	NA	NA	NA	0.493	NA	0.493	NA	NA	NA	NA	0.493	NA	0.493	NA	2082.19	219.955	346.816	27.504	0.032	96.393	37.527	21.939	93.705	29.459	0	63.947	29.92222	36.27935	448.43667
37200026	LP7000520	Project 2	784	NA	LP7000513	L	2	1	1	1.26593	33.96473	17.53878	40.19872	20.19226	NA	NA	NA	NA	NA	NA	NA	NA	NA	1.579	NA	1.579	NA	NA	NA	NA	1.579	NA	0.559	0.559	573.172	72.12	56.731	5.584	0.005	21.872	8.829	4.915	24.911	6.369	63.947	0	29.87543	31.37054	418.91618
37200029	LP700202-	Project 2	481	NA	LP7002012	L	2	1	1	1.26308	25.55824	14.88693	51.64279	25.37458	8.618	NA	NA	NA	NA	NA	NA	NA	NA	NA	NA	NA	NA	NA	NA	NA	NA	NA	NA	NA	1606.912	214.538	160.234	28.884	1.542	62.761	27.544	13.136	59.615	16.915	0	0	25.23171	28.37364	283.55303
37200030	LP7002425	Project 2	412	NA	LP7002418	L	2	1	1	1.09031	29.71137	14.24612	35.81999	17.18082	NA	NA	NA	NA	NA	NA	NA	NA	NA	1.875	NA	1.875	NA	NA	NA	NA	1.875	NA	0.888	12.895	1512.453	213.763	163.945	28.488	3.159	58.394	20.645	20.959	45.38	12.143	0	0	27.00763	29.20747	382.25325
37200035	LP7000424	Project 2	732	NA	LP7000417	L	2	1	1	1.04671	35.83443	19.13061	39.95088	20.46634	NA	NA	NA	NA	NA	NA	NA	NA	NA	NA	NA	NA	NA	NA	NA	NA	NA	NA	6.349	NA	2055.104	239.206	263.271	28.467	0.02	81.478	32.099	14.52	99.457	28	0	0	28.57329	35.00719	465.72793
37200043	LP7012526	Project 2	168	NA	LP7012519	L	2	1	1	1.11987	44.98967	20.98256	53.72025	26.69268	NA	NA	NA	NA	NA	NA	NA	NA	NA	NA	NA	NA	NA	NA	NA	NA	NA	NA	NA	NA	1503.079	173.976	282.392	16.215	0.075	70.189	26.405	19.068	51.374	19.393	0	50.921	38.87392	38.22837	540.814
37200048	LP7001526	Project 2	179	NA	LP7001519	L	2	1	1	1.16741	48.0056	25.16463	72.97312	36.47795	NA	NA	NA	NA	NA	NA	NA	NA	NA	NA	NA	NA	NA	NA	NA	NA	NA	NA	NA	NA	777.536	89.165	106.037	6.839	0.022	31.712	11.157	7.4	35.095	10.301	0	127.895	30.29495	28.63142	563.00154
37200052	LP7023120	Project 2	13	NA	LP7023113	L	2	1	1	1.17922	33.40947	14.67727	45.3215	21.63865	7.039	NA	NA	NA	NA	NA	NA	NA	NA	1.086	NA	1.086	NA	NA	NA	NA	1.086	NA	NA	NA	776.887	123.91	55.921	12.216	0.002	20.331	6.834	4.417	31.817	7.262	0	0	25.18267	32.05008	336.35233
37200054	LP7002126	Project 2	38	NA	LP7002119	L	2	1	1	1.29561	25.04581	13.95705	59.36104	29.63909	NA	NA	NA	NA	NA	NA	NA	NA	NA	NA	NA	NA	NA	NA	NA	NA	NA	NA	NA	NA	2837.994	302.817	530.672	25.915	2	125.738	50.226	23.834	123.717	41.671	0	29.605	30.08396	30.09631	281.39249
37200055	LP7000221	Project 2	480	NA	LP7000214	L	2	1	1	1.11028	29.52332	15.94108	65.58179	31.69381	NA	NA	NA	NA	NA	NA	NA	NA	NA	NA	NA	NA	NA	NA	NA	NA	NA	NA	NA	NA	3065.306	349.889	439.332	34.246	9.077	123.064	49.385	24.286	132.005	39.038	0	127.895	27.8129	29.53938	251.03428
37200061	LP700082-	Project 2	475	NA	LP7000812	L	2	1	1	1.13067	31.59827	16.61426	40.80757	21.06114	7.599	NA	NA	NA	NA	NA	NA	NA	NA	NA	NA	NA	NA	NA	NA	NA	NA	NA	NA	NA	924.054	113.597	71.523	13.308	0.065	40.461	13.54	12.264	31.7	11.555	50.921	0	27.49272	30.41859	448.98988
37200071	LP7018123	Project 2	231	NA	LP7018116	L	2	1	1	0.98273	20.38149	8.01698	51.17659	24.56557	NA	7.434	NA	NA	NA	NA	NA	NA	NA	NA	NA	NA	NA	NA	NA	NA	NA	NA	NA	5.395	986.159	141.766	114.313	17.689	0.826	27.344	10.665	6.799	50.034	7.02	0	0	24.01329	24.11867	186.67205
37200072	LP7018422	Project 2	134	NA	LP7018415	L	2	1	1	0.96358	33.85722	13.39913	48.17853	22.32382	1.645	NA	NA	NA	NA	NA	NA	NA	NA	NA	NA	NA	NA	NA	NA	NA	NA	NA	0.625	NA	1134.431	147.138	198.738	16.883	1.071	41.547	15.812	9.866	49.344	11.893	0	0	28.3048	31.07954	391.0509
37200074	LP7001024	Project 2	338	NA	LP7001017	L	2	1	1	0.87807	21.04145	9.39031	38.36499	19.82561	NA	NA	NA	NA	NA	NA	NA	NA	NA	NA	NA	NA	NA	NA	NA	NA	NA	NA	NA	NA	674.869	101.753	48.142	11.584	0.005	20.985	7.51	4.54	24.578	7.023	0	0	23.43164	23.76928	244.71681
37200087	LP7000723	Project 2	729	NA	LP7000716	L	2	1	1	1.24987	21.32509	11.02144	51.04949	25.55348	NA	NA	NA	NA	NA	NA	NA	NA	NA	NA	NA	NA	NA	NA	NA	NA	NA	NA	NA	0.625	1319.229	202.351	128.319	26.035	3.719	37.119	13.96	7.318	51.398	12.391	50.921	50.921	26.21059	26.02467	248.96371
37200090	LP7002222	Project 2	618	NA	LP7002215	L	2	1	1	0.96057	47.73305	20.52074	49.31139	23.62369	NA	NA	NA	NA	NA	NA	NA	NA	NA	NA	NA	NA	NA	NA	NA	NA	NA	NA	NA	NA	632.421	85.972	90.039	7.794	0.001	24.603	9.048	4.678	21.653	8.832	0	101.842	30.51647	36.14506	563.1589
37200093	LP7000627	Project 2	592	NA	LP700061-	L	2	1	1	1.09733	20.87179	11.85366	48.63351	25.36601	NA	NA	NA	NA	NA	NA	NA	NA	NA	NA	NA	NA	NA	NA	NA	NA	NA	NA	NA	NA	1427.454	162.422	195.159	13.221	5.018	59.164	22.655	11.856	57.267	19.851	0	127.895	23.34593	24.44329	229.87905
37200108	LP7004629	Project 2	494	NA	LP7004611	L	2	1	1	1.05559	27.28496	12.6698	43.16852	21.26862	NA	NA	NA	NA	NA	NA	NA	NA	NA	3.191	NA	3.191	NA	NA	NA	NA	3.191	NA	3.191	NA	893.67	128.181	79.129	16.178	0.005	29.572	11.442	6.604	35.599	8.968	11.842	5.921	25.71693	25.41693	358.69954
37200113	LP7001323	Project 2	69	NA	LP7001316	L	2	1	1	1.15841	29.13296	13.51519	37.88451	18.91949	NA	4.178	NA	NA	NA	NA	NA	NA	NA	1.151	NA	1.151	NA	NA	NA	NA	1.151	NA	NA	NA	1631.438	198.598	209.425	16.628	1.806	68.648	27.616	14.267	62.218	21.754	0	360	23.22115	25.66688	366.94998
37200116	LP7006726	Project 2	589	NA	LP7006719	L	2	1	1	1.022	47.37382	20.49731	47.59729	23.26038	NA	NA	NA	NA	NA	NA	NA	NA	NA	NA	NA	NA	NA	NA	NA	NA	NA	NA	NA	NA	968.865	87.596	217.476	11.956	0.012	44.568	16.724	9.155	56.162	14.179	0	0	33.01782	38.31112	540.817
37200133	LP7000926	Project 2	573	NA	LP7000919	L	2	1	1	1.27684	30.99195	19.75298	58.04272	29.66684	NA	NA	NA	NA	NA	NA	NA	NA	NA	NA	NA	NA	NA	NA	NA	NA	NA	NA	NA	NA	1825.866	203.677	207.982	23.65	28.085	66.911	23.471	16.603	61.386	21.706	0	11.842	28.25093	30.22388	350.76225
37200134	LP7008129	Project 2	449	NA	LP7008111	L	2	1	1	1.28849	36.35982	22.36391	73.95062	39.10611	NA	NA	NA	NA	NA	NA	NA	NA	NA	NA	NA	NA	NA	NA	NA	NA	NA	NA	NA	NA	1483.499	120.294	214.653	14.126	0.031	81.494	32.244	16.924	69.838	26.199	11.842	11.842	35.22734	35.93085	449.0576
37200135	LP7028427	Project 2	316	NA	LP7028441	L	2	1	1	0.97588	36.03085	17.94121	38.50437	21.11268	NA	NA	NA	NA	NA	NA	NA	NA	NA	NA	NA	NA	NA	NA	NA	NA	NA	NA	5.263	NA	1905.042	219.718	243.819	16.382	0.029	90.908	34.635	18.378	58.381	31.211	0	29.605	35.22734	34.08889	432.29514
37200137	LP7001120	Project 2	470	NA	LP7001113	L	2	1	1	0.85502	33.88032	16.22076	49.3592	24.72867	NA	NA	NA	19.77	NA	NA	NA	NA	NA	0.757	NA	0.757	NA	NA	NA	19.77	0.757	NA	0.757	NA	1295.19	190.447	137.526	21.038	0.012	39.29	15.286	9.258	54.776	11.608	29.605	29.605	33.15705	30.85679	455.83856
37200138	LP7001227	Project 2	471	NA	LP700121-	L	2	1	1	1.09025	21.78003	10.9241	53.96047	25.82415	NA	NA	NA	NA	NA	NA	NA	NA	NA	NA	NA	NA	NA	NA	NA	NA	NA	NA	NA	NA	5221.769	705.483	480.586	60.237	0.953	212.568	80.337	39.217	159.859	77.735	0	50.921	23.38131	25.29308	227.97403
37200156	LP7003228	Project 2	791	NA	LP7003210	L	2	1	1	0.9773	30.92749	17.19654	41.62912	22.13584	NA	NA	NA	NA	NA	NA	NA	NA	NA	2.303	7.27	2.303	NA	NA	NA	NA	2.303	NA	NA	NA	1461.491	175.051	427.507	24.478	0.461	56.401	23.164	12.257	73.094	15.743	0	0	26.94287	29.48341	392.84177
37200160	LP7003025	Project 2	54	NA	LP7003018	L	2	1	1	1.12172	23.12652	13.42776	46.18962	22.70874	NA	NA	NA	NA	NA	NA	NA	NA	NA	1.151	NA	1.151	NA	NA	NA	NA	1.151	NA	NA	NA	2101.731	293.048	315.243	37.949	0.063	70.675	27.079	13.906	89.248	23.401	0	0	26.66132	26.53963	270.09509
37200164	LP7001622	Project 2	355	NA	LP7001615	L	2	1	1	1.15349	26.42035	13.95962	56.7807	28.79937	7.303	NA	NA	NA	NA	NA	NA	NA	NA	NA	NA	NA	NA	NA	NA	NA	NA	NA	NA	NA	1359.822	161.488	290.748	14.595	12.172	46.476	17.599	7.92	59.353	16.668	0	11.842	25.90246	27.85838	294.30419
37200166	LP700142-	Project 2	112	NA	LP7001412	L	2	1	1	1.29508	28.49254	13.90555	50.07366	23.59105	NA	NA	NA	NA	NA	NA	NA	NA	NA	NA	NA	NA	NA	NA	NA	NA	NA	NA	0.164	NA	1723.491	154.204	254.246	25.716	25.336	77.449	32.771	18.868	74.449	19.77	256.974	0	26.68738	28.70328	298.67472
37200170	LP7001729	Project 2	749	NA	LP7001711	L	2	1	1	1.02837	27.70096	14.08403	62.74733	29.48623	NA	NA	NA	NA	NA	NA	NA	NA	NA	NA	NA	NA	NA	NA	NA	NA	NA	NA	NA	NA	1420.496	166.636	188.498	11.444	0.062	61.858	24.191	12.216	54.489	20.117	0	63.947	25.85621	29.00156	355.42938
37200179	LP7003420	Project 2	564	NA	LP7003413	L	2	1	1	1.05175	39.67939	18.95504	48.56964	23.48587	NA	NA	NA	NA	NA	NA	NA	NA	NA	1.382	NA	1.382	NA	NA	NA	NA	1.382	NA	0.362	0.362	3454.367	426.61	411.821	51.501	14.732	133.924	55.136	27.653	132.754	39.657	0	0	31.31319	38.01549	480.98558
37200196	LP7002927	Project 2	681	NA	LP700291-	L	2	1	1	1.00192	19.11822	10.95739	58.56373	29.04487	NA	NA	NA	NA	NA	NA	NA	NA	NA	1.217	NA	1.217	NA	NA	NA	NA	1.217	NA	NA	NA	3473.656	389.796	375.543	33.847	30.637	133.817	51.368	22.378	134.459	49.416	0	513.947	25.16239	26.36656	204.98698
37200218	LP7013329	Project 2	220	NA	LP7013311	L	2	1	1	0.97789	37.55327	19.00293	37.65373	19.23957	NA	NA	NA	NA	NA	NA	NA	NA	NA	0.493	NA	0.493	NA	NA	NA	NA	0.493	NA	NA	NA	3303.75	414.347	323.986	39.693	0.07	130.888	47.846	35.082	125.163	37.863	360	0	34.40763	33.61713	496.49084
37200225	LP7002628	Project 2	455	NA	LP7002610	L	2	1	1	1.27039	23.77004	13.48292	56.74024	28.15626	6.875	NA	NA	NA	NA	NA	NA	NA	NA	NA	NA	NA	NA	NA	NA	NA	NA	NA	NA	NA	2335.006	295.198	324.596	37.799	4.999	90.651	35.242	20.001	94.097	27.254	0	29.605	28.09398	27.93425	305.61021
37200227	LP7006427	Project 2	308	NA	LP700641-	L	2	1	1	1.06714	41.64124	18.79763	47.44482	24.66761	7.895	NA	NA	NA	NA	NA	NA	NA	NA	0.921	NA	0.921	NA	NA	NA	NA	0.921	NA	NA	NA	1613.402	225.129	197.998	20.114	0.504	63.078	22.669	14.862	49.217	20.41	11.842	513.947	24.95499	31.33287	508.17707
37200238	LP7002329	Project 2	239	NA	LP7002311	L	2	1	1	0.99734	19.04271	11.5584	43.4525	22.52938	6.842	NA	NA	NA	NA	NA	NA	NA	0.888	NA	NA	NA	NA	NA	NA	NA	NA	NA	NA	NA	855.427	93.065	94.182	14.179	0.438	36.939	14.141	9.649	41.854	10.245	11.842	0	28.959	25.16254	184.40074
37200248	LP7002724	Project 2	384	NA	LP7002717	L	2	1	1	0.93559	24.84078	12.47525	35.31259	18.42581	18.092	NA	NA	NA	NA	NA	NA	NA	NA	NA	NA	NA	NA	NA	NA	NA	NA	NA	NA	NA	1307.312	158.371	141.483	12.844	0.011	50.968	20.964	12.133	58.318	14.014	0	127.895	23.09348	25.6023	325.77332
37200250	LP7002521	Project 2	548	NA	LP7002514	L	2	1	1	0.98601	39.16156	19.92468	44.55576	23.12267	NA	NA	NA	NA	NA	NA	NA	NA	NA	0.822	NA	0.822	NA	NA	NA	NA	0.822	NA	NA	NA	1847.422	293.001	171.327	29.756	0.029	54.693	20.93	11.291	64.167	18.127	0	50.921	32.07484	35.00513	517.54464
37200254	LP7004426	Project 2	62	NA	LP7004419	L	2	1	1	1.00859	33.89088	15.2744	39.95627	20.28276	NA	NA	NA	NA	NA	NA	NA	NA	2.862	NA	NA	NA	NA	NA	NA	NA	NA	NA	NA	NA	1884.351	203.465	267.985	20.658	1.081	90.695	36.006	19.235	71.874	28.405	127.895	0	25.65988	30.17052	335.10797
37200263	LP7017523	Project 2	126	NA	LP7017516	L	2	1	1	1.13747	29.31085	15.74732	37.37345	19.67337	7.336	NA	NA	NA	NA	NA	NA	NA	NA	NA	NA	NA	NA	NA	NA	NA	NA	NA	NA	NA	1317.674	211.372	107.689	22.913	3.601	36.868	13.466	7.037	42.633	13.206	0	0	27.39904	28.74506	416.59528
37200264	LP7020829	Project 2	757	NA	LP7020811	L	2	1	1	1.1109	40.40324	22.77944	62.43681	32.01279	NA	NA	NA	NA	NA	NA	NA	NA	NA	NA	NA	NA	NA	NA	NA	NA	NA	NA	NA	NA	1404.081	161.279	153.503	15.107	2.63	61.927	23.475	13.35	51.021	20.414	0	59.211	28.75701	32.46111	470.47657
37200281	LP7003623	Project 2	92	NA	LP7003616	L	2	1	1	1.23817	30.29872	15.51528	44.52355	22.01137	6.48	NA	NA	NA	NA	NA	NA	NA	NA	0.526	NA	0.526	NA	NA	NA	NA	0.526	NA	0.526	NA	3111.837	390.536	334.901	35.52	2.049	126.209	47.828	31.245	112.783	37.085	0	5.921	28.3814	28.0509	380.23518
37200289	LP7002820	Project 2	208	NA	LP7002813	L	2	1	1	1.01549	27.8824	13.11033	36.09622	17.09962	NA	NA	NA	NA	NA	NA	NA	NA	NA	NA	NA	NA	NA	NA	NA	NA	NA	NA	NA	NA	NA	NA	NA	NA	NA	NA	NA	NA	NA	NA	NA	NA	25.80128	24.39657	371.33118
37200295	LP7005720	Project 2	761	NA	LP7005713	L	2	1	1	1.02735	17.15991	9.09848	52.71447	26.27061	NA	NA	NA	NA	NA	NA	NA	NA	NA	NA	NA	NA	NA	NA	NA	NA	NA	NA	NA	NA	2738.592	342.997	275.218	35.753	1.542	111.439	42.687	23.152	101.636	36.92	0	29.605	20.99262	23.06472	190.41529
37200298	LP7004522	Project 2	289	NA	LP7004515	L	2	1	1	1.21115	34.79424	15.4191	41.61732	19.69256	NA	NA	NA	NA	NA	NA	NA	NA	NA	1.053	NA	1.053	NA	NA	NA	NA	1.053	NA	NA	NA	1014.176	149.278	67.856	18.518	0.017	37.139	15.452	8.882	30.903	9.931	0	29.605	32.38365	34.30402	531.90355
37200302	LP7005528	Project 2	203	NA	LP7005510	L	2	1	1	1.24084	21.0039	12.31292	59.63868	30.83476	NA	NA	NA	NA	NA	NA	NA	NA	NA	NA	NA	NA	NA	NA	NA	NA	NA	NA	NA	NA	2033.874	320.122	98.637	39.833	3.303	65.612	32.369	12.632	58.881	15.727	NA	50.921	25.00706	25.66125	203.74915
37200305	LP7004223	Project 2	43	NA	LP7004216	L	2	1	1	1.37703	35.54672	14.98367	48.1639	23.45232	NA	NA	NA	NA	NA	NA	NA	NA	NA	0.592	NA	0.592	NA	NA	NA	NA	0.592	NA	NA	NA	969.521	129.374	355.199	12.024	0.001	35.095	13.168	8.916	42.365	9.577	513.947	0	26.63693	29.26989	346.03966
37200314	LP7004725	Project 2	670	NA	LP7004718	L	2	1	1	1.00313	23.19917	12.4963	56.11156	27.34921	NA	NA	NA	NA	NA	NA	NA	NA	2.237	1.217	NA	1.217	NA	NA	NA	NA	1.217	NA	NA	NA	1412.443	174.712	172.179	16.192	0.046	57.361	23.354	10.981	58.114	18.717	0	29.605	25.14062	27.68207	224.93587
37200320	LP7004020	Project 2	440	NA	LP7004013	L	2	1	2	1.36016	21.03951	11.02381	62.89153	28.61973	NA	NA	NA	NA	NA	NA	NA	NA	NA	NA	NA	NA	NA	NA	NA	NA	NA	NA	NA	NA	2281.738	260.92	277.592	31.059	26.42	83.98	34.06	19.362	88.963	24.022	0	0	26.83456	25.98878	169.26784
37200332	LP7005229	Project 2	572	NA	LP7005211	L	2	1	1	1.1376	32.85511	15.61116	46.00213	23.16249	NA	NA	NA	NA	NA	NA	NA	NA	NA	0.461	NA	0.461	NA	NA	NA	NA	0.461	NA	NA	NA	803.211	132.707	181.211	17.793	0.002	19.869	7.237	5.299	33.909	5.038	0	29.605	21.74527	24.63731	412.85617
37200334	LP700432-	Project 2	197	NA	LP7004312	L	2	1	1	1.15099	33.99666	18.3715	56.2166	26.24747	5.987	NA	NA	NA	NA	NA	NA	NA	NA	0.954	NA	0.954	NA	NA	NA	NA	0.954	NA	0.954	NA	2460.47	297.683	250.897	35.122	4.468	106.853	41.106	27.535	93.207	30.49	0	0	27.25385	28.27735	412.35223
37200336	LP7004127	Project 2	10	NA	LP700411-	L	2	1	1	1.23012	36.85982	19.40099	44.70406	21.76779	NA	NA	NA	NA	NA	NA	NA	NA	NA	0.789	NA	0.789	NA	NA	NA	NA	0.789	NA	NA	0.789	967.856	98.05	111.406	9.996	0.01	47.871	18.32	13.002	40.131	12.725	0	14.803	24.17971	30.88185	534.8404
37200389	LP7040422	Project 2	799	NA	LP7040415	L	2	1	1	1.22944	18.78431	10.65821	53.26979	26.79188	NA	NA	NA	NA	NA	NA	NA	NA	NA	NA	NA	NA	NA	NA	NA	NA	NA	NA	0.592	NA	2591.042	262.751	313.174	27.553	5.866	120.191	50.517	25.912	113.705	34.833	0	0	26.14529	27.6138	201.28766
37200390	LP7005026	Project 2	363	NA	LP7005019	L	2	1	1	1.04265	17.37322	9.31959	47.03552	23.34173	NA	NA	NA	NA	NA	NA	NA	NA	NA	1.086	NA	1.086	NA	NA	NA	NA	1.086	NA	NA	NA	1777.043	287.605	189.676	42.902	7.115	50.628	18.252	16.155	52.276	11.109	0	0	21.78854	21.99371	175.09626
37200399	LP7004821	Project 2	760	NA	LP7004814	L	2	1	1	0.89058	22.72393	12.0409	26.21888	13.13108	NA	NA	NA	NA	NA	NA	NA	NA	NA	0.296	NA	0.296	NA	NA	NA	NA	0.296	NA	NA	NA	1490.356	219.046	125.083	28.65	0.012	40.783	14.741	7.579	71.158	14.397	0	11.842	26.01404	30.08188	372.11229
37200404	LP702052-	Project 2	315	NA	LP7020512	L	2	1	1	1.10196	45.31358	23.79894	48.64946	24.11001	NA	NA	NA	NA	NA	NA	NA	NA	NA	0.329	NA	0.329	NA	NA	NA	NA	0.329	NA	NA	NA	733.943	117.284	59.349	15.606	0.004	21.046	7.612	4.469	27.875	7.02	11.842	0	28.94981	32.72867	519.05052
37200406	LP7006822	Project 2	299	NA	LP7006815	L	2	1	1	0.8854	27.94638	11.57281	37.59031	17.40564	NA	NA	NA	NA	NA	NA	NA	NA	NA	0.066	NA	0.066	NA	NA	NA	NA	0.066	NA	NA	NA	881.886	94.416	139.282	10.984	0.018	39.477	13.85	10.619	41.922	11.61	0	0	22.6789	24.53224	337.83934
37200414	LP7004928	Project 2	144	NA	LP7004910	L	2	1	1	1.13765	35.47975	22.07828	67.68021	34.19455	NA	NA	NA	NA	NA	NA	NA	NA	NA	NA	NA	NA	NA	NA	NA	NA	NA	NA	NA	NA	774.59	75.743	142.283	6.253	0.012	35.667	14.232	6.658	38.079	12.061	11.842	NA	28.75701	33.8504	343.41356
37200422	LP7005421	Project 2	733	NA	LP7005414	L	2	1	1	1.11907	26.02929	15.68334	53.53608	27.68005	NA	NA	NA	NA	NA	NA	NA	NA	NA	NA	NA	NA	NA	NA	NA	NA	NA	NA	NA	NA	1967.269	188.95	231.552	13.997	40.02	74.505	29.41	9.597	69.757	29.459	0	29.605	22.28669	25.95259	302.48606
37200440	LP7006929	Project 2	504	NA	LP7006911	L	2	1	1	1.05789	19.50506	11.37122	32.5719	16.42939	NA	NA	NA	NA	NA	NA	NA	NA	NA	NA	NA	NA	NA	NA	NA	NA	NA	NA	NA	NA	2111.911	308.347	217.155	20.999	0.016	66.705	23.267	8.886	80.544	29.192	0	5.921	23.27575	24.84852	225.24198
37200441	LP7005325	Project 2	518	NA	LP7005318	L	2	1	1	1.22342	36.38947	22.6095	60.87423	31.16837	6.546	NA	NA	NA	NA	NA	NA	NA	NA	NA	NA	NA	NA	NA	NA	NA	NA	NA	NA	NA	1607.017	201.242	197.89	14.887	1.059	60.852	24.548	11.181	66.16	19.894	11.842	0	29.47594	30.31801	330.04089
37200451	LP7016325	Project 2	147	NA	LP7016318	L	2	1	1	1.06057	34.67789	18.8332	44.83213	22.81069	NA	NA	NA	NA	NA	NA	NA	NA	NA	NA	NA	NA	NA	NA	NA	NA	NA	NA	NA	NA	3062.087	351.418	290.192	53.477	2.358	129.906	52.91	26.314	136.994	41.085	0	0	28.40199	30.89751	431.43268
37200463	LP7007625	Project 2	399	NA	LP7007618	L	2	1	1	1.00881	25.63249	8.97468	46.94326	22.00303	18.421	NA	NA	NA	NA	NA	NA	NA	NA	NA	NA	NA	NA	NA	NA	NA	NA	NA	NA	NA	1122.797	131.913	143.429	17.719	0.027	52.234	22.333	11.443	41.231	14.497	0	0	20.26568	22.79835	234.36058
37200465	LP7009028	Project 2	375	NA	LP7009010	L	2	1	1	1.23178	18.93397	10.78608	50.44911	25.26276	NA	NA	NA	NA	NA	NA	NA	NA	NA	NA	NA	NA	NA	NA	NA	NA	NA	NA	NA	NA	1121.57	119.678	96.776	13.698	40.628	28.874	11.955	6.815	33.913	7.913	0	0	24.48414	24.20168	210.28723
37200468	LP7007828	Project 2	753	NA	LP7007810	L	2	1	1	1.16528	29.32435	15.77619	42.42834	20.87097	NA	NA	NA	NA	NA	NA	NA	NA	NA	NA	NA	NA	NA	NA	NA	NA	NA	NA	NA	NA	2142.848	230.192	263.964	19.092	14.295	90.077	33.229	18.354	85.997	31.343	NA	256.974	22.7577	25.03813	409.5908
37200476	LP7007027	Project 2	552	NA	LP700701-	L	2	1	1	1.02461	27.61709	12.47175	36.61986	18.28945	NA	NA	NA	NA	NA	NA	NA	NA	NA	NA	NA	NA	NA	NA	NA	NA	NA	NA	NA	NA	1176.952	158.393	100.512	22.52	16.408	33.122	12.413	6.409	47.998	11.669	0	0	23.66793	25.90747	401.1788
37200477	LP7035628	Project 2	663	NA	LP7035610	L	2	1	1	1.29282	20.70522	11.86024	50.6318	24.42784	7.237	NA	NA	NA	8.257	8.257	NA	NA	NA	5.296	NA	5.296	NA	NA	NA	NA	5.296	NA	NA	NA	1733.078	176.014	275.001	23.59	12.885	77.892	32.172	20.588	71.08	19.247	0	0	25.68052	26.46713	252.24452
37200484	LP7022125	Project 2	576	NA	LP7022118	L	2	1	1	1.15175	26.42163	15.887	46.58306	22.84939	NA	NA	NA	NA	NA	NA	NA	NA	NA	NA	NA	NA	NA	NA	NA	NA	NA	NA	NA	NA	NA	NA	NA	NA	NA	NA	NA	NA	NA	NA	NA	NA	29.24145	26.81588	263.93912
37200518	LP7020626	Project 2	196	NA	LP7020619	L	2	1	2	1.14363	24.54193	14.38031	52.06104	25.27312	57.401	NA	NA	NA	NA	NA	NA	NA	NA	NA	NA	NA	NA	NA	NA	NA	NA	NA	NA	NA	1658.732	227.146	170.317	17.497	0.806	57.004	22.35	9.61	67.024	20.383	29.605	29.605	22.24564	25.97138	302.57283
37200523	LP7007123	Project 2	302	NA	LP7007116	L	2	1	1	1.14869	31.08647	17.66429	55.24959	27.64799	NA	NA	NA	NA	NA	NA	NA	NA	NA	NA	NA	NA	NA	NA	NA	NA	NA	NA	NA	NA	1921	279.997	214.662	28.9	0.014	70.956	25.926	11.892	60.488	27.581	0	25.461	22.7577	30.29326	323.12016
37200531	LP7022424	Project 2	710	NA	LP7022417	L	2	1	2	1.01867	34.1258	17.29503	43.09999	23.09852	6.809	NA	NA	NA	NA	NA	NA	NA	NA	0.855	NA	0.855	NA	NA	NA	NA	0.855	NA	0.855	NA	1889.703	229.642	238.589	26.219	10.246	69.689	29.261	13.138	80.815	21.489	11.842	0	25.84728	29.59693	341.28487
37200533	LP7008321	Project 2	756	NA	LP7008314	L	2	1	1	1.21554	25.64643	14.19233	50.63927	25.3233	NA	NA	NA	NA	NA	NA	NA	NA	NA	NA	NA	NA	NA	NA	NA	NA	NA	NA	NA	NA	1424.803	158.526	219.216	18.336	5.962	58.055	21.796	10.882	65.335	20.313	0	5.921	23.54244	28.87909	307.35387
37200534	LP7007326	Project 2	450	NA	LP7007319	L	2	1	1	1.01728	26.28767	13.62969	37.02908	19.03503	NA	NA	NA	NA	NA	NA	NA	NA	NA	NA	NA	NA	NA	NA	NA	NA	NA	NA	NA	NA	3254.12	483.238	257.084	51.535	0.033	107.701	40.447	20.043	110.423	39.23	0	0	27.52136	25.63206	346.30405
37200544	LP7009722	Project 2	562	NA	LP7009715	L	2	1	1	1.05853	32.51592	17.46685	45.54809	22.83006	NA	NA	NA	NA	NA	NA	NA	NA	NA	NA	NA	NA	NA	NA	NA	NA	NA	NA	NA	NA	1776.882	224.647	444.332	16.56	3.983	69.175	26.666	13.878	62.932	22.857	0	256.974	24.37878	26.01156	340.8136
37200575	LP7026928	Project 2	780	NA		L	2	2	2	1.31432	34.1973	16.93689	70.095	34.05008	NA	NA	NA	NA	NA	NA	NA	NA	NA	NA	NA	NA	NA	NA	NA	NA	NA	NA	NA	NA	693.488	92.39	117.924	10.876	0.017	24.045	10.015	4.779	31.119	7.031	0	11.842	27.01878	32.23615	370.47662
37200578	LP7008524	Project 2	778	NA	LP7008517	L	2	1	1	1.2353	27.18072	9.4737	47.54491	22.69282	NA	NA	NA	NA	NA	NA	NA	NA	NA	NA	NA	NA	NA	NA	NA	NA	NA	NA	NA	NA	2004.843	365.93	153.039	49.13	0.012	45.46	16.645	10.966	64.39	13.614	0	0	20.9645	23.81081	266.0618
37200581	LP7013222	Project 2	767	NA	LP7013215	L	2	1	1	1.12644	24.01949	14.19527	50.38892	25.35245	7.467	NA	NA	NA	NA	NA	NA	NA	NA	NA	NA	NA	NA	NA	NA	NA	NA	NA	NA	NA	968.135	112.462	120.525	14.986	14.699	31.893	12.666	7.859	39.244	8.902	0	0	26.66132	29.23421	269.9622
37200605	LP7015426	Project 2	638	NA	LP7015419	L	2	1	1	1.0191	22.35182	10.87091	31.0705	15.29942	NA	NA	NA	NA	NA	NA	NA	NA	8.487	2.434	NA	2.434	NA	NA	NA	NA	2.434	NA	NA	NA	1513.671	219.265	140.86	28.873	0.01	49.262	17.583	10.253	60.854	17.153	0	5.921	24.69254	24.80881	322.82374
37200614	LP700952-	Project 2	723	NA	LP7009512	L	2	1	1	1.0975	27.85574	16.95392	40.75273	21.01675	NA	NA	NA	NA	NA	NA	NA	NA	NA	NA	NA	NA	NA	NA	NA	NA	NA	NA	NA	NA	2121.259	271.326	207.552	36.277	3.763	82.348	34.331	16.645	81.948	24.926	0	0	24.26126	25.28726	378.44971
37200620	LP7008428	Project 2	640	NA	LP7008410	L	2	1	1	1.10123	45.09698	18.40489	52.42466	24.67935	NA	NA	NA	NA	NA	NA	NA	NA	NA	1.645	NA	1.645	NA	NA	NA	NA	1.645	NA	NA	NA	2285.059	275.95	360.816	26.911	0.021	99.459	39.675	27.9	84.182	24.262	256.974	0	33.29617	32.69289	505.24699
37200627	LP7009626	Project 2	792	NA	LP7009619	L	2	1	1	0.84613	34.82425	18.25846	47.87392	25.37254	NA	NA	NA	NA	NA	NA	NA	NA	NA	NA	NA	NA	NA	NA	NA	NA	NA	NA	7.336	5.329	2030.889	339.911	187.454	48.884	4.463	51.409	18.806	12.11	75.766	15.957	0	29.605	35.02853	36.44337	488.84116
37200630	LP700892-	Project 2	153	NA	LP7008912	L	2	1	1	1.02844	33.06154	15.08971	45.13754	20.81685	NA	NA	NA	NA	NA	NA	NA	NA	NA	NA	NA	NA	NA	NA	NA	NA	NA	NA	NA	1.053	3572.423	335.841	733.564	65.009	0.227	154.363	61.993	41.458	229.407	36.526	11.842	0	28.959	30.73363	389.66166
37200634	LP7009220	Project 2	2	NA	LP7009213	L	2	1	1	1.07701	16.30235	8.52138	31.44741	16.65765	22.039	NA	NA	NA	NA	NA	NA	NA	NA	1.02	NA	1.02	NA	NA	NA	NA	1.02	NA	NA	NA	3747.567	539.533	242.056	73.987	14.075	103.651	38.661	18.333	166.458	38.66	0	0	26.17965	23.57935	216.18505
37200644	LP7021429	Project 2	273	NA	LP7021411	L	2	1	1	1.00312	25.982	12.81483	36.38909	18.80535	5.493	NA	NA	NA	NA	NA	NA	NA	NA	1.447	NA	1.447	NA	NA	NA	NA	1.447	NA	NA	NA	1416.331	190.545	108.629	14.512	10.119	49.658	18.041	8.199	41.94	20.246	0	0	21.51161	24.65753	314.32323
37200654	LP7011520	Project 2	441	NA	LP7011513	L	2	1	1	1.23439	27.65857	16.60168	54.87294	26.83965	NA	NA	NA	NA	NA	NA	NA	NA	NA	NA	NA	NA	NA	NA	NA	NA	NA	NA	NA	NA	2162.733	226.059	379.703	16.377	19.814	100.772	35.615	18.598	63.026	38.925	127.895	0	31.07642	27.19619	293.65513
37200658	LP7031722	Project 2	403	NA	LP7031747	L	2	1	2	0.96433	29.71627	14.83789	36.96901	20.57743	12.5	NA	NA	NA	NA	NA	NA	NA	NA	NA	NA	NA	NA	NA	0.493	NA	NA	NA	NA	NA	1384.904	165.458	156.857	23.728	0.022	61.283	24.83	16.085	54.042	15.7	11.842	0	31.31319	29.12966	403.71484
37200695	LP7012227	Project 2	476	NA	LP701221-	L	2	1	1	0.99632	29.9648	18.16809	50.36615	25.98367	NA	NA	NA	NA	NA	NA	NA	NA	NA	NA	NA	NA	NA	NA	NA	NA	NA	NA	NA	NA	1560.807	169.662	192.26	13.966	25.648	55.598	23.108	10.829	55.931	17.27	0	50.921	25.87867	30.07475	347.60769
37200721	LP7017224	Project 2	232	NA	LP7017217	L	2	1	1	1.00526	24.93426	12.17133	36.24505	17.269	NA	NA	NA	NA	NA	NA	NA	NA	NA	NA	NA	NA	NA	NA	NA	NA	NA	NA	NA	NA	1654.035	245.328	180.962	22.529	2.097	54.458	19.104	11.227	56.421	19.769	0	0	21.50106	23.35423	363.66595
37200723	LP7009124	Project 2	516	NA	LP7009117	L	2	1	1	1.16291	24.5121	11.84873	41.54053	20.75114	NA	NA	NA	NA	NA	NA	NA	NA	NA	1.02	NA	1.02	NA	NA	NA	NA	1.02	NA	1.02	NA	1704.312	220.078	344.816	25.392	0.066	64.197	24.989	14.259	75.008	19.411	0	0	23.22115	25.73298	312.05084
37200724	LP7010322	Project 2	593	NA	LP7010315	L	2	1	1	1.04586	34.01582	19.46088	41.57153	22.20829	NA	NA	NA	NA	NA	NA	NA	NA	NA	1.678	NA	1.678	NA	NA	NA	NA	1.678	NA	NA	NA	3204.289	388.632	290.108	40.124	24.04	125.982	49.758	22.011	104.81	45.039	127.895	0	26.50808	32.59214	561.12839
37200744	LP7032429	Project 2	488	NA	LP7032411	L	2	1	2	0.93319	25.60699	12.79247	32.46418	16.36076	NA	NA	NA	NA	NA	NA	NA	NA	NA	NA	NA	NA	NA	NA	NA	NA	NA	NA	NA	NA	1539.057	247.907	101.675	30.909	0.84	44.452	15.946	10.064	52.47	14.835	0	0	28.77572	24.16201	330.0705
37200753	LP7010023	Project 2	769	NA	LP7010016	L	2	1	1	1.23278	24.57811	13.73173	51.07106	25.64709	NA	NA	NA	NA	NA	NA	NA	NA	NA	0.559	NA	0.559	NA	NA	NA	NA	0.559	NA	5.592	NA	2394.25	370.936	242.282	44.388	0.84	68.627	25.114	12.804	98.195	24.37	29.605	0	25.90246	26.46596	239.57347
37200755	LP7033627	Project 2	712	NA	LP703361-	L	2	1	1	0.94317	24.02593	11.48617	32.76216	17.3823	6.974	NA	NA	NA	NA	NA	NA	NA	NA	1.02	NA	1.02	NA	NA	NA	NA	1.02	NA	1.02	NA	1393.911	145.354	175.074	23.876	0.006	66.456	26.464	16.158	62.686	18.697	29.605	0	22.9106	22.50525	258.13314
37200764	LP7030524	Project 2	550	NA	LP7030549	L	2	1	1	1.20009	21.47991	11.55451	55.6622	27.61181	6.908	NA	NA	NA	NA	NA	NA	NA	NA	NA	NA	NA	NA	NA	NA	NA	NA	NA	NA	NA	4021.668	576.717	539.019	66.148	0.065	120.252	49.125	26.045	180.698	35.029	127.895	50.921	28.46944	24.83867	246.61089
37200774	LP7021322	Project 2	758	NA	LP7021315	L	2	1	1	1.04534	16.96098	7.79102	47.60645	23.80195	NA	NA	NA	NA	NA	NA	NA	NA	NA	NA	NA	NA	NA	NA	NA	NA	NA	NA	NA	NA	2772.928	410.787	230.638	49.373	0.018	77.979	29.646	21.668	127.87	20.07	5.921	0	22.64384	23.70637	170.54536
37200785	LP7021525	Project 2	90	NA	LP7021518	L	2	1	1	1.03641	48.18003	22.98374	52.43547	25.91608	6.579	NA	NA	NA	NA	NA	NA	NA	NA	NA	NA	NA	NA	NA	NA	10.625	NA	NA	NA	NA	2562.133	265.591	318.585	31.346	0.043	121.067	44.938	33.227	116.08	33.334	180	0	31.82157	38.30283	605.23591
37200792	LP701182-	Project 2	390	NA	LP7011812	L	2	1	1	1.05568	38.17624	19.95505	44.72157	22.44231	NA	NA	NA	NA	NA	NA	NA	NA	NA	NA	NA	NA	NA	NA	NA	NA	NA	NA	NA	NA	1450.047	153.613	308.088	13.62	11.439	57.885	22.453	10.634	63.739	19.863	29.605	0	29.32557	34.0879	502.55441
37200797	LP7037020	Project 2	665	NA	LP7037013	L	2	1	1	0.92552	14.34439	5.24114	31.11599	15.53936	NA	NA	NA	NA	NA	NA	NA	NA	NA	NA	NA	NA	NA	NA	NA	NA	NA	NA	NA	NA	1640.065	267.383	128.523	34.416	0.037	47.566	20.204	11.034	55.512	12.071	0	0	22.36111	18.29566	165.52256
37200806	LP7012729	Project 2	419	NA	LP7012711	L	2	1	1	1.18373	27.14358	14.65581	57.30327	27.7471	NA	NA	NA	NA	NA	NA	NA	NA	NA	NA	NA	NA	NA	NA	NA	NA	NA	NA	NA	NA	2226.636	336.362	122.324	60.289	0.002	67.728	28.767	9.733	85.386	24.492	0	NA	29.03568	29.42857	297.84093
37200826	LP7012921	Project 2	22	NA	LP7012914	L	2	1	1	1.01039	22.1684	9.00617	44.5934	20.53397	NA	NA	NA	NA	NA	NA	NA	NA	NA	2.368	NA	2.368	NA	NA	NA	NA	2.368	NA	NA	NA	1356.178	180.469	128.321	29.177	0.003	53.41	22.982	13.097	59.746	12.54	5.921	0	23.96418	25.94412	296.63896
37200839	LP7012622	Project 2	301	NA	LP7012615	L	2	1	1	1.03606	28.96586	16.56163	37.58915	19.28107	NA	NA	NA	NA	NA	NA	NA	NA	NA	0.395	NA	0.395	NA	NA	NA	NA	0.395	NA	NA	NA	927.145	77.248	125.847	12.309	2.071	53.796	21.913	11.115	38.522	16.666	0	29.605	27.12615	29.52373	468.38942
37200842	LP7023825	Project 2	679	NA	LP7023818	L	2	1	1	1.15921	25.69095	11.9032	40.04443	19.51318	8.257	1.283	NA	NA	NA	NA	NA	NA	NA	0.263	NA	0.263	NA	NA	NA	NA	0.263	NA	NA	NA	2339.743	302.398	222.416	45.053	15.996	77.413	26.283	20.56	102.86	23.202	29.605	0	24.08119	24.82543	321.67215
37200859	LP7017929	Project 2	569	NA	LP7017911	L	2	1	1	0.91459	37.50796	20.89324	48.34144	24.70983	NA	NA	NA	NA	NA	NA	NA	NA	NA	1.349	NA	1.349	NA	NA	NA	NA	1.349	NA	NA	NA	6452.832	817.647	864.156	104.428	0.109	246.85	97.441	58.485	279.125	69.947	0	0	26.50808	36.55949	469.96229
37200878	LP7016229	Project 2	785	NA	LP7016211	L	2	1	1	1.07893	42.16256	19.40422	46.55923	22.74533	NA	NA	NA	NA	NA	NA	NA	NA	NA	1.941	NA	1.941	NA	NA	NA	NA	1.941	NA	0.921	NA	1820.243	217.63	236.604	15.136	0.026	77.277	27.86	16.601	70.737	26.865	0	256.974	19.29913	36.08775	524.80551
37200881	LP7017320	Project 2	613	NA	LP7017313	L	2	1	1	1.01348	30.99593	17.52475	39.72521	21.14514	NA	NA	NA	NA	NA	NA	NA	NA	NA	NA	NA	NA	NA	NA	NA	NA	NA	NA	NA	NA	624.644	45.308	90.051	4.71	12.15	28.42	10.953	6.637	26.512	8.483	0	0	25.68052	26.56604	411.11726
37200895	LP7011627	Project 2	715	NA	LP701161-	L	2	1	1	1.27372	42.83278	25.61679	71.44721	37.27877	NA	NA	NA	NA	NA	NA	NA	NA	NA	0.132	NA	0.132	NA	NA	NA	NA	0.132	NA	NA	NA	1413.386	175.757	195.414	19.759	1.39	48.452	22.206	9.355	75.345	13.021	0	0	29.89975	34.69132	480.76916
37200909	LP7019225	Project 2	304	NA	LP7019218	L	2	1	1	0.92521	21.66969	10.53532	43.43994	21.95311	NA	NA	NA	NA	NA	NA	NA	NA	NA	NA	NA	NA	NA	NA	NA	NA	NA	NA	NA	NA	1340.628	166.061	202.79	18.328	8.81	48.714	19.389	9.725	52.2	15.818	0	29.605	22.28685	22.39579	264.79996
37200922	LP7042423	Project 2	184	NA	LP7042416	L	2	1	1	1.21271	29.43228	14.83051	37.58472	19.09356	NA	NA	NA	NA	NA	NA	NA	NA	NA	NA	NA	NA	NA	NA	NA	NA	NA	NA	NA	NA	1635.654	279.478	104.392	32.628	0.012	42.235	14.794	9.421	55.227	14.422	0	0	25.80128	25.84995	365.67156
37200929	LP7036228	Project 2	271	NA	LP7036210	L	2	1	1	0.95047	37.77399	16.90764	47.23583	23.94256	8.717	NA	NA	NA	NA	NA	NA	NA	NA	3.75	NA	3.75	NA	NA	NA	NA	3.75	NA	NA	NA	1616.298	205.575	247.284	23.14	0.897	59.689	21.583	11.478	74.271	21.513	0	29.605	25.89669	30.59167	391.2397
37200932	LP7013425	Project 2	609	NA	LP7013418	L	2	1	1	1.36569	31.2522	15.86873	66.24667	31.95526	NA	NA	NA	NA	NA	NA	NA	NA	NA	1.48	NA	1.48	NA	NA	NA	NA	1.48	NA	0.493	NA	2351.967	215.433	226.044	17.666	66.598	86.152	32.198	22.257	71.254	24.618	256.974	127.895	25.78094	29.08823	294.88137
37200940	LP7017021	Project 2	190	NA	LP7017014	L	2	1	1	1.08572	29.92465	17.46316	60.4936	30.52275	NA	NA	NA	NA	NA	NA	NA	NA	NA	NA	NA	NA	NA	NA	NA	NA	NA	NA	NA	NA	1747.73	150.87	230.021	17.625	39.551	64.262	25.487	12.791	78.322	20.414	0	0	31.35025	33.01782	328.09394
37200951	LP701822-	Project 2	150	NA	LP7018212	L	2	1	1	1.13562	28.00908	16.81398	40.59578	21.17423	NA	NA	NA	NA	NA	NA	NA	NA	NA	NA	NA	NA	NA	NA	NA	NA	NA	NA	NA	NA	1678.259	164.808	138.985	15.42	26.651	70.122	24.977	16.42	57.086	23.367	50.921	0	28.40151	29.75313	393.13083
37200991	LP7034526	Project 2	539	NA	LP7034519	L	2	1	1	1.22488	28.03397	16.59995	50.50987	26.2675	7.434	NA	NA	NA	NA	NA	NA	NA	NA	0.461	NA	0.461	NA	NA	NA	NA	0.461	NA	NA	NA	1437.1	143.527	200.593	21.018	8.634	57.486	22.19	11.011	78.65	18.984	11.842	0	29.28955	31.60401	299.20027
37200994	LP7028929	Project 2	461	NA	LP7028943	L	2	1	1	1.19369	28.1895	16.27185	63.76054	31.25172	NA	NA	NA	NA	NA	NA	NA	NA	NA	NA	NA	NA	NA	NA	NA	NA	NA	NA	NA	NA	1753.258	222.075	331.042	14.364	1.413	71.595	27.133	13.779	59.325	24.895	0	127.895	28.94981	31.3271	340.23518
37201007	LP7018625	Project 2	465	NA	LP7018618	L	2	1	1	0.94099	43.97073	22.91733	45.54954	23.75775	NA	NA	NA	NA	NA	NA	NA	NA	NA	NA	NA	NA	NA	NA	NA	NA	NA	NA	2.664	0.625	2028.095	210.807	205.614	23.545	0.002	102.029	44.155	22.757	80.344	27.718	720	0	24.51323	33.59972	649.54167
37201058	LP7043621	Project 2	566	NA	LP7043614	L	2	1	1	1.26529	21.52939	10.45008	61.3675	27.82884	NA	NA	NA	NA	NA	NA	NA	NA	NA	NA	NA	NA	NA	NA	NA	NA	NA	NA	NA	NA	878.964	113.487	106.445	10.328	0.004	33.603	13.242	7.918	35.094	9.57	50.921	0	24.73103	26.5841	216.8085
37201076	LP7038624	Project 2	671	NA	LP7038617	L	2	1	1	1.00869	34.33287	20.01824	46.97675	25.03053	NA	NA	NA	NA	NA	NA	NA	NA	NA	14.737	NA	14.737	NA	NA	NA	NA	14.737	NA	NA	0.724	1974.851	272.129	136.373	33.574	0.035	66.696	27.377	15.746	80.957	18.315	0	11.842	28.34863	33.7403	443.14449
37201092	LP7031327	Project 2	796	NA	LP7031341	L	2	1	1	1.10963	22.45198	11.30314	33.33173	17.09822	5.296	NA	NA	NA	NA	NA	NA	NA	NA	NA	NA	NA	NA	NA	NA	NA	NA	NA	NA	NA	2065.469	265.339	135.257	34.224	1.462	87.908	37.501	22.213	69.68	21.53	0	0	20.41393	22.58206	341.1767
37201098	LP7031220	Project 2	629	NA	LP7031245	L	2	1	1	1.12413	25.92437	12.02351	38.99129	20.08527	NA	NA	NA	NA	NA	NA	NA	NA	NA	NA	NA	NA	NA	NA	NA	NA	NA	NA	NA	NA	681.017	90.106	96.804	15.13	4.841	18.991	7.429	4.617	32.352	5.018	0	0	22.39801	22.27482	395.64343
37201115	LP7018529	Project 2	199	NA	LP7018511	L	2	1	1	1.16315	39.81008	23.49547	50.52362	26.97428	NA	3.684	NA	NA	NA	NA	NA	NA	NA	NA	NA	NA	NA	NA	NA	NA	NA	NA	NA	NA	1391.679	138.484	281.601	15.173	4.149	62.389	23.566	14.035	65.484	19.557	50.921	0	26.20719	32.66315	523.18338
37201119	LP7016624	Project 2	392	NA	LP7016617	L	2	1	1	1.07076	24.57884	10.4457	46.25535	24.34596	NA	NA	NA	NA	NA	NA	NA	NA	1.908	1.908	NA	1.908	NA	NA	NA	NA	1.908	NA	NA	NA	3487.208	390.339	516.163	42.269	0.124	150.89	57.461	37.152	159.321	43.748	0	25.461	27.46618	24.45064	292.14843
37201121	LP7019727	Project 2	159	NA	LP701971-	L	2	1	1	1.15335	34.66217	12.4516	40.46302	19.17202	3.092	NA	NA	NA	NA	NA	NA	NA	NA	NA	NA	NA	NA	NA	NA	NA	NA	NA	NA	NA	1303.121	176.575	127.242	20.62	2.128	51.8	21.254	13.253	42.972	13.538	0	0	23.04914	28.1988	384.3229
37201127	LP7019022	Project 2	163	NA	LP7019015	L	2	1	1	0.96417	43.41199	19.93277	48.23505	23.60465	NA	NA	NA	NA	NA	NA	NA	NA	NA	NA	NA	NA	NA	NA	NA	NA	NA	NA	NA	NA	3118.47	437.76	392.447	35.802	6.725	91.746	34.276	20.315	144.329	28.686	0	0	29.92222	33.82172	515.18204
37201130	LP7023323	Project 2	41	NA	LP7023316	L	2	1	2	1.02031	18.83931	7.64822	33.25047	16.94128	NA	NA	NA	NA	NA	NA	NA	NA	NA	1.118	NA	1.118	NA	NA	NA	NA	1.118	NA	3.059	0.099	1361.545	196.781	172.291	24.517	4.53	37.16	13.895	7.621	64.001	12.482	0	0	22.11494	23.07461	185.69975
37201139	LP7017726	Project 2	775	NA	LP7017719	L	2	1	1	1.11521	36.80468	20.7928	46.72835	23.47574	NA	NA	NA	NA	NA	NA	NA	NA	NA	NA	NA	NA	NA	NA	NA	NA	NA	NA	NA	NA	1121.886	149.209	118.749	8.691	0.015	42.234	16.066	11.011	38.829	11.646	0	256.974	26.68144	28.91061	411.53968
37201141	LP703212-	Project 2	437	NA	LP7032144	L	2	1	1	1.30099	34.01535	17.60693	55.36842	27.76324	NA	NA	NA	NA	NA	NA	NA	NA	NA	NA	NA	NA	NA	NA	NA	NA	NA	NA	0.559	NA	2991.68	339.358	239.646	43.932	46.123	117.691	46.538	26.167	87.211	36.244	0	11.842	31.68376	33.22077	368.35292
37201148	LP7021621	Project 2	255	NA	LP7021614	L	2	1	1	1.13967	27.81796	11.18463	42.0369	19.68199	NA	NA	NA	NA	NA	NA	NA	NA	NA	0.592	NA	0.592	NA	NA	NA	NA	0.592	NA	NA	NA	1397.09	182.966	115.934	12.204	4.287	49.75	18.906	10.996	54.545	16.364	0	0	24.3192	26.37091	367.93127
37201175	LP7018326	Project 2	219	NA	LP7018319	L	2	1	1	1.16661	45.9676	22.97592	52.04721	25.26823	NA	NA	NA	NA	NA	NA	NA	NA	NA	0.329	NA	0.329	NA	NA	NA	NA	0.329	NA	NA	0.329	1878.25	228.57	221.805	36.551	0.428	82.014	33.205	21.09	75.243	21.027	0	0	29.82043	33.87637	563.42506
37201178	LP7022723	Project 2	1	NA	LP7022716	L	2	1	1	1.18197	24.56721	13.786	56.40542	27.94613	NA	NA	NA	NA	NA	NA	NA	NA	NA	NA	NA	NA	NA	NA	NA	NA	NA	NA	NA	NA	1456.168	216.859	71.687	21.694	0.018	45.13	18.106	12.085	52.97	11.74	0	0	29.11351	28.41633	291.98434
37201181	LP7037629	Project 2	210	NA	LP7037611	L	2	1	1	0.89923	21.1515	11.65971	34.70151	17.90098	7.336	NA	NA	NA	NA	NA	NA	NA	NA	0.296	NA	0.296	NA	NA	NA	NA	0.296	NA	NA	NA	1554.614	180.635	143.142	18.999	27.511	51.983	21.003	8.686	53.656	18.617	0	0	21.65652	20.98511	313.09137
37201208	LP7019428	Project 2	722	NA	LP7019410	L	2	1	1	1.12492	18.92157	10.54729	51.37833	25.95613	7.928	NA	NA	NA	NA	NA	NA	NA	NA	NA	NA	NA	NA	NA	NA	NA	NA	NA	NA	NA	2018.466	249.663	305.883	29.454	14.936	69.93	27.662	11.118	80.965	25.698	0	0	23.43697	22.52828	225.52973
37201217	LP7020423	Project 2	127	NA	LP7020416	L	2	1	1	0.96589	20.97004	11.48225	50.49521	23.17005	NA	NA	NA	NA	NA	NA	NA	NA	NA	NA	NA	NA	NA	NA	NA	NA	NA	NA	NA	NA	4400.032	663.007	221.463	119.096	17.081	125.986	49.804	27.245	168.147	38.515	25.461	25.461	26.68738	26.18794	215.87825
37201219	LP7019620	Project 2	30	NA	LP7019613	L	2	1	1	1.08412	28.55988	13.15233	41.54029	20.67713	NA	NA	NA	NA	NA	NA	NA	NA	NA	0.099	NA	0.099	NA	NA	NA	NA	0.099	NA	NA	NA	1449.949	145.545	151.173	25.535	26.467	58.036	23.354	8.776	58.882	21.768	0	0	23.77603	24.48539	388.07578
37201221	LP7019129	Project 2	312	NA	LP7019111	L	2	1	1	1.00894	34.51343	19.51182	60.41208	30.52423	NA	NA	NA	NA	NA	NA	NA	NA	NA	13.816	NA	13.816	NA	NA	NA	NA	13.816	NA	NA	NA	1684.533	252.133	79.186	26.981	8.55	49.522	16.953	12.139	55.906	15.645	0	0	28.18797	31.90525	404.18673
37201222	LP7023024	Project 2	745	NA	LP7023017	L	2	1	1	0.93816	28.18993	15.2217	39.76756	20.42524	NA	NA	NA	NA	NA	NA	NA	NA	NA	NA	NA	NA	NA	NA	NA	NA	NA	NA	NA	NA	773.48	96.9	41.883	19.578	3.633	34.121	17.26	8.297	25.667	6.096	0	0	20.40345	24.26117	361.6345
37201233	LP7023921	Project 2	46	NA	LP7023914	L	2	1	1	0.89147	31.27669	18.40837	38.33261	21.50876	NA	NA	NA	NA	NA	NA	NA	NA	NA	3.224	NA	3.224	NA	NA	NA	NA	3.224	NA	NA	NA	1399.424	203.961	119.494	29.883	0.021	44.767	19.177	9.107	55.945	13.01	0	0	22.36111	28.04619	385.42414
37201240	LP7031124	Project 2	624	NA	LP7031149	L	2	1	2	0.92767	33.20361	17.18352	35.83308	18.80856	6.151	NA	NA	NA	NA	NA	NA	NA	NA	NA	NA	NA	NA	NA	NA	NA	NA	NA	NA	NA	1135.977	125.328	126.767	8.726	2.151	50.644	19.031	10.111	42.917	17.835	0	127.895	22.50636	28.9866	498.25466
37201258	LP702342-	Project 2	59	NA	LP7023412	L	2	1	1	1.01529	29.43219	14.99481	35.6105	18.11113	NA	NA	NA	NA	NA	NA	NA	NA	NA	NA	NA	NA	NA	NA	NA	NA	NA	NA	NA	NA	1305.594	230.816	104.216	29.106	0.009	26.724	8.404	5.001	48.166	10.384	0	0	24.17971	26.84703	408.06605
37201278	LP7037725	Project 2	527	NA	LP7037718	L	2	1	1	1.05633	27.43988	15.09559	52.14175	26.70074	NA	NA	NA	NA	NA	NA	NA	NA	NA	NA	NA	NA	NA	NA	NA	NA	NA	NA	NA	NA	2195.386	268.233	258.75	22.241	13.5	85.546	29.897	18.091	75.939	30.371	0	256.974	28.18797	27.18785	285.94
37201281	LP7027229	Project 2	310	NA	LP7027250	L	2	1	1	0.95817	21.24142	10.5877	36.20891	17.95724	NA	NA	NA	NA	NA	NA	NA	NA	NA	NA	NA	NA	NA	NA	NA	NA	NA	NA	NA	NA	1447.735	263.577	73.76	35.914	1.437	26.578	9.091	5.728	55.75	8.709	0	0	23.09389	24.40314	344.24315
37201288	LP7020722	Project 2	367	NA	LP7020715	L	2	1	1	1.11826	20.4804	11.15546	50.43592	24.51673	NA	NA	NA	NA	NA	NA	NA	NA	NA	NA	NA	NA	NA	NA	NA	NA	NA	NA	NA	NA	2555.751	342.808	172.983	47.397	11.104	87.539	36.968	19.109	95.972	24.602	0	0	25.11194	25.18038	257.79281
37201291	LP7023729	Project 2	294	NA	LP7023711	L	2	1	1	0.97354	39.27219	19.79423	43.28199	23.29609	15.197	NA	NA	NA	1.25	1.25	NA	NA	NA	1.25	NA	1.25	NA	NA	1.25	NA	1.25	NA	1.25	2.171	2137.078	206.675	226.502	27.618	1.071	115.193	39.461	37.361	79.19	29.584	11.842	11.842	29.32557	33.61892	499.24486
37201292	LP7025623	Project 2	93	NA	LP7025648	L	2	1	1	1.30153	22.99115	12.83441	48.99898	25.53089	NA	NA	NA	NA	NA	NA	NA	NA	NA	NA	NA	NA	NA	NA	NA	NA	NA	NA	NA	NA	1371.868	230.892	69.983	35.61	0.006	34.198	14.451	7.931	54.864	8.5	NA	NA	25.89669	25.3972	310.63422
37201302	LP7025121	Project 2	438	NA	LP7025114	L	2	1	1	1.09166	20.01091	7.31302	37.48507	17.83405	NA	NA	NA	NA	NA	NA	NA	NA	NA	NA	NA	NA	NA	NA	NA	NA	NA	NA	NA	NA	1641.328	186.458	266.289	20.961	0.023	72.222	28.949	16.893	72.373	20.553	0	5.921	21.81089	23.1468	258.52627
37201303	LP7026522	Project 2	630	NA	LP7026554	L	2	1	1	1.16191	16.63703	8.40352	43.96722	21.98334	NA	NA	NA	NA	NA	NA	NA	NA	NA	2.27	NA	2.27	NA	NA	NA	NA	2.27	NA	NA	NA	2212.294	275.277	270.331	25.663	15.742	80.803	32.541	14.111	78.922	27.269	0	50.921	24.94123	23.41065	208.00193
37201304	LP7024126	Project 2	798	NA	LP7024119	L	2	1	1	1.02095	31.2021	15.36896	40.78195	19.50544	NA	NA	NA	NA	NA	NA	NA	NA	NA	0.921	NA	0.921	NA	NA	NA	NA	0.921	NA	3.882	NA	2590.686	393.927	238.508	33.78	0.004	79.815	26.186	15.481	93.226	31.408	0	0	34.24881	32.27822	464.28002
37201319	LP7020124	Project 2	48	NA	LP7020117	L	2	1	1	0.99611	49.46195	26.1504	48.44339	25.20266	NA	NA	NA	NA	NA	NA	NA	NA	NA	NA	NA	NA	NA	NA	NA	NA	NA	NA	NA	NA	1678.644	158.846	510.673	19.952	0.034	81.276	30.967	15.738	83.135	27.384	0	0	26.20973	38.29881	596.14377
37201346	LP7020220	Project 2	542	NA	LP7020213	L	2	1	1	1.18623	38.47611	18.15819	44.48072	22.09679	8.224	NA	NA	NA	NA	NA	NA	NA	NA	NA	NA	NA	NA	NA	NA	NA	NA	NA	0.23	NA	2106.932	230.95	395.857	24.465	9.829	81.36	29.896	18.539	102.344	25.665	127.895	29.605	27.65783	30.24801	403.41424
37201357	LP7028021	Project 2	19	NA	LP7028053	L	2	1	1	0.8698	17.19526	6.9831	34.71273	18.25024	8.882	NA	NA	NA	NA	NA	NA	NA	NA	1.908	NA	1.908	NA	NA	NA	NA	1.908	NA	NA	NA	2006.394	252.11	169.086	25.375	9.562	76.505	28.192	13.672	70.552	29.071	11.842	11.842	21.50106	19.34711	224.01962
37201370	LP702282-	Project 2	152	NA	LP7022812	L	2	1	1	1.05012	35.97448	20.81814	67.11714	33.45638	NA	NA	NA	NA	NA	NA	NA	NA	NA	NA	NA	NA	NA	NA	NA	NA	NA	NA	NA	NA	1550.045	118.84	137.078	10.357	76.641	44.326	17.821	8.084	38.571	14.966	29.605	29.605	31.34515	33.65284	363.5732
37201402	LP7027026	Project 2	688	NA	LP7027058	L	2	1	1	1.20065	22.65526	13.31393	53.96203	27.70604	NA	NA	NA	NA	NA	NA	NA	NA	NA	NA	NA	NA	NA	NA	NA	NA	NA	NA	NA	NA	680.745	93.103	104.806	11.708	9.978	17.941	6.241	4.309	23.2	5.664	0	0	27.30923	26.197	253.11645
37201407	LP7025324	Project 2	547	NA	LP7025317	L	2	1	1	1.11699	29.5816	14.85249	45.2491	23.43109	NA	NA	NA	NA	NA	NA	NA	NA	NA	NA	NA	NA	NA	NA	NA	NA	NA	NA	NA	NA	1770.793	240.491	189.048	28.629	3.528	60.566	24.954	14.328	77.629	16.102	0	0	22.6789	27.70588	420.29114
37201414	LP7022926	Project 2	413	NA	LP7022919	L	2	1	2	1.24836	56.09138	23.82039	53.40498	24.82968	NA	NA	NA	NA	NA	NA	NA	NA	NA	NA	NA	NA	NA	NA	NA	NA	NA	NA	NA	NA	1234.793	157.413	184.268	14.464	0.02	50.67	18.867	10.448	44.41	17.221	0	29.605	40.43543	39.62974	598.54758
37201436	LP7022627	Project 2	739	NA	LP702261-	L	2	1	2	1.19598	21.16658	10.83688	61.59195	31.20048	NA	NA	NA	NA	NA	NA	NA	NA	NA	NA	NA	NA	NA	NA	NA	NA	NA	NA	NA	NA	1849.657	238.275	190.974	23.287	25.36	60.908	24.436	11.644	54.724	20.12	0	11.842	25.38431	25.24223	206.93306
37201456	LP7027720	Project 2	591	NA	LP7027752	L	2	1	1	0.84043	28.02246	14.98936	40.0488	22.7643	NA	NA	NA	NA	NA	NA	NA	NA	NA	NA	NA	NA	NA	NA	NA	NA	NA	NA	1.842	NA	1749.432	214.013	145.854	27.556	0.014	75.769	30.114	16.359	66.287	23.868	0	127.895	26.62687	29.45151	351.32311
37201460	LP7025228	Project 2	189	NA	LP7025210	L	2	1	1	1.15664	35.8996	21.84638	68.81303	36.60169	NA	NA	NA	NA	NA	NA	NA	NA	NA	2.697	NA	2.697	NA	NA	NA	NA	2.697	NA	0.757	NA	2335.09	293.247	256.359	28.43	23.915	70.646	26.143	15.169	99.311	22.876	0	127.895	30.33651	32.80836	372.16528
37201467	LP7028726	Project 2	71	NA	LP7028740	L	2	1	1	0.84937	32.41983	15.53264	33.70519	17.73024	NA	NA	NA	NA	NA	NA	NA	NA	NA	NA	NA	NA	NA	NA	NA	NA	NA	NA	NA	NA	1501.013	226.391	105.013	34.076	0.008	52.116	15.867	18.911	48.613	12.508	NA	0	28.53235	34.91324	492.26805
37201475	LP704022-	Project 2	107	NA	LP7040212	L	2	1	1	0.9144	27.03106	12.99756	30.19079	15.25982	5.592	NA	NA	NA	NA	NA	NA	NA	NA	0.559	NA	0.559	NA	NA	NA	NA	0.559	NA	NA	NA	1322.382	201.179	49.732	23.669	13.875	30.71	12.439	8.246	49.991	7.316	29.605	0	22.26376	26.11601	418.23586
37201478	LP7023622	Project 2	489	NA	LP7023615	L	2	1	1	1.04044	27.59797	16.79109	60.99468	32.34439	NA	NA	NA	NA	NA	NA	NA	NA	NA	NA	NA	NA	NA	NA	NA	NA	NA	NA	NA	NA	4405.767	400.094	735.105	25.75	38.556	212.204	80.167	35.814	163.976	81.601	0	127.895	32.68162	32.84698	280.35852
37201483	LP7024927	Project 2	64	NA	LP702491-	L	2	1	1	1.07853	36.85226	20.04607	51.8362	26.30195	NA	NA	NA	NA	NA	NA	NA	NA	NA	NA	NA	NA	NA	NA	NA	NA	NA	NA	NA	0.526	822.065	48.65	127.882	5.702	36.323	29.753	11.27	8.71	28.13	7.331	0	0	34.08239	34.7568	561.95731
37201484	LP7024329	Project 2	544	NA	LP7024311	L	2	1	1	0.93288	28.35209	13.78374	38.70178	19.66761	NA	NA	NA	NA	NA	NA	NA	NA	1.316	1.316	NA	1.316	NA	NA	NA	NA	1.316	NA	NA	NA	1543.872	176.442	232.409	17.8	8.865	62.459	24.606	12.944	61.412	20.191	0	0	24.17971	26.02534	362.4048
37201490	LP7025420	Project 2	545	NA	LP7025445	L	2	1	1	1.1864	28.75594	11.47418	41.06267	21.29688	NA	NA	NA	NA	NA	NA	NA	NA	NA	NA	NA	NA	NA	NA	NA	NA	NA	NA	NA	NA	1141.462	108.368	222.003	11.649	0.844	53.269	20.243	14.094	58.852	14.326	63.947	0	29.34958	24.81207	331.09709
37201498	LP7036025	Project 2	138	NA	LP7036018	L	2	1	1	1.15553	16.34817	8.75111	52.02136	24.83869	7.467	17.533	NA	0.493	NA	NA	4.539	NA	NA	1.513	NA	1.513	NA	NA	NA	NA	1.513	NA	7.467	1.513	2201.432	342.652	212.197	41.116	0.049	61.399	23.72	15.161	84.962	17.274	0	50.921	22.85511	25.05813	176.57148
37201507	LP7028128	Project 2	99	NA	LP7028110	L	2	1	1	1.14675	24.85431	10.77336	38.51042	18.0002	NA	NA	NA	NA	NA	NA	NA	NA	NA	NA	NA	NA	NA	NA	NA	NA	NA	NA	NA	NA	2111.636	265.792	305.09	29.771	1.529	79.176	30.371	18.464	92.495	23.627	0	14.803	23.47858	27.17549	340.72386
37201508	LP7025025	Project 2	344	NA	LP7025018	L	2	1	1	1.18716	25.7459	12.88273	47.11589	23.23667	NA	NA	NA	NA	NA	NA	NA	NA	NA	1.579	NA	1.579	NA	NA	NA	NA	1.579	NA	NA	NA	2414.263	334.896	220.526	38.288	1.195	77.755	31.037	16.978	108.522	23.376	0	0	29.28955	27.96187	316.13719
37201522	LP7024628	Project 2	339	NA	LP7024610	L	2	1	1	1.06189	35.58112	15.40025	56.73599	28.8891	NA	NA	NA	NA	NA	NA	NA	NA	NA	0.362	NA	0.362	NA	NA	NA	NA	0.362	NA	NA	NA	2182.605	314.547	218.199	30.042	0.748	71.778	27.516	15.29	87.03	22.488	256.974	0	25.88131	31.31032	408.55846
37201528	LP7030321	Project 2	567	NA	LP7030346	L	2	1	2	1.06865	28.9565	13.99756	49.80052	25.983	NA	NA	NA	NA	NA	NA	NA	NA	NA	NA	NA	NA	NA	NA	NA	NA	NA	NA	NA	NA	2005.725	273.275	249.099	29.689	0.023	69.8	25.757	14.495	83.376	23.995	0	29.605	27.49609	29.35589	343.61485
37201557	LP702572-	Project 2	78	NA	LP7025744	L	2	1	1	1.0591	20.48999	12.26711	51.56314	26.19812	NA	NA	NA	NA	NA	NA	NA	NA	NA	NA	NA	NA	NA	NA	NA	NA	NA	NA	NA	NA	NA	NA	NA	NA	NA	NA	NA	NA	NA	NA	NA	NA	24.41719	23.87896	232.06244
37201564	LP7030428	Project 2	462	NA	LP7030442	L	2	1	2	1.15119	47.67226	23.73693	49.27603	26.10628	NA	NA	NA	NA	NA	NA	NA	NA	NA	0.822	NA	0.822	NA	NA	NA	NA	0.822	NA	NA	NA	563.031	77.726	44.765	8.42	0.011	17.833	6.85	3.8	25.584	5.786	0	0	34.82412	39.04149	537.0014
37201586	LP7026725	Project 2	303	NA	LP7026757	L	2	1	1	1.08356	25.10597	9.52114	33.22382	16.129	NA	NA	NA	NA	NA	NA	NA	NA	NA	NA	NA	NA	NA	NA	NA	NA	NA	NA	NA	NA	1081.613	151.787	22.896	22.103	0	42.415	19.661	12.048	37.086	7.861	0	0	20.41393	24.02787	314.50193
37201589	LP7025922	Project 2	3	NA	LP7025947	L	2	1	1	1.00732	24.4521	12.83034	38.96818	20.27201	8.026	NA	NA	NA	NA	NA	NA	NA	NA	NA	NA	NA	NA	NA	NA	NA	NA	NA	NA	11.053	1765.061	237.425	216.582	26.325	0.019	65.982	22.304	17.075	69.306	20.706	0	11.842	21.83513	22.99048	323.05575
37201591	LP7024820	Project 2	660	NA	LP7024813	L	2	1	1	1.27072	37.83546	20.31162	54.7519	27.88983	NA	NA	NA	NA	NA	NA	NA	NA	NA	NA	NA	NA	NA	NA	NA	NA	NA	NA	NA	NA	652.461	85.963	90.264	8.632	0.008	24.474	9.066	5.731	25.662	7.285	0	63.947	36.65696	35.58323	505.35053
37201592	LP7025527	Project 2	690	NA	LP7025541	L	2	1	1	1.16759	38.38941	16.80563	51.11994	26.15131	NA	NA	NA	NA	NA	NA	NA	NA	NA	1.941	NA	1.941	NA	NA	NA	NA	1.941	NA	0.921	NA	928.992	120.847	130.652	14.808	0.038	34.585	13.613	6.944	39.917	10.999	0	50.921	23.67727	29.44851	382.01145
37201594	LP7034227	Project 2	270	NA	LP703421-	L	2	1	1	1.13236	30.94442	12.80939	46.09756	21.30597	NA	NA	NA	NA	NA	NA	NA	NA	NA	NA	NA	NA	NA	NA	NA	NA	NA	NA	NA	NA	716.628	102.704	128.098	5.313	0.008	24.122	8.955	4.562	23.138	8.697	0	127.895	26.34755	28.95259	343.49239
37201602	LP7025826	Project 2	356	NA	LP7025840	L	2	1	1	1.12969	22.22969	11.56164	60.42738	29.31532	NA	NA	NA	NA	NA	NA	NA	NA	NA	NA	NA	NA	NA	NA	NA	NA	NA	NA	NA	NA	1993.556	284.926	342.084	31.554	3.023	58.396	22.36	15.492	84.506	14.914	0	0	31.53963	29.81238	274.92039
37201604	LP7026127	Project 2	23	NA	LP7026141	L	2	1	1	1.17074	45.21257	24.75133	51.4654	27.3203	NA	NA	NA	NA	NA	NA	NA	NA	NA	0.132	NA	0.132	NA	NA	NA	NA	0.132	NA	NA	NA	983.234	110.513	115.901	10.182	8.679	36.618	14.533	7.921	40.613	11.507	0	0	30.96153	36.55193	510.68064
37201605	LP7026629	Project 2	393	NA	LP7026650	L	2	1	1	1.02384	21.12552	9.27818	36.03811	18.20528	NA	NA	NA	NA	NA	NA	NA	NA	NA	NA	NA	NA	NA	NA	NA	NA	NA	NA	NA	NA	807.112	128.5	39.28	15.855	0	29.41	13.318	5.821	17.841	8.006	0	0	21.01134	21.74294	272.15877
37201612	LP7028320	Project 2	534	NA	LP7028345	L	2	1	1	1.01199	19.98299	10.83444	45.75048	23.57391	NA	NA	NA	NA	NA	NA	NA	NA	NA	NA	NA	NA	NA	NA	NA	NA	NA	NA	NA	NA	3736.77	443.542	327.644	59.346	7.336	155.714	60.076	37.588	153.361	44.722	11.842	0	21.3499	23.40839	197.35773
37201615	LP7030620	Project 2	28	NA	LP7030645	L	2	1	2	0.81566	26.52467	13.46907	36.46686	19.08141	NA	NA	NA	NA	NA	NA	NA	NA	NA	NA	NA	NA	NA	NA	NA	NA	NA	NA	0.921	NA	1697.104	254.675	253.372	27.116	4.813	54.553	20.712	14.382	52.457	15.048	0	25.461	28.9647	27.7926	367.61243
37201637	LP7027528	Project 2	659	NA	LP702755-	L	2	1	1	1.03048	32.16116	15.47081	41.21281	21.53247	NA	NA	NA	NA	NA	NA	NA	NA	NA	0.658	NA	0.658	NA	NA	NA	NA	0.658	NA	NA	NA	1662.018	224.662	187.625	19.707	7.239	60.38	27.492	11.95	54.087	16.708	0	0	31.31319	30.933	390.39929
37201638	LP7026020	Project 2	517	NA	LP7026045	L	2	1	1	1.18381	27.98968	16.47598	64.94506	30.72501	NA	NA	NA	NA	NA	NA	NA	NA	NA	NA	NA	NA	NA	NA	NA	NA	NA	NA	NA	NA	5154.147	784.192	403.533	58.153	2.217	155.477	59.829	26.576	179.868	55.283	0	720	24.87116	28.64831	274.45738
37201684	LP7027325	Project 2	36	NA	LP7027357	L	2	1	1	1.08478	17.47865	10.06915	46.3734	23.14712	NA	NA	NA	NA	NA	NA	NA	NA	NA	0.559	NA	0.559	NA	NA	NA	NA	0.559	NA	NA	NA	2228.024	302.387	234.519	31.042	0.373	75.144	28.845	16.643	96.326	23.353	29.605	29.605	25.20677	25.05461	193.93155
37201693	LP7035820	Project 2	499	NA	LP7035813	L	2	1	1	1.00268	24.81991	13.83524	55.48485	28.00901	5.395	NA	NA	NA	NA	NA	NA	NA	NA	NA	NA	NA	NA	NA	NA	NA	NA	NA	NA	NA	1516.13	216.434	145.767	16.452	5.844	42.953	15.651	7.71	60.531	15.751	0	29.605	31.47756	31.2103	268.62879
37201704	LP7028822	Project 2	750	NA	LP7028847	L	2	1	1	0.94253	29.38169	14.22371	41.79862	21.77598	NA	NA	NA	NA	NA	NA	NA	NA	NA	NA	NA	NA	NA	NA	NA	NA	NA	NA	NA	NA	2302.265	331.02	221.93	37.731	0.062	79.525	31.173	20.773	86.227	21.009	0	0	23.82703	29.4565	438.14315
37201724	LP703732-	Project 2	410	NA	LP7037312	L	2	1	1	0.92835	19.26599	8.39309	26.50116	13.72167	NA	NA	NA	NA	NA	NA	NA	NA	NA	2.27	NA	2.27	NA	NA	NA	NA	2.27	NA	NA	NA	583.743	116.833	23.163	18.773	0.005	10.622	3.268	3.179	16.479	2.896	0	0	23.88294	20.49774	248.63157
37201738	LP7027421	Project 2	430	NA	LP7027453	L	2	1	1	1.08152	49.17232	23.6842	54.38693	27.28034	NA	NA	NA	NA	0.625	0.625	NA	NA	NA	0.625	NA	0.625	NA	NA	NA	NA	0.625	151.776	NA	NA	1806.163	236.384	203.134	28.628	0.035	57.331	21.332	10.477	99.969	20.241	127.895	0	43.35673	39.62038	739.30626
37201743	LP7039427	Project 2	242	NA	LP703941-	L	2	1	1	0.97497	38.46756	16.75966	45.75609	21.12794	NA	NA	NA	NA	NA	NA	NA	NA	NA	NA	NA	NA	NA	NA	NA	NA	NA	NA	NA	NA	6832.253	824.842	1100.701	116.508	0.401	244.114	92.545	59.481	382.863	70.047	0	0	25.42584	31.42821	502.68263
37201746	LP7029924	Project 2	759	NA	LP7029949	L	2	1	1	1.09992	26.42786	16.80918	54.7817	27.42098	NA	NA	NA	NA	NA	NA	NA	NA	NA	1.711	NA	1.711	NA	NA	NA	NA	1.711	NA	1.711	NA	1157.255	151.276	148.121	20.786	5.296	38.614	15.175	7.855	47.842	12.288	0	63.947	39.58364	28.2203	300.13214
37201749	LP702862-	Project 2	121	NA	LP7028644	L	2	1	1	0.73844	22.25234	11.89341	33.47396	17.19707	NA	NA	NA	NA	NA	NA	NA	NA	NA	2.072	NA	2.072	NA	NA	NA	NA	2.072	NA	NA	NA	1678.858	232.428	212.71	33.189	0.011	54.793	21.073	11.968	76.258	16.282	0	0	22.66856	23.88768	308.45429
37201754	LP7034729	Project 2	620	NA	LP7034711	L	2	1	1	1.01618	38.18282	17.55596	45.84281	22.90836	NA	NA	NA	NA	NA	NA	NA	NA	NA	0.592	NA	0.592	NA	NA	NA	NA	0.592	NA	NA	NA	3974.559	482.696	401.871	47.278	11.2	161.447	63	38.275	159.546	47.254	0	256.974	24.67998	32.2511	430.70634
37201772	LP7038421	Project 2	484	NA	LP7038414	L	2	1	1	0.89609	14.0639	6.32771	31.59749	15.54724	NA	NA	NA	NA	NA	NA	NA	NA	NA	NA	NA	NA	NA	NA	NA	NA	NA	NA	NA	NA	834.923	116.418	121.584	17.632	0.008	27.977	10.706	6.944	38.576	7.863	0	0	24.1936	19.07124	182.83479
37201818	LP7029326	Project 2	265	NA	LP7029319	L	2	1	1	1.4029	30.79101	15.92129	65.96611	32.38701	NA	NA	NA	NA	NA	NA	NA	NA	NA	NA	NA	NA	NA	NA	NA	NA	NA	NA	NA	NA	1806.199	231.366	224.561	27.331	0.034	68.993	24.9	12.935	75.975	24.849	0	29.605	18.17648	35.45168	318.93681
37201820	LP7040529	Project 2	680	NA	LP7040511	L	2	1	1	0.93563	54.18838	27.39638	55.72267	29.16794	10.625	NA	NA	NA	NA	NA	NA	NA	NA	NA	NA	NA	NA	NA	NA	NA	NA	NA	NA	NA	1249.538	160.697	132.139	14.026	0.013	47.789	16.95	11.651	49.01	15.083	0	29.605	37.33001	38.33239	548.65268
37201823	LP7042124	Project 2	348	NA	LP7042117	L	2	1	1	0.94466	12.89955	5.38856	33.39725	16.81655	NA	NA	NA	NA	NA	NA	NA	NA	NA	NA	NA	NA	NA	NA	NA	NA	NA	NA	0.592	NA	1845.75	241.015	260.566	22.583	13.503	58.525	22.256	11.589	75.851	19.654	0	0	21.25177	19.83686	166.71967
37201828	LP703152-	Project 2	31	NA	LP7031544	L	2	1	1	1.08363	24.89536	12.72417	52.87464	26.64646	NA	NA	NA	NA	NA	NA	NA	NA	NA	0.461	NA	0.461	NA	NA	NA	NA	0.461	NA	NA	NA	1373.735	166.091	192.666	13.826	10.673	45.727	17.265	10.113	60.162	14.365	0	0	29.03568	27.30532	273.19995
37201860	LP7030022	Project 2	682	NA	LP7030047	L	2	1	1	0.98136	29.1377	14.23128	39.03653	19.79491	NA	NA	NA	NA	NA	NA	NA	NA	NA	NA	NA	NA	NA	NA	NA	NA	NA	NA	NA	NA	2745.146	322.725	407.253	26.564	5.07	117.195	44.173	29.806	103.012	34.026	256.974	0	20.82778	28.53015	476.8977
37201864	LP7030225	Project 2	84	NA	LP703024-	L	2	1	1	0.98686	33.11021	16.94769	38.4155	20.43113	9.803	12.829	NA	NA	NA	NA	NA	NA	NA	1.842	NA	1.842	NA	NA	NA	NA	1.842	NA	6.809	8.816	1360.168	201.612	98.581	30.542	0.003	35.701	14.688	9.629	70.899	7.773	0	0	27.39904	34.05975	420.25308
37201865	LP7029721	Project 2	8	NA	LP7029746	L	2	1	1	0.98994	26.61564	13.51914	40.14614	20.6853	7.533	NA	NA	NA	NA	NA	NA	NA	NA	0.559	NA	0.559	NA	NA	NA	NA	0.559	NA	NA	NA	2600.187	355.865	262.303	41.309	0.918	94.242	37.313	20.178	101.007	28.712	0	0	27.49272	28.29934	419.39694
37201873	LP7029027	Project 2	80	NA	LP702901-	L	2	1	1	1.07476	28.23756	12.93928	43.78141	21.65691	NA	NA	NA	NA	NA	NA	NA	NA	NA	NA	NA	NA	NA	NA	NA	NA	NA	NA	0.197	NA	4271.569	441.907	781.413	39.879	0.046	193.528	74.594	45.089	206.208	57.177	0	513.947	26.68106	27.13906	326.47666
37201880	LP7030823	Project 2	18	NA	LP7030848	L	2	1	1	1.1901	27.23431	14.6369	68.70737	35.67815	NA	NA	NA	NA	NA	NA	NA	NA	NA	NA	NA	NA	NA	NA	NA	NA	NA	NA	NA	NA	2074.06	256.997	209.395	34.946	18.702	69.83	27.125	14.132	85.793	22.966	0	0	31.07642	32.20367	250.86301
37201892	LP7032023	Project 2	599	NA	LP7032048	L	2	1	1	1.18688	34.15658	16.58705	40.05174	20.57885	NA	NA	NA	NA	NA	NA	NA	NA	NA	NA	NA	NA	NA	NA	NA	NA	NA	NA	NA	NA	985.53	114.618	129.497	18.616	0.008	41.53	15.876	7.581	44.293	14.704	0	0	29.55183	33.0424	474.21103
37201902	LP7034622	Project 2	541	NA	LP7034615	L	2	1	1	1.06478	41.65213	18.66377	51.90137	25.70242	7.434	NA	NA	NA	NA	NA	NA	NA	NA	NA	NA	NA	NA	NA	NA	NA	NA	NA	NA	NA	1280.758	174.409	80.506	21.141	0.01	51.109	17.763	13.409	43.917	16.324	14.803	0	26.68106	35.59892	457.06856
37201905	LP703092-	Project 2	435	NA	LP7030944	L	2	1	1	1.14995	29.08132	12.20472	40.33211	19.54202	NA	NA	NA	NA	NA	NA	NA	NA	NA	0.164	NA	0.164	NA	NA	NA	NA	0.164	NA	NA	NA	2529.344	248.903	304.913	37.996	9.984	121.407	46.603	36.147	111.791	28.466	0	0	24.3192	26.7742	334.65176
37201908	LP7040326	Project 2	212	NA	LP7040319	L	2	1	1	0.96553	23.08516	12.66311	45.14837	22.20866	7.599	0.559	NA	NA	NA	NA	NA	NA	NA	NA	NA	NA	NA	NA	NA	NA	NA	NA	NA	NA	742.811	91.52	82.212	6.065	0.415	27.626	10.628	6.647	33.599	8.089	59.211	0	21.97295	25.10498	245.89104
37201915	LP7033328	Project 2	483	NA	LP7033310	L	2	1	1	1.00056	23.32302	9.05105	32.53817	16.81531	NA	NA	NA	NA	NA	NA	NA	NA	NA	NA	NA	NA	NA	NA	NA	NA	NA	NA	NA	NA	2630.905	372.881	228.561	44.988	1.079	95.114	36.743	20.881	88.183	31.156	29.605	0	21.07775	22.81915	277.53904
37201929	LP7035222	Project 2	800	NA	LP7035215	L	2	1	1	0.91709	25.98249	13.24561	38.59994	20.12521	NA	NA	NA	NA	NA	NA	NA	NA	NA	0.099	NA	0.099	NA	NA	NA	NA	0.099	NA	NA	NA	927.01	144.076	70.309	19.639	0.007	28.081	11.311	5.425	35.556	8.708	0	0	24.49672	25.99227	335.78718
37201937	LP7029828	Project 2	668	NA	LP7029810	L	2	1	1	1.21828	42.49056	21.97815	55.08788	26.60668	5.592	NA	NA	NA	NA	NA	NA	NA	1.645	0.625	NA	0.625	NA	NA	NA	NA	0.625	NA	NA	NA	3665.533	346.868	581.024	30.415	1.433	180.586	72.539	36.385	167.215	57.365	0	127.895	31.86077	33.86966	526.41323
37201940	LP7030129	Project 2	724	NA	LP7030143	L	2	1	1	1.12761	40.34747	19.58117	47.05708	23.26583	NA	NA	NA	NA	NA	NA	NA	NA	NA	0.757	NA	0.757	NA	NA	NA	NA	0.757	NA	1.776	NA	2163.045	294.699	171.134	28.355	4.528	81.194	28.614	22.52	71.876	22.857	360	0	30.17711	34.45732	532.51557
37201953	LP7032226	Project 2	156	NA	LP7032219	L	2	1	1	0.98934	39.04654	23.48681	47.63495	25.91547	NA	NA	NA	NA	NA	NA	NA	NA	NA	NA	NA	NA	NA	NA	NA	NA	NA	NA	NA	NA	1178.553	198.424	97.443	26.273	3.599	28.532	9.174	6.747	42.686	9.99	0	0	31.86312	33.7789	653.87753
37201957	LP7033125	Project 2	752	NA	LP7033118	L	2	1	1	1.08145	27.44758	14.97643	52.54049	25.7577	NA	NA	NA	NA	NA	NA	NA	NA	NA	0.855	NA	0.855	NA	NA	NA	NA	0.855	NA	NA	NA	1498.31	204.399	202.284	18.164	4.847	51.354	19.949	8.763	54.32	18.418	29.605	11.842	23.73717	30.68893	324.48512
37201965	LP7032920	Project 2	268	NA	LP7032913	L	2	1	1	1.06008	25.8902	13.88119	49.4488	23.78969	NA	NA	NA	NA	NA	NA	NA	NA	NA	NA	NA	NA	NA	NA	NA	NA	NA	NA	NA	NA	894.597	102.612	144.145	12.922	0	39.06	16.612	9.775	37.292	9.423	360	0	24.17971	28.2427	294.46797
37201979	LP7031829	Project 2	418	NA	LP7031843	L	2	1	1	1.04298	30.54239	15.82775	61.70594	28.51101	NA	NA	NA	NA	NA	NA	NA	NA	NA	NA	NA	NA	NA	NA	NA	NA	NA	NA	NA	NA	1398.374	173.499	202.915	21.906	2.551	56.416	21.559	12.641	58.236	17.263	50.921	29.605	27.31916	29.82344	374.74318
37201983	LP7034323	Project 2	683	NA	LP7034316	L	2	1	1	0.99922	30.55041	16.13337	37.38788	19.7258	6.283	NA	NA	NA	NA	NA	NA	NA	NA	NA	NA	NA	NA	NA	NA	NA	NA	NA	NA	NA	2137.081	277.495	148.511	33.005	1.035	83.041	36.253	19.647	87.975	21.012	29.605	0	28.37758	28.70866	441.77243
37202014	LP7032621	Project 2	644	NA	LP7032614	L	2	1	1	1.09381	39.95433	19.60381	49.15335	25.07004	NA	NA	NA	NA	NA	NA	NA	NA	NA	1.711	NA	1.711	NA	NA	NA	NA	1.711	NA	NA	NA	1261.25	176.817	114.928	17.75	0.014	43.154	16.343	8.817	47.837	14.552	0	360	26.63693	30.01414	461.71589
37202018	LP7042327	Project 2	439	NA	LP704231-	L	2	1	1	1.07143	14.4814	7.34599	51.98959	24.99442	NA	NA	NA	NA	NA	NA	NA	NA	NA	0.691	NA	0.691	NA	NA	NA	NA	0.691	NA	NA	NA	5868.302	466.355	541.117	33.279	261.449	174.836	64.941	37.435	167.552	58.553	0	50.921	26.09433	19.98802	115.58623
37202019	LP7038528	Project 2	357	NA	LP7038510	L	2	1	1	1.30953	18.28678	9.88536	56.6277	26.5239	NA	NA	NA	NA	NA	NA	NA	NA	NA	NA	NA	NA	NA	NA	NA	NA	NA	NA	NA	NA	2964.131	507.073	246.92	64.187	0.012	71.808	23.439	13.13	121.475	28.514	0	0	25.1571	25.89183	196.39374
37202023	LP7039320	Project 2	224	NA	LP7039313	L	2	1	1	1.00195	26.88813	15.16653	50.06866	25.0605	NA	NA	NA	NA	NA	NA	NA	NA	NA	NA	NA	NA	NA	NA	NA	NA	NA	NA	NA	NA	1424.382	158.393	154.581	19.523	0.013	68.561	24.858	18.386	51.36	19.932	0	0	25.82251	23.44546	297.36855
37202032	LP7032525	Project 2	100	NA	LP7032518	L	2	1	1	1.22925	23.58503	12.67613	56.68505	26.47283	15.724	NA	NA	NA	NA	NA	NA	NA	NA	NA	NA	NA	NA	NA	NA	NA	NA	NA	NA	NA	2798.754	298.355	489.901	25.785	8.21	121.634	48.358	27.115	120.055	36.661	29.605	127.895	26.68144	27.39573	314.98768
37202053	LP7034825	Project 2	111	NA	LP7034818	L	2	1	1	1.21317	27.60803	13.16692	78.32359	36.01823	NA	NA	NA	NA	NA	NA	NA	NA	NA	1.678	NA	1.678	NA	NA	NA	NA	1.678	NA	NA	7.632	2278.683	270.708	389.802	21.764	0.037	96.908	37.792	18.974	87.716	32.169	0	255.789	28.94869	29.73703	256.96079
37202072	LP7032322	Project 2	63	NA	LP7032315	L	2	1	1	1.1998	22.95841	13.17609	57.60623	28.41102	NA	NA	NA	NA	NA	NA	NA	NA	NA	0.658	NA	0.658	NA	NA	NA	NA	0.658	NA	NA	NA	2323.996	323.49	254.811	28.248	0.013	79.477	31.726	16.039	90.656	26.257	0	50.921	25.57669	25.9795	212.79994
37202078	LP7033029	Project 2	526	NA	LP7033011	L	2	1	1	1.28529	32.95511	19.45781	64.49059	33.12155	NA	NA	NA	NA	NA	NA	NA	NA	4.836	0.822	NA	0.822	NA	NA	NA	NA	0.822	NA	5.757	NA	1561.191	144.606	244.65	13.184	4.348	77.319	28.586	16.342	69	26.483	0	29.605	29.18837	30.47493	349.17095
37202079	LP7037426	Project 2	687	NA	LP7037419	L	2	1	1	1.01038	22.29294	12.11201	52.82596	25.94849	NA	NA	NA	NA	NA	NA	NA	NA	NA	0.691	NA	0.691	NA	NA	NA	NA	0.691	NA	NA	NA	3249.248	390.705	397.061	33.391	19.929	105.678	41.725	20.135	157.785	34.742	0	360	26.04041	29.10949	218.23432
37202095	LP7033520	Project 2	6	NA	LP7033513	L	2	1	1	0.96876	22.93658	12.36841	36.78005	18.05807	2.961	NA	NA	NA	NA	NA	NA	NA	NA	NA	NA	NA	NA	NA	NA	NA	NA	NA	NA	NA	2482.587	279.37	314.31	31.256	17.914	92.762	37.003	19.586	114.96	27.943	0	50.921	23.22115	23.04271	333.38703
37202104	LP7033926	Project 2	333	NA	LP7033919	L	2	1	1	0.97146	29.28816	13.96699	43.4446	22.94231	NA	NA	NA	NA	NA	NA	NA	NA	NA	1.151	NA	1.151	NA	NA	NA	NA	1.151	NA	NA	NA	1706.93	270.4	111.546	28.783	0.009	49.732	19.204	10.765	56.751	15.897	0	29.605	27.42613	25.02198	301.13049
37202105	LP7036324	Project 2	524	NA	LP7036317	L	2	1	1	1.08089	24.42154	10.81472	37.27053	17.53885	NA	NA	NA	NA	NA	NA	NA	NA	NA	NA	NA	NA	NA	NA	NA	NA	NA	NA	NA	NA	1729.232	231.693	145.075	23.191	1.186	70.878	27.632	17.232	54.417	20.435	0	29.605	17.75124	23.60477	303.85382
37202106	LP703382-	Project 2	486	NA	LP7033812	L	2	1	1	0.84772	27.69456	15.58467	35.00588	17.84152	NA	NA	NA	NA	1.118	1.118	NA	NA	NA	0.099	NA	0.099	NA	NA	NA	NA	0.099	NA	NA	NA	660.415	96.176	58.433	11.252	0.006	19.574	7.28	3.211	31.306	7.576	0	0	28.57329	25.92551	350.89378
37202108	LP704192-	Project 2	642	NA	LP7041912	L	2	1	1	1.00702	37.52856	18.44944	40.38397	20.7586	NA	NA	NA	NA	NA	NA	NA	NA	NA	0.493	NA	0.493	NA	NA	NA	NA	0.493	NA	NA	NA	2049.14	329.006	79.411	45.856	0.01	53.466	22.042	13.945	86.281	12.919	29.605	0	25.56136	33.06516	628.83654
37202110	LP7035521	Project 2	408	NA	LP7035514	L	2	1	1	0.91974	27.17495	14.40755	37.70975	20.21929	NA	NA	NA	NA	NA	NA	NA	NA	NA	0.164	NA	0.164	NA	NA	NA	NA	0.164	NA	NA	NA	2182.285	312.704	166.967	37.714	1.838	76.215	30.774	14.572	81.258	25.577	0	0	21.62761	26.46543	365.50053
37202113	LP7037223	Project 2	164	NA	LP7037216	L	2	1	1	1.30206	33.5657	16.8327	72.79871	36.48467	5.197	NA	NA	NA	NA	NA	NA	NA	NA	NA	NA	NA	NA	NA	NA	NA	NA	NA	NA	NA	2642.836	265.563	469.872	25.484	4.273	122.239	48.51	26.058	118.698	37.845	513.947	0	32.35164	33.35456	344.3987
37202254	LP7035425	Project 2	117	NA	LP7035418	L	2	1	1	0.99609	41.32149	19.71541	40.11044	19.47166	NA	NA	NA	NA	NA	NA	NA	NA	NA	NA	NA	NA	NA	NA	NA	NA	NA	NA	NA	NA	777.797	66.635	138.721	7.874	0.016	38.287	15.922	8.237	44.607	10.918	0	0	27.49272	33.00824	596.56262
37202272	LP703672-	Project 2	505	NA	LP7036712	L	2	1	1	1.21119	27.44558	12.67527	45.2921	22.48526	NA	NA	NA	NA	0.921	0.921	NA	NA	0.921	NA	NA	NA	NA	NA	NA	NA	NA	NA	NA	NA	1051.534	172.94	71.047	12.726	1.663	31.026	11.084	8.238	26.562	9.009	0	256.974	25.89669	25.56092	342.80653
37202273	LP7036527	Project 2	588	NA	LP703651-	L	2	1	1	1.22212	21.96387	11.80838	52.46836	27.14537	NA	NA	NA	NA	NA	NA	NA	NA	NA	NA	NA	NA	NA	NA	NA	NA	NA	NA	NA	NA	NA	NA	NA	NA	NA	NA	NA	NA	NA	NA	NA	NA	28.11676	24.30287	263.71217
37202276	LP7036121	Project 2	553	NA	LP7036114	L	2	1	1	1.24604	25.86473	12.93741	62.20023	29.59458	NA	NA	NA	NA	NA	NA	NA	NA	NA	NA	NA	NA	NA	NA	NA	NA	NA	NA	NA	NA	1475.961	158.762	305.119	22.053	0.355	66.896	25.901	14.98	63.828	20.014	0	0	32.61791	26.73722	258.34709
37202293	LP7035126	Project 2	409	NA	LP7035119	L	2	1	1	1.23748	26.72594	15.41582	51.57562	25.83596	NA	NA	NA	NA	NA	NA	NA	NA	NA	NA	NA	NA	NA	NA	NA	NA	NA	NA	NA	NA	1728.535	235.932	150.532	20.991	0.006	65.749	26.733	9.206	56.612	25.134	0	256.974	26.68106	30.06965	316.19435
37202321	LP7039224	Project 2	783	NA	LP7039217	L	2	1	1	0.8817	47.87275	24.01828	49.70075	24.83456	2.072	NA	NA	NA	NA	NA	NA	NA	NA	1.086	NA	1.086	NA	NA	NA	NA	1.086	NA	NA	NA	1629.463	207.793	202.161	13.102	2.19	64.898	25.566	14.319	59.13	20.866	0	360	28.79002	34.05257	632.001
37202348	LP7036623	Project 2	50	NA	LP7036616	L	2	1	1	1.07935	41.33824	18.31314	44.48776	22.28372	NA	NA	NA	NA	NA	NA	NA	NA	NA	2.829	NA	2.829	NA	NA	NA	NA	2.829	NA	NA	NA	1763.543	201.638	326.044	24.88	0.845	66.862	25.886	12.75	94.421	22.59	5.921	0	34.08182	36.29886	486.07065
37202354	LP7038720	Project 2	258	NA	LP7038713	L	2	1	1	0.89351	23.27977	9.83696	33.73633	17.45325	NA	NA	3.914	NA	NA	NA	NA	NA	NA	0.888	NA	0.888	NA	NA	NA	NA	0.888	NA	NA	NA	3250.563	376.723	413.113	52.645	4.578	133.626	53.552	33.579	146.972	35.734	0	0	20.21771	20.61036	237.63491
37202369	LP7036922	Project 2	428	NA	LP7036915	L	2	1	1	1.00894	29.59156	14.15783	36.06769	18.27999	NA	NA	NA	NA	NA	NA	NA	NA	NA	3.059	NA	3.059	NA	NA	NA	NA	3.059	NA	NA	NA	1264.106	143.364	181.282	23.263	0.862	52.252	20.008	14.056	62.925	13.985	0	0	24.74345	26.74647	393.83233
37202378	LP7036420	Project 2	178	NA	LP7036413	L	2	1	1	1.17339	32.28488	15.98841	47.02447	22.45027	NA	NA	NA	NA	NA	NA	NA	NA	NA	NA	NA	NA	NA	NA	NA	NA	NA	NA	NA	NA	1560.697	171.062	166.524	25.562	0.597	75.678	31.008	19.1	63.189	19.669	0	5.921	26.68144	26.94623	319.02152
37202379	LP7042626	Project 2	276	NA	LP7042619	L	2	1	1	1.18637	32.10335	17.10531	56.75466	28.63616	NA	NA	NA	NA	NA	NA	NA	NA	NA	1.25	NA	1.25	NA	NA	NA	NA	1.25	NA	NA	NA	3238.075	364.524	419.842	33.765	10.58	142.518	61.146	26.897	117.919	44.243	0	127.895	25.1574	28.94627	395.97162
37202389	LP7037127	Project 2	388	NA	LP703711-	L	2	1	1	1.14241	29.0909	15.74964	55.8238	28.94537	NA	NA	NA	NA	NA	NA	NA	NA	NA	NA	NA	NA	NA	NA	NA	NA	NA	NA	NA	NA	2452.596	406.166	133.813	32.289	0.004	59.051	19.563	10.538	87.002	22.79	0	0	26.68106	31.13467	360.4699
37202423	LP7039523	Project 2	696	NA	LP7039516	L	2	1	1	1.10363	39.7425	16.81318	47.82904	22.35823	NA	NA	NA	NA	NA	NA	NA	NA	NA	NA	NA	NA	NA	NA	NA	NA	NA	NA	NA	NA	1474.765	211.712	182.949	31.838	0.024	51.269	19.952	12.227	56.256	14.496	0	29.605	26.6643	30.73389	495.01101
37202440	LP7043525	Project 2	180	NA	LP7043518	L	2	1	1	1.58437	33.10034	17.80595	70.31649	32.59681	NA	NA	NA	NA	NA	NA	NA	NA	NA	NA	NA	NA	NA	NA	NA	NA	NA	NA	NA	NA	NA	NA	NA	NA	NA	NA	NA	NA	NA	NA	NA	NA	33.5432	32.3397	458.319
37202455	LP7038026	Project 2	370	NA	LP7038019	L	2	1	1	1.09713	35.85673	15.14188	40.09177	18.54397	NA	NA	NA	NA	NA	NA	NA	NA	NA	NA	NA	NA	NA	NA	NA	NA	NA	NA	NA	NA	3446.768	411.342	480.25	36.971	0.035	148.272	58.121	30.363	131.269	48.515	29.605	29.605	29.46706	29.14136	447.15531
37202456	LP7036826	Project 2	9	NA	LP7036819	L	2	1	1	1.07785	35.14928	17.83899	48.89975	23.16355	NA	NA	NA	NA	NA	NA	NA	NA	NA	NA	NA	NA	NA	NA	NA	NA	NA	NA	NA	NA	1395.8	202.028	255.141	26.531	0.005	46.527	17.41	11.669	57.378	12.778	0	11.842	24.68352	28.65393	427.97122
37202467	LP703962-	Project 2	213	NA	LP7039612	L	2	1	1	1.09479	28.96783	15.50638	44.43907	22.14638	NA	NA	NA	NA	NA	NA	NA	NA	NA	1.217	NA	1.217	NA	NA	NA	NA	1.217	NA	NA	NA	1076.401	145.93	111.103	16.042	0.017	38.941	13.803	8.255	43.5	13.659	0	29.605	28.3048	25.91825	462.79293
37202473	LP7037928	Project 2	558	NA	LP7037910	L	2	1	1	1.08279	30.5076	14.01392	58.89878	29.33898	NA	NA	NA	NA	NA	NA	NA	NA	NA	NA	NA	NA	NA	NA	NA	NA	NA	NA	NA	NA	3229.985	306.792	322.173	26.804	113.013	88.473	34.273	15.413	113.408	31.537	0	0	29.84944	35.0263	363.3589
37202506	LP7042028	Project 2	387	NA	LP7042010	L	2	1	1	1.04205	24.03795	14.121	52.79383	26.45356	NA	NA	NA	NA	NA	NA	NA	NA	NA	NA	NA	NA	NA	NA	NA	NA	NA	NA	NA	NA	2085.845	221.697	471.506	18.435	10.047	89.184	36.019	18.221	86.155	27.178	0	0	22.60075	27.52302	310.46701
37202530	LP7040625	Project 2	58	NA	LP7040618	L	2	1	1	1.16674	29.99791	15.63678	58.88462	30.26577	NA	NA	NA	NA	NA	NA	NA	NA	NA	0.658	NA	0.658	NA	NA	NA	7.697	0.658	NA	NA	NA	3555.171	420.723	335.216	47.673	34.991	146.642	65.485	36.428	111.477	34.267	0	0	27.18159	26.57238	355.17443
37202593	LP7041620	Project 2	145	NA	LP7041613	L	2	1	1	1.18358	32.16345	15.13898	69.60398	33.76885	NA	NA	NA	NA	NA	NA	NA	NA	NA	NA	NA	NA	NA	NA	NA	NA	NA	NA	NA	NA	1594.216	204.374	171.483	21.292	0.034	62.535	24.187	13.946	62.901	19.272	0	0	25.1574	33.06122	336.99518
37202603	LP7037821	Project 2	673	NA	LP7037814	L	2	1	1	0.95669	33.98715	14.86877	40.05341	20.25849	NA	NA	NA	NA	NA	NA	NA	NA	NA	NA	2.401	NA	NA	NA	NA	NA	NA	NA	NA	NA	1448.209	193.446	182.183	26.382	0.014	59.11	26.515	11.857	48.585	16.148	0	11.842	21.83513	26.8192	367.70554
37202609	LP7038923	Project 2	782	NA	LP7038916	L	2	1	1	1.08051	28.52525	14.37165	60.58571	29.93266	NA	NA	NA	NA	NA	NA	NA	NA	NA	NA	NA	NA	NA	NA	NA	NA	NA	NA	NA	NA	2007.475	211.91	380.632	22.439	5.249	91.46	34.783	16.236	84.985	33.07	0	11.842	26.51193	30.28463	303.67927
37202611	LP7038122	Project 2	776	NA	LP7038115	L	2	1	1	0.88948	24.19937	8.43395	40.66736	19.06659	NA	NA	NA	NA	NA	NA	NA	NA	NA	0.559	NA	0.559	NA	NA	NA	NA	0.559	NA	NA	NA	703.316	77.744	103.85	12.16	0.001	30.983	12.76	6.559	36.28	9.044	0	0	23.61695	22.79032	242.34375
37202625	LP7038827	Project 2	779	NA	LP703881-	L	2	1	1	0.8281	25.04526	11.63909	36.95099	18.71298	NA	NA	NA	NA	NA	NA	NA	NA	NA	NA	NA	NA	NA	NA	NA	NA	NA	NA	NA	NA	1908.637	217.135	271.12	21.865	0.036	84.991	30.951	17.928	76.298	29.623	0	50.921	19.17702	22.47101	287.5941
37202681	LP7039128	Project 2	37	NA	LP7039110	L	2	1	1	1.21957	31.79	17.07311	56.70342	28.87087	10.099	NA	NA	NA	NA	NA	NA	NA	NA	NA	NA	NA	NA	NA	NA	NA	NA	NA	NA	NA	2864.039	311.625	217.531	29.027	64.696	101.925	34.373	29.134	75.452	29.179	59.211	29.605	24.87787	26.99703	292.20082
37202693	LP704252-	Project 2	191	NA	LP7042512	L	2	1	1	1.20824	18.69549	8.63264	51.96356	23.40742	NA	NA	NA	NA	NA	NA	NA	NA	NA	NA	NA	NA	NA	NA	NA	NA	NA	NA	0.164	NA	1560.563	167.228	229.242	17.449	0.056	76.781	31.151	20.835	62.298	19.039	29.605	0	23.73717	27.17612	222.83153
37202696	LP7039822	Project 2	612	NA	LP7039815	L	2	1	1	1.13317	29.5476	11.82456	33.29453	16.26767	6.382	NA	NA	NA	NA	NA	NA	NA	NA	NA	NA	NA	NA	NA	NA	NA	NA	NA	NA	NA	1366.614	152.763	192.098	19.981	17.503	46.59	16.029	14.172	63.572	11.768	0	0	24.61464	27.61535	334.81087
37202709	LP7040721	Project 2	4	NA	LP7040714	L	2	1	1	1.14035	25.13781	13.81848	55.54693	27.9582	NA	NA	NA	NA	NA	NA	NA	NA	NA	NA	NA	NA	NA	NA	NA	NA	NA	NA	NA	10.658	1962.429	149.812	432.993	24.23	7.588	104.9	42.611	22.664	98.579	31.444	0	0	25.59772	26.90644	276.84146
37202724	LP7041428	Project 2	639	NA	LP7041410	L	2	1	1	1.21561	36.81203	18.20432	74.0283	39.05195	NA	NA	NA	NA	NA	NA	NA	NA	NA	NA	NA	NA	NA	NA	NA	NA	NA	NA	NA	NA	967.09	111.446	251.593	9.251	0.027	41.798	16.815	9.393	39.685	12.014	0	11.842	24.42429	31.26975	367.43471
37202737	LP7041524	Project 2	606	NA	LP7041517	L	2	1	1	1.34405	37.27319	18.85937	39.45946	20.83402	NA	NA	NA	NA	NA	NA	NA	NA	NA	NA	NA	NA	NA	NA	NA	NA	NA	NA	NA	NA	2035.846	305.71	197.241	25.711	0.011	59.629	19.991	10.538	83.795	23.842	0	127.895	28.62828	28.2501	455.72506
37202764	LP704312-	Project 2	643	NA	LP7043112	L	2	1	1	0.94986	30.91005	18.64744	38.4118	20.35522	NA	NA	NA	NA	NA	NA	NA	NA	NA	0.625	NA	0.625	NA	NA	NA	NA	0.625	NA	NA	NA	1522.956	201.153	128.745	22.195	2.847	52.179	19.628	12.096	65.056	16.166	14.803	14.803	21.99418	28.52394	459.63509
37202790	LP7041225	Project 2	555	NA	LP7041218	L	2	1	1	1.17447	31.94753	11.52602	40.34783	19.56048	7.993	NA	NA	NA	NA	NA	NA	NA	NA	0.954	NA	0.954	NA	NA	NA	NA	0.954	NA	0.954	NA	2896.976	449.73	204.703	60.784	0.075	95.019	36.103	29.99	102.388	21.095	0	0	25.0135	27.43463	318.56765
37202821	LP7041823	Project 2	77	NA	LP7041816	L	2	1	1	1.13183	21.22244	11.57261	52.50956	26.14439	NA	NA	NA	NA	NA	NA	NA	NA	NA	NA	NA	NA	NA	NA	NA	NA	NA	NA	NA	NA	2280.18	266.817	282.377	19.658	0.036	98.402	34.891	14.611	90.147	40.446	0	101.842	23.00561	23.73086	221.04686
37202867	LP7042722	Project 2	522	NA	LP7042715	L	2	1	1	0.93674	30.05007	13.92168	54.47248	28.14903	NA	NA	NA	NA	NA	NA	NA	NA	NA	NA	NA	NA	NA	NA	NA	NA	NA	NA	0.329	NA	750.177	97.048	54.5	7.52	0.009	27.942	10.409	4.868	29.905	10.706	11.842	0	29.82043	30.79632	366.65459
37202951	LP7041727	Project 2	492	NA	LP704171-	L	2	1	1	1.18547	29.88758	13.94139	45.1659	22.75555	NA	NA	NA	NA	NA	NA	10.23	NA	NA	0.263	NA	0.263	NA	NA	11.25	NA	0.263	NA	NA	NA	3355.833	434.592	434.895	54.562	3.384	127.252	50.882	33.691	137.083	32.554	0	50.921	26.62687	28.5767	336.26415
37202959	LP7042829	Project 2	587	NA	LP7042811	L	2	1	1	1.04945	34.43024	17.04656	46.77205	21.97127	7.434	NA	NA	NA	NA	NA	NA	NA	NA	NA	NA	NA	NA	NA	NA	NA	NA	NA	NA	NA	1940.983	230.898	272.756	17.838	0.123	88.336	32.256	16.526	64.388	32.633	0	0	27.49609	29.04477	423.47753
[truncated: 371 more columns]
