# Supplementary material for: The DIRAC framework: Geometric structure underlies roles of diversity and accuracy in combining classifiers
Source: Patterns (N Y). 2024 Feb 5;5(3):100924. doi: 10.1016/j.patter.2024.100924 (PMC10935508; doi:10.1016/j.patter.2024.100924)
Supplement: Data S5. Data simulation and fusion assessment framework [file mmc4.zip › SupportingCode_DIRAC_02/EvenFasterFusion/src/EvenFasterFusion/RealData/ParseDataFile_actual.hs]

{-# LANGUAGE TemplateHaskell #-}
{-# LANGUAGE FlexibleContexts #-}
{-# LANGUAGE FlexibleInstances #-}
{-# LANGUAGE RankNTypes #-}
{-# LANGUAGE ScopedTypeVariables #-}
{-# LANGUAGE KindSignatures #-}
{-# LANGUAGE DataKinds #-}
{-# LANGUAGE PolyKinds #-}
{-# LANGUAGE GeneralizedNewtypeDeriving #-}
{-# LANGUAGE OverloadedStrings #-}
{-# LANGUAGE GADTs #-}

module EvenFasterFusion.RealData.ParseDataFile_actual where

import Control.Monad
import Control.Monad.Reader (liftIO, MonadIO)
import qualified Data.Vector.Unboxed as V
import qualified Data.Vector as VV
import qualified Statistics.Quantile as Q
import Text.ParserCombinators.Parsec
import Text.Read
import Data.CSV
import Data.Maybe
import Data.Aeson
import Data.Either hiding (fromRight)
import Data.Either.Utils
import Data.Tuple.Select
import Data.List (elemIndices, elemIndex)
import Data.Text (isInfixOf, pack, toLower)


import EvenFasterFusion.Types.ScoringSystems
import EvenFasterFusion.Utils.Ranks
import EvenFasterFusion.PipelineBits.Components.AnalysisFunction.AUC (auc)
import EvenFasterFusion.PipelineBits.Components.AnalysisFunction.Metrics (calcPerformanceCorrelation)
import EvenFasterFusion.Utils.Utils (scaleZeroOne)


toDouble :: (Real n) => n -> Double
toDouble = fromRational . toRational


convert_to_quantiles :: Int -> (V.Vector Double) -> (V.Vector Int)
convert_to_quantiles numQuantiles input = let
    q_bounds = map (\x -> Q.continuousBy Q.s x numQuantiles input) [0 .. numQuantiles]
    findQuant val num | num==numQuantiles = num 
                      | otherwise = case val > (q_bounds !! num) of
                                        True -> findQuant val (num+1)
                                        False -> num
    in V.map (\x -> findQuant x 1) input


data SSType a = QvsQ Int Int Int
            | TopVsBottom Int
            | ClassVsClass a a
            | Linear

class CompareCol a where
    compareColRead :: Int -> [String] -> Maybe a

instance CompareCol String where
    compareColRead indo inputStrList = (Just $ inputStrList !! indo) :: Maybe String

instance CompareCol Int where
   compareColRead indo inputStrList = (readMaybe $ inputStrList !! indo) :: Maybe Int

instance CompareCol Double where
   compareColRead indo inputStrList = (readMaybe $ inputStrList !! indo) :: Maybe Double


data InputType = ConvertRank | LeaveScore

newtype JStr = JStr String deriving (Eq, Show, ToJSON, FromJSON)

instance ToJSON InputType where
    toJSON ConvertRank = object ["inputType" .= (JStr "ConvertRank")]
    toJSON LeaveScore = object ["inputType" .= (JStr "LeaveScore")]

instance FromJSON InputType where
    parseJSON (Object v) = do
        (JStr nn) <- v .: "inputType"
        case nn of
            "ConvertRank" -> return ConvertRank
            "LeaveScore" -> return LeaveScore


checkVal :: Maybe Double -> Bool
checkVal Nothing = False -- error $ "We choked on "++(show oops)
checkVal (Just v) = True -- v :: Double

checkParsing :: [Maybe Double] -> [Maybe Double] -> [Maybe Double] -> ([Double], [Double], [Double])
checkParsing targetVals predVals1 predVals2 | (length targetVals) /= (length predVals1) || (length targetVals) /= (length predVals2) = error "The checkParsing input lengths are not the same"
                                            | otherwise = let
            zipped = zip3 targetVals predVals1 predVals2
            filtPred (t1,t2,t3) = if (isJust t1) && (isJust t2) && (isJust t3)
                               then True
                               else False
            filTurd = filter filtPred zipped
            in ((map ( fromJust . sel1) filTurd), (map ( fromJust . sel2) filTurd), (map ( fromJust . sel3) filTurd))


checkParsing3 :: CompareCol a => [Maybe a] -> [Maybe Double] -> [Maybe Double] -> ([a], [Double], [Double])
checkParsing3 targetVals predVals1 predVals2 | (length targetVals) /= (length predVals1) || (length targetVals) /= (length predVals2) = error "The checkParsing input lengths are not the same"
                                            | otherwise = let
            zipped = zip3 targetVals predVals1 predVals2
            filtPred (t1,t2,t3) = if (isJust t1) && (isJust t2) && (isJust t3)
                               then True
                               else False
            filTurd = filter filtPred zipped
            in ((map ( fromJust . sel1) filTurd), (map ( fromJust . sel2) filTurd), (map ( fromJust . sel3) filTurd))


{- Assume below that allData is actually a straight csv block. This 
 - means that if there's a header (usually) it'll be the 1st row. The data
 - is then in the rest of the rows.
 -
 - These scoring systems are being built from real data, so variables will tend to have
 - both positive and negative correlation with the target value (that becomes the binary
 - quantile variable). Though for the DXA->MRI set, less negatively correlated ones than
 - I expected.
 -
 - The AUC is calculated here, and if it's < 0.5 the case/ctrl labels are swapped.
 -}
getScoringSystemPair :: (Eq a, CompareCol a, MonadIO m) 
                        => ((ScoringSystem (d :: DistGen) Double, ScoringSystem (d :: DistGen) Double) -> m ())
                        -> (SSType a) 
                        -> InputType 
                        -> [[String]] 
                        -> String 
                        -> String 
                        -> String 
                        -> m ()
getScoringSystemPair visitor (TopVsBottom _) _ _ _ _ _ = undefined
getScoringSystemPair visitor (ClassVsClass topClassStr bottomClassStr) iType csvIn predictorName1 predictorName2 targetName = let --undefined -- ::TODO:: This in where lipid fusion analysis goes.
     header = head csvIn
     allData = tail csvIn
     fetchCol indo = map (\x -> (readMaybe $ x !! indo)::Maybe Double) allData
     fetchTargetCol indo = map (compareColRead indo) allData
     targetClasses_pre = fetchTargetCol $ fromJust $ elemIndex targetName header
     predictorVals1_pre = fetchCol $ fromJust $ elemIndex predictorName1 header
     predictorVals2_pre = fetchCol $ fromJust $ elemIndex predictorName2 header
     (targetClasses_post, predictorVals1_post, predictorVals2_post) = checkParsing3 targetClasses_pre predictorVals1_pre predictorVals2_pre
 
     topInds = V.convert $ VV.elemIndices topClassStr $ VV.fromList targetClasses_post
     bottomInds = V.convert $ VV.elemIndices bottomClassStr $ VV.fromList targetClasses_post
 
     predictorVals1 = V.fromList $ predictorVals1_post
     predictorVals2 = V.fromList $ predictorVals2_post
     topVals1 =  V.map (\x -> predictorVals1 V.! x) topInds
     bottomVals1 = V.map (\x -> predictorVals1 V.! x) bottomInds
     topVals2 = V.map (\x -> predictorVals2 V.! x) topInds
     bottomVals2 = V.map (\x -> predictorVals2 V.! x) bottomInds
 
     output = (scaleZeroOne $ ScoringSystem{c1=topVals1,
                      c2=bottomVals1,
                      calcMean=Nothing,
                      calcSD=Nothing,
                      sampleDistribParams=Nothing,
                      ssName=Just $ predictorName1++"_on_"++targetName,
                      corrInd=Nothing
                     },
                   scaleZeroOne $ ScoringSystem{c1=topVals2,
                      c2=bottomVals2,
                      calcMean=Nothing,
                      calcSD=Nothing,
                      sampleDistribParams=Nothing,
                      ssName=Just $ predictorName2++"_on_"++targetName,
                      corrInd=Nothing
                     })

     orientPair :: (ScoringSystem d Double, ScoringSystem d Double) 
                   -> IO (ScoringSystem d Double, ScoringSystem d Double)
     orientPair (ss1,ss2) = let
         caseScores1 = V.map toDouble $ c1 ss1
         ctrlScores1 = V.map toDouble $ c2 ss1
         caseScores2 = V.map toDouble $ c1 ss2
         ctrlScores2 = V.map toDouble $ c2 ss2
         caseLabels1 = V.replicate (V.length caseScores1) 1
         ctrlLabels1 = V.replicate (V.length ctrlScores1) 0
         caseLabels2 = V.replicate (V.length caseScores2) 1
         ctrlLabels2 = V.replicate (V.length ctrlScores2) 0
         orient ss ss_a = if ss_a < 0.5
             then let
                 caseVals = V.map (\x -> (x * (-1.0)) + 1.0) (c1 ss)
                 ctrlVals = V.map (\x -> (x * (-1.0)) + 1.0) (c2 ss)
                 in ss{c1=caseVals, c2=ctrlVals}
             else ss
         in do
             auc1 <- auc 1 0 True (caseScores1 V.++ ctrlScores1) (caseLabels1 V.++ ctrlLabels1)
             auc2 <- auc 1 0 True (caseScores2 V.++ ctrlScores2) (caseLabels2 V.++ ctrlLabels2)
             let ss1Ret = orient ss1 auc1
             let ss2Ret = orient ss2 auc2
             return (ss1Ret, ss2Ret)
     in
         case iType of
             LeaveScore -> (liftIO $ orientPair output) >>= visitor
             ConvertRank -> (liftIO $ orientPair output) >>= rankSSPair >>= visitor
    
getScoringSystemPair visitor (QvsQ numQ top bottom) iType csvIn predictorName1 predictorName2 targetName = let
    header = head csvIn
    allData = tail csvIn
    fetchCol indo = map (\x -> (readMaybe $ x !! indo)::Maybe Double) allData
    targetQuantiles_pre = fetchCol $ fromJust $ elemIndex targetName header
    predictorVals1_pre = fetchCol$ fromJust $ elemIndex predictorName1 header
    predictorVals2_pre = fetchCol$ fromJust $ elemIndex predictorName2 header
    (targetQuantiles_post, predictorVals1_post, predictorVals2_post) = checkParsing targetQuantiles_pre predictorVals1_pre predictorVals2_pre
    targetQuantiles = convert_to_quantiles numQ $ V.fromList targetQuantiles_post
    topInds = V.elemIndices top targetQuantiles
    bottomInds = V.elemIndices bottom targetQuantiles
    predictorVals1 = V.fromList $ predictorVals1_post
    predictorVals2 = V.fromList $ predictorVals2_post
    topVals1 = V.map (\x -> predictorVals1 V.! x) topInds
    bottomVals1 = V.map (\x -> predictorVals1 V.! x) bottomInds
    topVals2 = V.map (\x -> predictorVals2 V.! x) topInds
    bottomVals2 = V.map (\x -> predictorVals2 V.! x) bottomInds

    output = (scaleZeroOne $ ScoringSystem{c1=topVals1,
                     c2=bottomVals1,
                     calcMean=Nothing,
                     calcSD=Nothing,
                     sampleDistribParams=Nothing,
                     ssName=Just $ predictorName1++"_on_"++targetName++"_numQ"++(show numQ)++"_"++(show top)++"vs"++(show bottom),
                     corrInd=Nothing
                    },
                  scaleZeroOne $ ScoringSystem{c1=topVals2,
                     c2=bottomVals2,
                     calcMean=Nothing,
                     calcSD=Nothing,
                     sampleDistribParams=Nothing,
                     ssName=Just $ predictorName2++"_on_"++targetName++"_numQ"++(show numQ)++"_"++(show top)++"vs"++(show bottom),
                     corrInd=Nothing
                    })

    orientPair (ss1,ss2) = let
        caseScores1 = V.map toDouble $ c1 ss1
        ctrlScores1 = V.map toDouble $ c2 ss1
        caseScores2 = V.map toDouble $ c1 ss2
        ctrlScores2 = V.map toDouble $ c2 ss2
        caseLabels1 = V.replicate (V.length caseScores1) 1
        ctrlLabels1 = V.replicate (V.length ctrlScores1) 0
        caseLabels2 = V.replicate (V.length caseScores2) 1
        ctrlLabels2 = V.replicate (V.length ctrlScores2) 0
        orient ss ss_a = if ss_a < 0.5
            then let
                caseVals = V.map (\x -> (x * (-1.0)) + 1.0) (c1 ss)
                ctrlVals = V.map (\x -> (x * (-1.0)) + 1.0) (c2 ss)
                in ss{c1=caseVals, c2=ctrlVals}
            else ss
        in do
            auc1 <- auc 1 0 True (caseScores1 V.++ ctrlScores1) (caseLabels1 V.++ ctrlLabels1)
            auc2 <- auc 1 0 True (caseScores2 V.++ ctrlScores2) (caseLabels2 V.++ ctrlLabels2)
            let ss1Ret = orient ss1 auc1
            let ss2Ret = orient ss2 auc2
            return (ss1Ret, ss2Ret)
    in
        case iType of
            LeaveScore -> (liftIO $ orientPair output) >>= visitor
            ConvertRank -> (liftIO $ orientPair output) >>= rankSSPair >>= visitor

getScoringSystemPair visitor (Linear) iType csvIn predictorName1 predictorName2 targetName = let
    header = head csvIn
    allData = tail csvIn
    fetchCol indo = map (\x -> (readMaybe $ x !! indo)::Maybe Double) allData
    targetScores_pre = fetchCol $ fromJust $ elemIndex targetName header
    predictor1Scores_pre = fetchCol $ fromJust $ elemIndex predictorName1 header
    predictor2Scores_pre = fetchCol $ fromJust $ elemIndex predictorName2 header
    (targetScores, predictor1Scores, predictor2Scores) = checkParsing targetScores_pre predictor1Scores_pre predictor2Scores_pre 
    output = (scaleZeroOne $ ScoringSystemCont{truth=V.fromList targetScores,
                                                scores=V.fromList predictor1Scores,
                                                calcMean=Nothing,
                                                calcSD=Nothing,
                                                sampleDistribParams=Nothing,
                                                ssName=Just $ predictorName1++"_vs_"++targetName++"_cont"
                            },scaleZeroOne $ ScoringSystemCont{truth=V.fromList targetScores,
                                                scores=V.fromList predictor2Scores,
                                                calcMean=Nothing,
                                                calcSD=Nothing,
                                                sampleDistribParams=Nothing,
                                                ssName=Just $ predictorName2++"_vs_"++targetName++"_cont"
                            })

    orientPair (ss1,ss2) = let
        orient ss ss_perfCorr = if ss_perfCorr < 0.0
            then let
               newScores = V.map (\x -> (x * (-1.0)) + 1.0) (scores ss)
               in ss{scores=newScores}
            else ss
        ss1Perf = calcPerformanceCorrelation ss1
        ss2Perf = calcPerformanceCorrelation ss2
        ss1Ret = orient ss1 ss1Perf
        ss2Ret = orient ss2 ss2Perf
        in (ss1Ret, ss2Ret)
    in
        case iType of
            LeaveScore -> visitor $ orientPair output
            ConvertRank -> (rankSSPair (orientPair output)) >>= visitor

                     


getThing :: String -> IO (Either ParseError [[String]])
getThing filePath = do
    ret <- parseFromFile csvFile filePath
    return ret

dxa_bad = ["ODXA_scan_date", "ODXA_age", "OMRI_days_since_DXA","OCL_DXA_hemi"]
mri_bad = ["OMRI_fatty_liver"
            , "OMRI_age"
            , "OMRI_days_since_DXA"
            , "OMRI_abnormality_present"
            , "OMRI_abnormality_affects"
            , "OMRI_comments"
            , "OMRI_pct_panc_fat"]


getAllSS_help_iterate :: forall a m. (Eq a, CompareCol a, MonadIO m) => 
    (PipeResWitness -> m ()) ->
    (forall b. [b] -> [b]) ->  -- function to filter dxaVals
    (forall b. [b] -> [b]) ->  -- function to filter mriVals
    InputType -> 
    (SSType a) -> 
    String ->
    m ()
getAllSS_help_iterate visitor dxaFilt mriFilt iType ssType filePath = let
    querr str = ((isInfixOf (pack str)) . toLower . pack)
    isDxa = querr "odxa"
    isMri = querr "omri"
    getDxaInds x = elemIndices True $ map isDxa x
    getDxaVals x = filter (\x -> x `notElem` dxa_bad) $ filter isDxa x
    getMriInds x = elemIndices True $ map isMri x
    getMriVals x = filter (\x -> x `notElem` mri_bad) $ filter isMri x

    in do
        res <- liftIO $ liftM fromRight (getThing filePath)
        let header = res !! 0
        let dxaVals = dxaFilt $ getDxaVals header
        let mriVals = mriFilt $ getMriVals header

        --let getWitnessList :: InputType -> m ()
        let getWitnessList :: InputType -> m ()
            getWitnessList it = case it of

                ConvertRank -> do
                        
                        sequence_ $ (\mv -> sequence $ ((getScoringSystemPair (visitor . PipeWitness_RealDataRank) ssType iType res)
                                         <$> dxaVals
                                         <*> dxaVals
                                         <*> pure mv) 
                                       ) <$> mriVals

                LeaveScore -> do

                        sequence_ $ (\mv -> sequence $ ((getScoringSystemPair (visitor . PipeWitness_RealData) ssType iType res)
                                         <$> dxaVals
                                         <*> dxaVals
                                         <*> pure mv) 
                                       ) <$> mriVals
        
        getWitnessList iType


getAllSS_iterate :: (Eq a, CompareCol a, MonadIO m)
                    => (PipeResWitness -> m ())
                    -> (SSType a)
                    -> InputType
                    -> String
                    -> m ()
getAllSS_iterate visitor ssType iType filePath = getAllSS_help_iterate visitor id id iType ssType filePath


getAllSS_multiType_iterate :: (Eq a, CompareCol a, MonadIO m)
                              => (PipeResWitness -> m ())
                              -> [(SSType a)]
                              -> InputType
                              -> String
                              -> m ()
getAllSS_multiType_iterate visitor ssTypes iType filePath = mapM_ (\x -> (getAllSS_iterate visitor) x iType filePath) ssTypes
