# Supplementary material for: The DIRAC framework: Geometric structure underlies roles of diversity and accuracy in combining classifiers
Source: Patterns (N Y). 2024 Feb 5;5(3):100924. doi: 10.1016/j.patter.2024.100924 (PMC10935508; doi:10.1016/j.patter.2024.100924)
Supplement: Data S5. Data simulation and fusion assessment framework [file mmc4.zip › SupportingCode_DIRAC_02/generateFigures.sh]

#!/bin/bash

figDirs="Figure_02 Figure_03 Figure_04 Figure_06 Figure_07"
homeDir=$(pwd)

mkdir -p LOGS_figureGeneration

for fd in $figDirs
do
    echo "Generating: $fd"
    cd $fd
    for genScript in $(ls *.R)
    do
        echo "     $genScript"
        R CMD BATCH $genScript outputLog_${genScript%.*}.Rout
    done
    cd $homeDir
done

# Clean up the output log files. For some reason `R CMD BATCH` does not
# want to generate these directly in the LOG folder.

echo "Cleaning up log files..."
echo "\n\n"
find ./ -iname "outputLog_*.Rout"
echo "\n\n"

find ./ -iname "outputLog_*.Rout" -exec mv {} LOGS_figureGeneration \;
echo "Finished"
