# Supplementary material for: The DIRAC framework: Geometric structure underlies roles of diversity and accuracy in combining classifiers
Source: Patterns (N Y). 2024 Feb 5;5(3):100924. doi: 10.1016/j.patter.2024.100924 (PMC10935508; doi:10.1016/j.patter.2024.100924)
Supplement: Data S5. Data simulation and fusion assessment framework [file mmc4.zip › SupportingCode_DIRAC_02/Figure_04/fig04_realData_Dsurf.R]

# Plots of the "ellipses" of improvement for continuous data,
# using **Spearman correlation** as performance metric, and stratifying using
# corrBetween.
library(ggplot2)
library(grid)
library(gridExtra)
library(plyr)
library(reshape2)
library(magrittr)
library(purrr)
library(cowplot)

source("../sphereTrig.R", chdir=T)

theme_set(
    theme_classic( base_size = 20)
)


fPath <- "../EvenFasterFusion/DataOutput/real/real_rank_cont.csv"
d <- read.csv(fPath, header=T, stringsAsFactors=F)


###
###
###
### Select Spearman correlation to use as the diversity metric, between -1 and 1.
d$corrToUse <- d$angleSurface
tog <- d
###
###
###

tog$minAngle <- as.numeric(apply(tog[,c("Angle1","Angle2")], 1, min))
tog$angleImprovement <- tog$AngleFusion - tog$minAngle
tog$angleImproved <- tog$angleImprovement < 0.0

# Do the plotting

tog$angle1 <- as.numeric(tog$Angle1)
tog$angle2 <- as.numeric(tog$Angle2)
tog$angleImprovement <- as.numeric(tog$angleImprovement)
tog$angleImproved <- as.factor(tog$angleImproved)

bGen <- boundaryGen_surface()$getBoundary

strat_corr_levels <- function(df){

    df.out <- df
    df.out$corrLevel <- NA

    boundary.out <- data.frame()

    the.levels <- vector()
    for(lowerLim in seq(0.0, 170.0, 15.0)){
        localLevel <- paste0("corr ", lowerLim, " to ", lowerLim+15.0)
        df.out[which((df.out$corrToUse >= lowerLim) & (df.out$corrToUse < (lowerLim+15.0))), "corrLevel"] <- localLevel
        the.levels <- c(the.levels, localLevel)

        boundary.df <- bGen((lowerLim + 7.5) / 180.0)
        boundary.df$corrLevel <- localLevel

        boundary.out <- rbind(boundary.out, boundary.df)
    }
    df.out <- df.out[which(!is.na(df.out$corrLevel)),]
    df.out$corrLevel <- factor(df.out$corrLevel, levels=the.levels)
    boundary.out$corrLevel <- factor(boundary.out$corrLevel, levels=the.levels)

    return(list(dfOut=df.out, boundOut=boundary.out))
}

tog <- strat_corr_levels(tog)


winds <- function(d, level){

    tmp <- d$angleImprovement
    tmp[which(tmp > level)] <- level
    tmp[which(tmp < (-1.0 * level))] <- (-1.0 * level)

    d.out <- d
    d.out$angleImprovement <- tmp
    return(d.out)

}

doThePlots <- function(windsLevel) {

    png(paste0("Output/fig04_realData_Dsurf_winds",windsLevel,".png"), width=790, height=3600)
    p <- ggplot()
    p <- p + geom_point(data=winds(tog$dfOut, windsLevel), 
                        mapping=aes(x=angle1, y=angle2, color=angleImprovement), alpha=0.7, size=1.0)
    p <- p + geom_line(data=tog$boundOut,
                       mapping=aes(x=(x * 180.0 / pi), y=(y * 180.0 / pi)), linetype="solid", size=1.5)
    p <- p + geom_line(data=tog$boundOut,
                       mapping=aes(y=(x * 180.0 / pi), x=(y * 180.0 / pi)), linetype="solid", size=1.5)
    p <- p + facet_grid(corrLevel~.)
    p <- p + scale_color_gradient2(low="red", high="blue", mid="white")
    p <- p + xlim(c(0.0, 90.0)) + ylim(c(0.0, 90.0))
    p.legend <- get_legend(p + theme(legend.box.margin = margin(10,5,5,5)))
    p <- p + theme(legend.position="none")
    p <- p + theme(strip.background=element_blank(), strip.text.y=element_blank())
    p <- p + theme(axis.title.y=element_blank(),
                   axis.text.y=element_blank(),
                   axis.ticks.y=element_blank())
    
    p2 <- ggplot()
    p2 <- p2 + geom_point(data=winds(tog$dfOut, windsLevel), 
                          mapping=aes(x=angle1, y=angle2, color=angleImproved), alpha=0.5, size=1.0)
    p2 <- p2 + geom_line(data=tog$boundOut,
                         mapping=aes(x=(x * 180.0 / pi), y=(y * 180.0 / pi)), linetype="solid", size=1.5)
    p2 <- p2 + geom_line(data=tog$boundOut,
                         mapping=aes(y=(x * 180.0 / pi), x=(y * 180.0 / pi)), linetype="solid", size=1.5)
    p2 <- p2 + facet_grid(corrLevel~.)
    p2 <- p2 + xlim(c(0.0, 90.0)) + ylim(c(0.0, 90.0))
    p2.legend <- get_legend(p2 + theme(legend.box.margin = margin(10,5,5,5)))
    p2 <- p2 + theme(legend.position="none")
    p2 <- p2 + theme(strip.background=element_blank(), strip.text.y=element_blank())
    #p2 <- p2 + theme(axis.title.y=element_blank(),
    #               axis.text.y=element_blank(),
    #               axis.ticks.y=element_blank())
    
    
    
    p3 <- ggplot(winds(tog$dfOut, windsLevel), aes(x=corrToUse)) + geom_density()
    p3 <- p3 + facet_grid(corrLevel~.)
    p3 <- p3 + theme(legend.position="none")
    p3 <- p3 + theme(strip.background=element_blank(), strip.text.y=element_blank())
    p3 <- p3 + theme(axis.title.y=element_blank(),
                   axis.text.y=element_blank(),
                   axis.ticks.y=element_blank())
    
    prow <- plot_grid(p3, p2, p, ncol=3, rel_widths=c(1, 1.3, 1))
    pleg <- plot_grid(p2.legend, p.legend, ncol=2)
    print(plot_grid(prow, pleg, nrow=2, rel_heights=c(15,1)))
    dev.off()
    

}

if(!dir.exists("./Output/")){
    dir.create("./Output/")
}

purrr::walk( c(4.5, 9.0, 18.0), doThePlots)
