# Supplementary material for: The DIRAC framework: Geometric structure underlies roles of diversity and accuracy in combining classifiers
Source: Patterns (N Y). 2024 Feb 5;5(3):100924. doi: 10.1016/j.patter.2024.100924 (PMC10935508; doi:10.1016/j.patter.2024.100924)
Supplement: Data S5. Data simulation and fusion assessment framework [file mmc4.zip › SupportingCode_DIRAC_02/Figure_02/fig02_real_data.R]

# Plots of the "ellipses" of improvement for continuous data,
# using **Spearman correlation** as performance metric, and stratifying using
# corrBetween.
library(ggplot2)
library(grid)
library(gridExtra)
library(plyr)
library(reshape2)
library(magrittr)
library(purrr)
library(cowplot)


theme_set(
    theme_classic( base_size = 20)
)

# Use this function to generate the lowess in the first place.
fit_lowess <- function(tog, hs_deltaSpearman, hs_rsquare, hs_deltaR, hs_outputPath, retModel=F){
    #tog$dirsSame <- tog$dir1 == tog$dir2
    #tog <- tog[which(tog$dirsSame),]
    tog$corrToUse <- tog$SpearmanBetween #rowMeans(tog[,c("corr_case","corr_ctrl")], na.rm=TRUE)
    tog$SpearmanHigher <- pmax(tog$Spearman1, tog$Spearman2, na.rm=T)
    tog$SpearmanLower <- pmin(tog$Spearman1, tog$Spearman2, na.rm=T)
    tog$SpearmanImprovement <- tog$SpearmanFusion - tog$SpearmanHigher
    toUse <- tog[which(abs(tog$SpearmanImprovement) < hs_deltaSpearman),]
    toUse <- toUse[which((toUse$corrToUse > (hs_rsquare-hs_deltaR)) & (toUse$corrToUse < (hs_rsquare+hs_deltaR))),]
    l.res <- tryCatch({
        loess( SpearmanHigher ~ SpearmanLower, data=toUse, span=0.5)
    }, error=function(e){
        print(paste0("Lowess failed to fit for ", hs_rsquare))
        return(data.frame(x=NA, fitted=NA))
    })
    if(retModel==F){
        write.csv(data.frame(x=as.vector(l.res$x), y=l.res$fitted), file=hs_outputPath, quote=F, row.names=F)
        return(hs_outputPath)
    }else{
        return(data.frame(x=as.vector(l.res$x), y=as.vector(l.res$fitted)))
    }

}

fPath <- "../EvenFasterFusion/DataOutput/real/real_rank_cont.csv"
d <- read.csv(fPath, header=T, stringsAsFactors=F)


# This is the simulated data, which we will use to generate the lowess curve boundaries. We will then
# plot these boundaries on the real data.
fPath.sim <- "../EvenFasterFusion/DataOutput/cont_rank_direct/rank_cont_direct_commonBasis_multiAxis2_N600.csv"
d.sim <- read.csv(fPath.sim, header=T, stringsAsFactors=F)


hs_corrLimLower <- -1.0
hs_corrLimUpper <- 1.0

###
###
###
### Select Spearman correlation to use as the diversity metric, between -1 and 1.
d$corrToUse <- d$SpearmanBetween
d <- d[which((d$corrToUse > hs_corrLimLower) & (d$corrToUse < hs_corrLimUpper)),]
d$maxCorr <- as.numeric(apply(d[,c("Spearman1","Spearman2")], 1, max))
d$corrImprovement <- d$SpearmanFusion - d$maxCorr
d$corrImproved <- as.factor(d$corrImprovement > 0.0)


d.sim$corrToUse <- d.sim$SpearmanBetween
d.sim <- d.sim[which((d.sim$corrToUse > hs_corrLimLower) & (d.sim$corrToUse < hs_corrLimUpper)), ]
d.sim$maxCorr <- as.numeric(apply(d.sim[,c("Spearman1", "Spearman2")], 1, max))
d.sim$corrImprovement <- d.sim$SpearmanFusion - d.sim$maxCorr
d.sim$corrImproved <- as.factor(d.sim$corrImprovement > 0.0)


###
###
###

# Do the plotting

d$corr1 <- as.numeric(d$Spearman1)
d$corr2 <- as.numeric(d$Spearman2)

d.sim$corr1 <- as.numeric(d.sim$Spearman1)
d.sim$corr2 <- as.numeric(d.sim$Spearman2)

strat_corr_levels <- function(df, df.sim){

    df.out <- df
    df.out$corrLevel <- NA

    df.sim.out <- df.sim
    df.sim.out$corrLevel <- NA

    df.lowess <- data.frame()

    the.levels <- vector()
    for(lowerLim in seq(-1.0, 0.9, 0.1)){
        localLevel <- paste0("corr ", lowerLim, " to ", lowerLim+0.1)
        df.out[which((df.out$corrToUse > lowerLim) & (df.out$corrToUse < (lowerLim+0.1))), "corrLevel"] <- localLevel
        df.sim.out[which((df.sim.out$corrToUse > lowerLim) & (df.sim.out$corrToUse < (lowerLim+0.1))), "corrLevel"] <- localLevel
        the.levels <- c(the.levels, localLevel)

        bound.curve <- fit_lowess(df.sim.out, 0.005, lowerLim+0.05, 0.05, "./temp_realDataLowessCurve.csv", retModel=T)
        bound.curve$corrLevel <- localLevel
        df.lowess <- rbind(df.lowess, bound.curve)

    }
    df.out$corrLevel <- factor(df.out$corrLevel, levels=the.levels)
    df.lowess$corrLevel <- factor(df.lowess$corrLevel, levels=the.levels)
    return(list(data=df.out, lowess=df.lowess))
}

temp <- strat_corr_levels(d, d.sim)

tog <- temp$data
tog_lowess <- temp$lowess


winds <- function(d, level){

    tmp <- d$corrImprovement
    tmp[which(tmp > level)] <- level
    tmp[which(tmp < (-1.0 * level))] <- (-1.0 * level)

    d.out <- d
    d.out$corrImprovement <- tmp
    return(d.out)

}

doThePlots <- function(windsLevel) {

    png(paste0("Output/fig02_realData_winds",windsLevel,".png"), width=790, height=3600)
    p <- ggplot(winds(tog, windsLevel), aes(x=corr1, y=corr2, color=corrImprovement)) + geom_point(alpha=0.7, size=1.0)
    p <- p + geom_line(data=tog_lowess[order(tog_lowess$x),], mapping=aes(x=x, y=y), color="black")
    p <- p + geom_line(data=tog_lowess[order(tog_lowess$y),], mapping=aes(x=y, y=x), color="black")
    p <- p + facet_grid(corrLevel~.)
    p <- p + scale_color_gradient2(low="red", high="blue", mid="white")
    p <- p + xlim(c(0.0, 1.0)) + ylim(c(0.0, 1.0))
    p.legend <- get_legend(p + theme(legend.box.margin = margin(10,5,5,5)))
    p <- p + theme(legend.position="none")
    p <- p + theme(strip.background=element_blank(), strip.text.y=element_blank())
    p <- p + theme(axis.title.y=element_blank(),
                   axis.text.y=element_blank(),
                   axis.ticks.y=element_blank())
    
    p2 <- ggplot(winds(tog, windsLevel), aes(x=corr1, y=corr2, color=corrImproved)) + geom_point(alpha=0.5, size=1.0)
    p2 <- p2 + geom_line(data=tog_lowess[order(tog_lowess$x),], mapping=aes(x=x, y=y), color="black")
    p2 <- p2 + geom_line(data=tog_lowess[order(tog_lowess$y),], mapping=aes(x=y, y=x), color="black")
    p2 <- p2 + facet_grid(corrLevel~.)
    p2 <- p2 + xlim(c(0.0, 1.0)) + ylim(c(0.0, 1.0))
    p2.legend <- get_legend(p2 + theme(legend.box.margin = margin(10,5,5,5)))
    p2 <- p2 + theme(legend.position="none")
    p2 <- p2 + theme(strip.background=element_blank(), strip.text.y=element_blank())
    #p2 <- p2 + theme(axis.title.y=element_blank(),
    #               axis.text.y=element_blank(),
    #               axis.ticks.y=element_blank())
    
    
    
    p3 <- ggplot(winds(tog, windsLevel), aes(x=corrToUse)) + geom_density()
    p3 <- p3 + facet_grid(corrLevel~.)
    p3 <- p3 + theme(legend.position="none")
    p3 <- p3 + theme(strip.background=element_blank(), strip.text.y=element_blank())
    p3 <- p3 + theme(axis.title.y=element_blank(),
                   axis.text.y=element_blank(),
                   axis.ticks.y=element_blank())
    
    prow <- plot_grid(p3, p2, p, ncol=3, rel_widths=c(1, 1.3, 1))
    pleg <- plot_grid(p2.legend, p.legend, ncol=2)
    print(plot_grid(prow, pleg, nrow=2, rel_heights=c(15,1)))
    dev.off()
    
    

}

if(!dir.exists("./Output/")){
    dir.create("./Output/")
}

purrr::walk( c(0.05, 0.1, 0.2), doThePlots)
