# Supplementary material for: The DIRAC framework: Geometric structure underlies roles of diversity and accuracy in combining classifiers
Source: Patterns (N Y). 2024 Feb 5;5(3):100924. doi: 10.1016/j.patter.2024.100924 (PMC10935508; doi:10.1016/j.patter.2024.100924)
Supplement: Data S5. Data simulation and fusion assessment framework [file mmc4.zip › SupportingCode_DIRAC_02/Figure_05/zoomDrag.js]

function drag(projection) {
  let v0, q0, r0, a0, l;

  function pointer(event, that) {
    const t = d3.pointers(event, that);

    if (t.length !== l) {
      l = t.length;
      if (l > 1) a0 = Math.atan2(t[1][1] - t[0][1], t[1][0] - t[0][0]);
      dragstarted.apply(that, [event, that]);
    }

    // For multitouch, average positions and compute rotation.
    if (l > 1) {
      const x = d3.mean(t, p => p[0]);
      const y = d3.mean(t, p => p[1]);
      const a = Math.atan2(t[1][1] - t[0][1], t[1][0] - t[0][0]);
      return [x, y, a];
    }

    return t[0];
  }

  function dragstarted(event) {
    v0 = versor.cartesian(projection.invert(pointer(event, this)));
    q0 = versor(r0 = projection.rotate());
  }

  function dragged(event) {
    const p = pointer(event, this);
    const v1 = versor.cartesian(projection.rotate(r0).invert(p));
    const delta = versor.delta(v0, v1);
    let q1 = versor.multiply(q0, delta);

    // For multitouch, compose with a rotation around the axis.
    if (p[2]) {
      const d = (p[2] - a0) / 2;
      const s = -Math.sin(d);
      const c = Math.sign(Math.cos(d));
      q1 = versor.multiply([Math.sqrt(1 - s * s), 0, 0, c * s], q1);
    }

    projection.rotate(versor.rotation(q1));

    // In vicinity of the antipode (unstable) of q0, restart.
    if (delta[0] < 0.7) dragstarted.apply(this, [event, this]);
  }

  return d3.drag()
      .on("start", dragstarted)
      .on("drag", dragged);
}


function zoom(projection, {
  // Capture the projection’s original scale, before any zooming.
  scale = projection._scale === undefined
    ? (projection._scale = projection.scale()) 
    : projection._scale,
  scaleExtent = [0.8, 8]
} = {}) {
  let v0, q0, r0, a0, tl;

  const zoom = d3.zoom()
      .scaleExtent(scaleExtent.map(x => x * scale))
      .on("start", zoomstarted)
      .on("zoom", zoomed);

  function point(event, that) {
    const t = d3.pointers(event, that);

    if (t.length !== tl) {
      tl = t.length;
      if (tl > 1) a0 = Math.atan2(t[1][1] - t[0][1], t[1][0] - t[0][0]);
      zoomstarted.call(that, event);
    }

    return tl > 1
      ? [
          d3.mean(t, p => p[0]),
          d3.mean(t, p => p[1]),
          Math.atan2(t[1][1] - t[0][1], t[1][0] - t[0][0])
        ]
      : t[0];
  }

  function zoomstarted(event) {
    v0 = versor.cartesian(projection.invert(point(event, this)));
    q0 = versor((r0 = projection.rotate()));
  }

  function zoomed(event) {
    projection.scale(event.transform.k);
    const pt = point(event, this);
    const v1 = versor.cartesian(projection.rotate(r0).invert(pt));
    const delta = versor.delta(v0, v1);
    let q1 = versor.multiply(q0, delta);

    // For multitouch, compose with a rotation around the axis.
    if (pt[2]) {
      const d = (pt[2] - a0) / 2;
      const s = -Math.sin(d);
      const c = Math.sign(Math.cos(d));
      q1 = versor.multiply([Math.sqrt(1 - s * s), 0, 0, c * s], q1);
    }

    projection.rotate(versor.rotation(q1));
    
    // In vicinity of the antipode (unstable) of q0, restart.
    if (delta[0] < 0.7) zoomstarted.call(this, event);
  }

  return Object.assign(selection => selection
      .property("__zoom", d3.zoomIdentity.scale(projection.scale()))
      .call(zoom), {
    on(type, ...options) {
      return options.length
          ? (zoom.on(type, ...options), this)
          : zoom.on(type);
    }
  });
}
