# Supplementary material for: The DIRAC framework: Geometric structure underlies roles of diversity and accuracy in combining classifiers
Source: Patterns (N Y). 2024 Feb 5;5(3):100924. doi: 10.1016/j.patter.2024.100924 (PMC10935508; doi:10.1016/j.patter.2024.100924)
Supplement: Data S5. Data simulation and fusion assessment framework [file mmc4.zip › SupportingCode_DIRAC_02/ellipseMath.R]

#  EllipseMath.R
#
#  This script plots the "boundary of improvement" for 10 different values
#  of "global" correlation. This uses the angle case, so this global correlation
#  is the interior angle between the S1 and S2 points directly.
#
library(ggplot2)
library(reshape2)

generateBoundary <- function(){

    getP1 <- function(c, s1s2){
        # Here c is that T-(S1-M) distance (radians). Should be able to vary from
        # 0 to pi/2 (though maybe that's too far, as that would put S1 and S2 
        # below the equator...
        #
        # This one returns the result in radians (divide by pi to make sense), with
        # S1S2 the 0-1 fraction from 0 to pi.
    
        s1s2_rad <- s1s2 * pi
    
        thing <- acos( cos(c) * cos(0.25 * s1s2_rad) )
        return(thing)
    }
    
    getP2 <- function(c, s1s2){
        # See getP1. This one just solves for P2 instead.
        # Returns the result in radians, with S1S2 a 0-1 fraction of 0-pi/2.
        s1s2_rad <- s1s2 * pi
        thing <- acos( cos(c) * cos(0.75 * s1s2_rad) )
        return(thing)
    }
    
    cVals <- seq(0, pi/2, pi/400)
    s1s2Vals <- seq(0, 1, 0.1)
    
    dp <- function(ss){
        return( sapply(ss, function(x){x/pi}) )
    }
    
    #dfPlot <- data.frame()
    #for(ss in s1s2Vals){
    #    xVals <- sapply(cVals, function(x){getP1(x, ss)})
    #    yVals <- sapply(cVals, function(x){getP2(x, ss)})
    #
    #    dfPlot <- rbind(dfPlot, data.frame(x=dp(xVals), y=dp(yVals), s1s2=paste0("s",ss)))
    #
    #}
    
    
    getBoundary <- function( ss1ss2 ){
        #
        # Note that ss1ss2 is in pi * radians. It gets multiplied by pi
        # further down the pipeline, so if you have raw radians, divide them
        # by pi before putting them in here please...
        #
        # The x and y vals returned are in raw radians.
    
        xVals <- sapply(cVals, function(x){getP1(x, ss1ss2)})
        yVals <- sapply(cVals, function(x){getP2(x, ss1ss2)})
        return(data.frame(x=xVals, y=yVals))
    
    }
    
    
    #p <- ggplot(dfPlot, aes(x=x, y=y, color=s1s2)) + geom_point()
    #png("globalCorrFig.png")
    #print(p)
    #dev.off()
    
    return(list(getBoundary=getBoundary))
    
}
